# Supplementary material for: Polymorphism of [Cu15(PhCH2CH2S)13(PPh3)6][BF4]2 and Double-Helical Assembly of [Cu18H(PhCH2CH2S)14(PPh3)6Cl3]: Origin of Two Chiral Nanoclusters with Triple-Helical Core from Intermediates
Source: ACS Mater Lett. 2025 Jan 2;7(2):442–9. doi: 10.1021/acsmaterialslett.4c02148 (PMC11795624; doi:10.1021/acsmaterialslett.4c02148)
Supplement: Supplementary file 3 — tz4c02148_si_003.cif [file tz4c02148_si_003.cif]

data_cu15
# end Validation Reply Form
_audit_creation_date               2024-03-16
_audit_creation_method
;
Olex2 1.5
(compiled 2024.02.16 svn.r378c4104 for OlexSys, GUI svn.r6928)
;
_shelx_SHELXL_version_number       '2018/3'
_audit_contact_author_address      ?
_audit_contact_author_email        ?
_audit_contact_author_name         ''
_audit_contact_author_phone        ?
_publ_contact_author_id_orcid      ?
_publ_section_references
;
D. Kratzert, I. Krossing, (2018), J. Appl. Cryst. 51, 928-934. 

Dolomanov, O.V., Bourhis, L.J., Gildea, R.J, Howard, J.A.K. & Puschmann, H.
 (2009), J. Appl. Cryst. 42, 339-341.

Kratzert, D., Holstein, J.J. & Krossing, I. (2015). J. Appl. Cryst. 48, 933-938.

Sheldrick, G.M. (2015). Acta Cryst. A71, 3-8.

Sheldrick, G.M. (2015). Acta Cryst. C71, 3-8.
;
_chemical_name_common              ?
_chemical_name_systematic          ?
_chemical_formula_moiety           'C212 H207 Cu15 P6 S13, [+ solvents]'
_chemical_formula_sum             
 'C218.43 H222.25 B0.56 Cl1.88 Cu15 F2.25 N8.62 O0.06 P6 S13'
_chemical_formula_weight           4640.24
_chemical_melting_point            ?
_chemical_oxdiff_formula           'C H P S Cl Cu'
loop_
  _atom_type_symbol
  _atom_type_description
  _atom_type_scat_dispersion_real
  _atom_type_scat_dispersion_imag
  _atom_type_scat_source
 'C' 'C' 0.0181 0.0091 'International Tables Vol C Tables 4.2.6.8 and 6.1.1.4'
 'H' 'H' 0.0000 0.0000 'International Tables Vol C Tables 4.2.6.8 and 6.1.1.4'
 'B' 'B' 0.0090 0.0039 'International Tables Vol C Tables 4.2.6.8 and 6.1.1.4'
 'Cl' 'Cl' 0.3639 0.7018 'International Tables Vol C Tables 4.2.6.8 and 6.1.1.4'
 'Cu' 'Cu' -1.9646 0.5888
 'International Tables Vol C Tables 4.2.6.8 and 6.1.1.4'
 'F' 'F' 0.0727 0.0534 'International Tables Vol C Tables 4.2.6.8 and 6.1.1.4'
 'N' 'N' 0.0311 0.0180 'International Tables Vol C Tables 4.2.6.8 and 6.1.1.4'
 'O' 'O' 0.0492 0.0322 'International Tables Vol C Tables 4.2.6.8 and 6.1.1.4'
 'P' 'P' 0.2955 0.4335 'International Tables Vol C Tables 4.2.6.8 and 6.1.1.4'
 'S' 'S' 0.3331 0.5567 'International Tables Vol C Tables 4.2.6.8 and 6.1.1.4'

_shelx_space_group_comment
;
The symmetry employed for this shelxl refinement is uniquely defined
by the following loop, which should always be used as a source of
symmetry information in preference to the above space-group names.
They are only intended as comments.
;
_space_group_crystal_system        'triclinic'
_space_group_IT_number             2
_space_group_name_H-M_alt          'P -1'
_space_group_name_Hall             '-P 1'
loop_
  _space_group_symop_operation_xyz
 'x, y, z'
 '-x, -y, -z'

_cell_length_a                     18.8140(3)
_cell_length_b                     32.3256(5)
_cell_length_c                     38.2569(9)
_cell_angle_alpha                  112.773(2)
_cell_angle_beta                   102.902(2)
_cell_angle_gamma                  90.4260(10)
_cell_volume                       20797.1(7)
_cell_formula_units_Z              4
_cell_measurement_reflns_used      50648
_cell_measurement_temperature      99.8(4)
_cell_measurement_theta_max        66.4570
_cell_measurement_theta_min        2.3230
_shelx_estimated_absorpt_T_max     0.859
_shelx_estimated_absorpt_T_min     0.428
_exptl_absorpt_coefficient_mu      3.926
_exptl_absorpt_correction_T_max    1.000
_exptl_absorpt_correction_T_min    0.717
_exptl_absorpt_correction_type     gaussian
_exptl_absorpt_process_details
;
CrysAlisPro 1.171.43.108a (Rigaku Oxford Diffraction, 2024)
Numerical absorption correction based on gaussian integration over
a multifaceted crystal model
Empirical absorption correction using spherical harmonics,
implemented in SCALE3 ABSPACK scaling algorithm.
;
_exptl_absorpt_special_details     ?
_exptl_crystal_colour              'clear light yellow'
_exptl_crystal_density_diffrn      1.482
_exptl_crystal_density_meas        ?
_exptl_crystal_density_method      ?
_exptl_crystal_description         block
_exptl_crystal_F_000               9527
loop_
  _exptl_crystal_face_index_h
  _exptl_crystal_face_index_k
  _exptl_crystal_face_index_l
  _exptl_crystal_face_perp_dist
 0 0 -8 0.0170
 0 17 -21 0.0746
 4 -18 6 0.0772
 12 1 -1 0.0821
 -11 -7 11 0.1098
 -1 0 28 0.0219
 -9 11 -9 0.0654

_exptl_crystal_size_max            0.26
_exptl_crystal_size_mid            0.18
_exptl_crystal_size_min            0.04
loop_
  _exptl_oxdiff_crystal_face_indexfrac_h
  _exptl_oxdiff_crystal_face_indexfrac_k
  _exptl_oxdiff_crystal_face_indexfrac_l
  _exptl_oxdiff_crystal_face_x
  _exptl_oxdiff_crystal_face_y
  _exptl_oxdiff_crystal_face_z
 0.1928 -0.0037 -7.6937 0.3002 -0.1296 -0.1037
 0.4619 16.9022 -21.1066 0.7106 0.4862 -0.5087
 3.8013 -18.0514 5.7917 -0.0263 -0.6789 0.6105
 11.8342 1.3255 -0.7978 0.2635 0.4252 0.8659
 -11.3199 -7.3312 11.1940 -0.6137 -0.5255 -0.5893
 -0.5733 -0.0864 28.4767 -1.1076 0.4792 0.3958
 -9.4924 11.0869 -8.5116 0.0608 0.1040 -0.9927

_exptl_transmission_factor_max     ?
_exptl_transmission_factor_min     ?
_diffrn_reflns_av_R_equivalents    ?
_diffrn_reflns_av_unetI/netI       0.0796
_diffrn_reflns_Laue_measured_fraction_full  0.984
_diffrn_reflns_Laue_measured_fraction_max  0.984
_diffrn_reflns_limit_h_max         21
_diffrn_reflns_limit_h_min         -22
_diffrn_reflns_limit_k_max         35
_diffrn_reflns_limit_k_min         -38
_diffrn_reflns_limit_l_max         45
_diffrn_reflns_limit_l_min         0
_diffrn_reflns_number              73536
_diffrn_reflns_point_group_measured_fraction_full  0.984
_diffrn_reflns_point_group_measured_fraction_max  0.984
_diffrn_reflns_theta_full          67.341
_diffrn_reflns_theta_max           67.341
_diffrn_reflns_theta_min           2.330
_diffrn_ambient_environment        N~2~
_diffrn_ambient_temperature        99.8(4)
_diffrn_detector                   'Hybrid Pixel Array Detector'
_diffrn_detector_area_resol_mean   10.0000
_diffrn_detector_type              HyPix
_diffrn_measured_fraction_theta_full  0.984
_diffrn_measured_fraction_theta_max  0.984
_diffrn_measurement_details
;
List of Runs (angles in degrees, time in seconds):

  # Type    Start    End  Width  t~exp~   \w     \q     \k     \f   Frames
--------------------------------------------------------------------------
  1  \w    -78.00  24.00   0.50   16.00    --  -46.86  97.00  29.00  204
  2  \w    -78.00  24.00   0.50   16.00    --  -46.86  97.00  29.00  204
  3  \w    -24.00  78.00   0.50   16.00    --   46.86 -97.00 -78.00  204
  4  \w   -105.00 -35.00   0.50   60.00    -- -106.00  97.00  29.00  140
  5  \w     85.00 178.00   0.50   60.00    --  113.25  97.00  29.00  186
  6  \w     85.00 178.00   0.50   60.00    --  113.25  97.00  29.00  186
  7  \w    -31.00  26.00   0.50   16.00    --  -46.86  37.00 -60.00  114
  8  \w    -31.00  26.00   0.50   16.00    --  -46.86  37.00-150.00  114
  9  \w    -69.00  26.00   0.50   16.00    --  -46.86  77.00 -30.00  190
 10  \w    -92.00 -13.00   0.50   16.00    --  -46.86 125.00-180.00  158
 11  \w    -92.00 -13.00   0.50   16.00    --  -46.86 125.00-180.00  158
 12  \w     35.00 120.00   0.50   16.00    --   46.86  37.00  90.00  170
 13  \w    -25.00  70.00   0.50   16.00    --   46.86 -77.00 120.00  190
 14  \w    -26.00  31.00   0.50   16.00    --   46.86 -37.00 150.00  114
 15  \w   -177.00 -87.00   0.50   60.00    -- -106.00 -67.00   6.89  180
 16  \w   -108.00 -36.00   0.50   60.00    -- -106.00 110.00  84.29  144
 17  \w   -141.00-114.00   0.50   60.00    -- -106.00 -15.00-180.00   54
 18  \w   -106.00 -81.00   0.50   60.00    -- -106.00 105.00 167.93   50
 19  \w   -142.00-116.00   0.50   60.00    -- -106.00 -97.00 -78.00   52
 20  \w   -106.00 -77.00   0.50   60.00    -- -106.00 105.00 -48.52   58
 21  \w    102.00 127.00   0.50   60.00    --  113.25  15.00   0.00   50
 22  \w    102.00 138.00   0.50   60.00    --  113.25  15.00  30.00   72
 23  \w     66.00 106.00   0.50   60.00    --  113.25 -94.00-120.00   80
 24  \w    102.00 137.00   0.50   60.00    --  113.25  45.00  60.00   70
 25  \w     51.00  77.00   0.50   60.00    --  113.25-125.00  90.00   52
 26  \w     42.00  83.00   0.50   60.00    --  113.25 -61.00 -30.00   82
 27  \w    102.00 129.00   0.50   60.00    --  113.25  15.00 -60.00   54
 28  \w     59.00  84.00   0.50   60.00    --  113.25-125.00-120.00   50
 29  \w    103.00 159.00   0.50   60.00    --  113.25  45.00 -30.00  112
 30  \w     79.00 107.00   0.50   60.00    --  113.25-125.00  90.00   56
 31  \w    145.00 177.00   0.50   60.00    --  113.25  45.00  60.00   64
 32  \w     48.00 117.00   0.50   60.00    --  113.25-133.00-159.11  138
 33  \w    104.00 171.00   0.50   60.00    --  113.25  45.00-120.00  134
 34  \w     45.00  70.00   0.50   60.00    --  113.25 -77.00 -90.00   50
 35  \w     43.00  69.00   0.50   60.00    --  113.25 -94.00 -30.00   52
 36  \w     79.00 106.00   0.50   60.00    --  113.25 -94.00 -30.00   54
 37  \w     45.00  72.00   0.50   60.00    --  113.25 -61.00 -60.00   54
 38  \w    104.00 130.00   0.50   60.00    --  113.25  15.00 150.00   52
 39  \w    100.00 141.00   0.50   60.00    --  113.25  15.00 -30.00   82
 40  \w    100.00 132.00   0.50   60.00    --  113.25  15.00-150.00   64
 41  \w     80.00 106.00   0.50   60.00    --  113.25 -94.00 150.00   52
 42  \w     42.00  77.00   0.50   60.00    --  113.25 -61.00  60.00   70
 43  \w     45.00  71.00   0.50   60.00    --  113.25 -94.00-150.00   52
 44  \w     72.00  99.00   0.50   60.00    --  113.25 -94.00 -60.00   54
 45  \w     72.00 106.00   0.50   60.00    --  113.25 -94.00-150.00   68
 46  \w    104.00 140.00   0.50   60.00    --  113.25  15.00 120.00   72
 47  \w     42.00 104.00   0.50   60.00    --  113.25 -95.00-178.24  124
 48  \w     50.00  75.00   0.50   60.00    --  113.25 -94.00   0.00   50
 49  \w     79.00 105.00   0.50   60.00    --  113.25 -94.00   0.00   52
 50  \w    106.00 155.00   0.50   60.00    --  113.25  30.00-150.00   98
 51  \w     69.00 105.00   0.50   60.00    --  113.25 -94.00  60.00   72
 52  \w     57.00  87.00   0.50   60.00    --  113.25 -61.00-180.00   60
 53  \w     43.00  70.00   0.50   60.00    --  113.25 -94.00 -60.00   54
 54  \w     69.00 105.00   0.50   60.00    --  113.25 -94.00  30.00   72
 55  \w    112.00 157.00   0.50   60.00    --  113.25  61.00  90.00   90
 56  \w     43.00 104.00   0.50   60.00    --  113.25 -94.00 120.00  122
 57  \w    100.00 125.00   0.50   60.00    --  113.25  15.00  60.00   50
 58  \w     45.00  75.00   0.50   60.00    --  113.25 -94.00 150.00   60
 59  \w     56.00 103.00   0.50   60.00    --  113.25-125.00 -60.00   94
 60  \w     45.00  72.00   0.50   60.00    --  113.25 -61.00  90.00   54
 61  \w    102.00 173.00   0.50   60.00    --  113.25  30.00 150.00  142
 62  \w    105.00 161.00   0.50   60.00    --  113.25  45.00  30.00  112
 63  \w     54.00  88.00   0.50   60.00    --  113.25 -61.00   0.00   68
 64  \w     92.00 135.00   0.50   60.00    --  113.25 -77.00 -90.00   86
 65  \w     48.00  73.00   0.50   60.00    --  113.25 -61.00-150.00   50
 66  \w     86.00 111.00   0.50   60.00    --  113.25-125.00 120.00   50
 67  \w    102.00 144.00   0.50   60.00    --  113.25  30.00-120.00   84
 68  \w     51.00 105.00   0.50   60.00    --  113.25 -94.00  90.00  108
 69  \w     48.00  73.00   0.50   60.00    --  113.25 -61.00 -90.00   50
 70  \w     44.00  88.00   0.50   60.00    --  113.25 -61.00 150.00   88
 71  \w     78.00 104.00   0.50   60.00    --  113.25 -97.00 -78.00   52
;
_diffrn_measurement_device         'four-circle diffractometer'
_diffrn_measurement_device_type   
 'XtaLAB Synergy, Single source at home/near, HyPix'
_diffrn_measurement_method         '\w scans'
_diffrn_orient_matrix_type        
 'CrysAlisPro convention (1999,Acta A55,543-557)'
_diffrn_orient_matrix_UB_11        0.0204079000
_diffrn_orient_matrix_UB_12        -0.0065994000
_diffrn_orient_matrix_UB_13        -0.0385043000
_diffrn_orient_matrix_UB_21        0.0315256000
_diffrn_orient_matrix_UB_22        0.0498968000
_diffrn_orient_matrix_UB_23        0.0176138000
_diffrn_orient_matrix_UB_31        0.0756588000
_diffrn_orient_matrix_UB_32        -0.0129516000
_diffrn_orient_matrix_UB_33        0.0153833000
_diffrn_radiation_monochromator    mirror
_diffrn_radiation_probe            x-ray
_diffrn_radiation_type             'Cu K\a'
_diffrn_radiation_wavelength       1.54184
_diffrn_source                     'micro-focus sealed X-ray tube'
_diffrn_source_type                'PhotonJet (Cu) X-ray Source'
_reflns_Friedel_coverage           0.000
_reflns_Friedel_fraction_full      .
_reflns_Friedel_fraction_max       .
_reflns_number_gt                  51696
_reflns_number_total               73536
_reflns_special_details
;
 Structure factors included contributions from the .fab file.
 
 _reflns_Friedel_fraction is defined as the number of unique
 Friedel pairs measured divided by the number that would be
 possible theoretically, ignoring centric projections and
 systematic absences. Completness statistics refer to single and
 composite reflections containing twin component 1 only.
;
_reflns_threshold_expression       'I > 2\s(I)'
_computing_cell_refinement         'CrysAlisPro 1.171.43.108a (Rigaku OD, 2024)'
_computing_data_collection        
 'CrysAlisPro system (CCD 43.108a 64-bit (release 14-02-2024))'
_computing_data_reduction          'CrysAlisPro 1.171.43.108a (Rigaku OD, 2024)'
_computing_molecular_graphics      'Olex2 1.5 (Dolomanov et al., 2009)'
_computing_publication_material    'Olex2 1.5 (Dolomanov et al., 2009)'
_computing_structure_refinement    'SHELXL 2018/3 (Sheldrick, 2015)'
_computing_structure_solution      'SHELXT  (Sheldrick, 2015)'
_refine_diff_density_max           2.680
_refine_diff_density_min           -1.529
_refine_diff_density_rms           0.309
_refine_ls_extinction_coef         .
_refine_ls_extinction_method       none
_refine_ls_goodness_of_fit_ref     2.415
_refine_ls_hydrogen_treatment      constr
_refine_ls_matrix_type             full
_refine_ls_number_parameters       4274
_refine_ls_number_reflns           73536
_refine_ls_number_restraints       2648
_refine_ls_R_factor_all            0.2520
_refine_ls_R_factor_gt             0.2189
_refine_ls_restrained_S_all        2.383
_refine_ls_shift/su_max            0.003
_refine_ls_shift/su_mean           0.000
_refine_ls_structure_factor_coef   Fsqd
_refine_ls_weighting_details      
 'w=1/[\s^2^(Fo^2^)+(0.2000P)^2^] where P=(Fo^2^+2Fc^2^)/3'
_refine_ls_weighting_scheme        calc
_refine_ls_wR_factor_gt            0.5604
_refine_ls_wR_factor_ref           0.5805
_refine_special_details
;
 Refined as a 2-component twin.
;
_olex2_refinement_description
;
1. Twinned data refinement
 Scales: 0.9801(8)
 0.0199(8)
2. Fixed Uiso
 At 1.2 times of:
  All C(H) groups, All C(H,H) groups
3. Restrained distances
 C315-C631 = C633-C317 = C317-C635
 1.37 with sigma of 0.02
 C315-C635
 1.38 with sigma of 0.02
 C631-C105 = C105-C633
 1.36 with sigma of 0.02
 C315-C105 = C105-C317 = C633-C635
 2.37 with sigma of 0.04
 C315-C317
 2.38 with sigma of 0.04
 C631-C633
 2.36 with sigma of 0.04
 C315-C631 \\sim C631-C105 \\sim C105-C633 \\sim C633-C317 \\sim C317-C635
\\sim C635-C315
 with sigma of 0.02
 C315-C317 \\sim C315-C105 \\sim C317-C105 \\sim C633-C631 \\sim C633-C635
\\sim C635-C631
 with sigma of 0.04
4. Restrained planarity
 C315, C631, C105, C633, C317, C635
 with sigma of 0.1
5. Uiso/Uaniso restraints and constraints
C629: within 2A with sigma of 0.04 and sigma for terminal atoms of 0.08 within
2A
C315 \\sim C631 \\sim C105 \\sim C633 \\sim C317 \\sim C635: within 2A with
sigma of 0.04 and sigma for terminal atoms of 0.08 within 2A
C53 \\sim C425 \\sim C213 \\sim C427 \\sim C107 \\sim C429 \\sim C215 \\sim
C431 \\sim C48 \\sim C433 \\sim C217 \\sim C70 \\sim C441 \\sim C221 \\sim C443
\\sim C111 \\sim C445 \\sim C223 \\sim C447 \\sim C92 \\sim C449 \\sim C225
\\sim C451 \\sim C113 \\sim C453 \\sim C227 \\sim C455 \\sim C120 \\sim C457
\\sim C229 \\sim C459 \\sim C138 \\sim C461 \\sim C231 \\sim C463 \\sim C154
\\sim C465 \\sim C233 \\sim C467 \\sim C178 \\sim C469 \\sim C235 \\sim C471
\\sim C190 \\sim C473 \\sim C237 \\sim C475 \\sim C218 \\sim C477 \\sim C239
\\sim C479 \\sim C234 \\sim C481 \\sim C241 \\sim C483 \\sim C242 \\sim C485
\\sim C262 \\sim C487 \\sim C268 \\sim C489 \\sim C272 \\sim C491 \\sim C278
\\sim C493 \\sim C286 \\sim C495 \\sim C290 \\sim C497 \\sim C300 \\sim C499
\\sim C312 \\sim C501 \\sim C324 \\sim C503 \\sim C330 \\sim C505 \\sim C340
\\sim C507 \\sim C358 \\sim C509 \\sim C366 \\sim C511 \\sim C376 \\sim C513
\\sim C382 \\sim C515 \\sim C388 \\sim C517 \\sim C396 \\sim C519 \\sim C400
\\sim C521 \\sim C406 \\sim C523 \\sim C410 \\sim C525 \\sim C418 \\sim C527
\\sim C424 \\sim C529 \\sim C432 \\sim C531 \\sim C438 \\sim C533 \\sim C448
\\sim C535 \\sim C435 \\sim C458 \\sim C537 \\sim C466 \\sim C539 \\sim C472
\\sim C541 \\sim C480 \\sim C543 \\sim C490 \\sim C545 \\sim C494 \\sim C547
\\sim C500 \\sim C549 \\sim C516 \\sim C551 \\sim C526 \\sim C553 \\sim C542
\\sim C555 \\sim C554 \\sim C557 \\sim C570 \\sim C576 \\sim C578 \\sim C580
\\sim C588 \\sim C592 \\sim C596 \\sim C600 \\sim C602 \\sim C604 \\sim C606
\\sim C610 \\sim C612 \\sim C616 \\sim C618 \\sim C622 \\sim C626 \\sim C575
\\sim C323 \\sim C577 \\sim C289 \\sim C579 \\sim C145 \\sim C581 \\sim C331
\\sim C439 \\sim C583 \\sim C335 \\sim C585 \\sim C293 \\sim C587 \\sim C109
\\sim C171 \\sim C589 \\sim C349 \\sim C591 \\sim C351 \\sim C593 \\sim C297
\\sim C595 \\sim C437 \\sim C357 \\sim C597 \\sim C299 \\sim C599 \\sim C181
\\sim C601 \\sim C365 \\sim C603 \\sim C367 \\sim C605 \\sim C219 \\sim C303
\\sim C607 \\sim C379 \\sim C609 \\sim C381 \\sim C611 \\sim C385 \\sim C613
\\sim C307 \\sim C615 \\sim C395 \\sim C617 \\sim C309 \\sim C619 \\sim C407
\\sim C621 \\sim C409 \\sim C623 \\sim C411 \\sim C625 \\sim C413 \\sim C627
\\sim C157 \\sim C629 \\sim C315 \\sim C631 \\sim C105 \\sim C633 \\sim C317
\\sim C635: within 2A with sigma of 0.01 and sigma for terminal atoms of 0.02
within 2A
C1 \\sim C4 \\sim C8 \\sim C10 \\sim C18 \\sim C20 \\sim C22 \\sim C24 \\sim
C26 \\sim C28 \\sim C32 \\sim C34 \\sim C36 \\sim C42 \\sim C44 \\sim C50 \\sim
C54 \\sim C68 \\sim C72 \\sim C78 \\sim C86 \\sim C96 \\sim C98 \\sim C104
\\sim C106 \\sim C110 \\sim C114 \\sim C126 \\sim C128 \\sim C130 \\sim C132
\\sim C136 \\sim C142 \\sim C148 \\sim C150 \\sim C152 \\sim C160 \\sim C162
\\sim C164 \\sim C166 \\sim C168 \\sim C170 \\sim C172 \\sim C174 \\sim C180
\\sim C186 \\sim C194 \\sim C196 \\sim C198 \\sim C200 \\sim C204 \\sim C206
\\sim C208 \\sim C210 \\sim C212 \\sim C216 \\sim C224 \\sim C228 \\sim C230
\\sim C232 \\sim C244 \\sim C246 \\sim C248 \\sim C250 \\sim C252 \\sim C254
\\sim C258 \\sim C260 \\sim C264 \\sim C276 \\sim C282 \\sim C284 \\sim C294
\\sim C296 \\sim C298 \\sim C302 \\sim C304 \\sim C306 \\sim C308 \\sim C314
\\sim C316 \\sim C320 \\sim C322 \\sim C326 \\sim C334 \\sim C336 \\sim C338
\\sim C342 \\sim C344 \\sim C348 \\sim C350 \\sim C352 \\sim C354 \\sim C356
\\sim C360 \\sim C362 \\sim C370 \\sim C372 \\sim C374 \\sim C378 \\sim C386
\\sim C390 \\sim C392 \\sim C404 \\sim C412 \\sim C416 \\sim C422 \\sim C428
\\sim C430 \\sim C434 \\sim C440 \\sim C442 \\sim C444 \\sim C450 \\sim C454
\\sim C456 \\sim C460 \\sim C464 \\sim C468 \\sim C476 \\sim C478 \\sim C484
\\sim C486 \\sim C488 \\sim C498 \\sim C504 \\sim C506 \\sim C508 \\sim C510
\\sim C512 \\sim C514 \\sim C518 \\sim C520 \\sim C524 \\sim C528 \\sim C532
\\sim C534 \\sim C536 \\sim C538 \\sim C540 \\sim C546 \\sim C548 \\sim C550
\\sim C552 \\sim C558 \\sim C572 \\sim C574 \\sim C582 \\sim C584 \\sim C586
\\sim C590 \\sim C594 \\sim C598 \\sim C608 \\sim C614 \\sim C620 \\sim C624
\\sim C628 \\sim C630 \\sim C632 \\sim C634 \\sim C636 \\sim C159 \\sim C319
\\sim C5 \\sim C161 \\sim C325 \\sim C165 \\sim C83 \\sim C333 \\sim C337 \\sim
C339 \\sim C560 \\sim C341 \\sim C343 \\sim C43 \\sim C345 \\sim C173 \\sim C87
\\sim C353 \\sim C355 \\sim C562 \\sim C359 \\sim C363 \\sim C369 \\sim C371
\\sim C93 \\sim C377 \\sim C47 \\sim C375 \\sim C187 \\sim C373 \\sim C191
\\sim C568 \\sim C3 \\sim C193 \\sim C389 \\sim C195 \\sim C391 \\sim C49 \\sim
C393 \\sim C99 \\sim C199 \\sim C399 \\sim C25 \\sim C401 \\sim C564 \\sim C201
\\sim C403 \\sim C566 \\sim C405 \\sim C415: within 2A with sigma of 0.01 and
sigma for terminal atoms of 0.02 within 2A
Uanis(C53) \\sim Ueq: with sigma of 0.01 and sigma for terminal atoms of 0.02
Uanis(C126) \\sim Ueq: with sigma of 0.01 and sigma for terminal atoms of 0.02
Uanis(C433) \\sim Ueq: with sigma of 0.01 and sigma for terminal atoms of 0.02
Uanis(C443) \\sim Ueq: with sigma of 0.01 and sigma for terminal atoms of 0.02
6. Rigid body (RIGU) restrains
 C629
 with sigma for 1-2 distances of 0.004 and sigma for 1-3 distances of 0.004
 C315, C631, C105, C633, C317, C635
 with sigma for 1-2 distances of 0.004 and sigma for 1-3 distances of 0.004
7.a Secondary CH2 refined with riding coordinates:
 C1(H1a,H1b), C53(H53a,H53b), C8(H8a,H8b), C10(H10a,H10b), C213(H21a,H21b),
 C427(H42a,H42b), C24(H24a,H24b), C26(H26a,H26b), C34(H34a,H34b), C429(H42c,
 H42d), C48(H48a,H48b), C78(H78a,H78b), C445(H44a,H44b), C92(H92a,H92b),
 C98(H98a,H98b), C457(H45c,H45d), C126(H12a,H12b), C459(H45e,H45f), C138(H13a,
 H13b), C142(H14a,H14b), C174(H17a,H17b), C180(H18a,H18b), C471(H47a,H47b),
 C204(H20a,H20b), C208(H20c,H20d), C475(H47c,H47d), C483(H48c,H48d), C491(H49a,
 H49b), C493(H49c,H49d), C298(H29a,H29b), C366(H36a,H36b), C376(H37c,H37d),
 C378(H37a,H37b), C513(H51c,H51d), C396(H39a,H39b), C454(H45a,H45b), C464(H46a,
 H46b), C547(H54c,H54d), C506(H50a,H50b), C518(H51a,H51b), C528(H52a,H52b),
 C542(H54e,H54f), C555(H55a,H55b), C546(H54a,H54b), C586(H58a,H58b), C612(H61a,
 H61b), C583(H58c,H58d), C353(H35a,H35b), C611(H61c,H61d), C385(H38a,H38b),
 C201(H20e,H20f), C405(H40a,H40b)
7.b Aromatic/amide H refined with riding coordinates:
 C425(H425), C18(H18), C36(H36), C42(H42), C44(H44), C360(H360), C630(H630),
 C460(H460), C450(H450), C431(H431), C433(H433), C435(H435), C109(H109),
 C437(H437), C219(H219), C439(H439), C70(H70), C72(H72), C111(H111), C537(H537),
  C581(H581), C593(H593), C489(H489), C223(H223), C449(H449), C96(H96),
 C451(H451), C104(H104), C113(H113), C453(H453), C114(H114), C227(H227),
 C455(H455), C128(H128), C132(H132), C136(H136), C463(H463), C194(H194),
 C276(H276), C339(H339), C49(H49), C403(H403), C150(H150), C152(H152),
 C154(H154), C410(H410), C596(H596), C605(H605), C335(H335), C233(H233),
 C164(H164), C166(H166), C168(H168), C170(H170), C172(H172), C469(H469),
 C235(H235), C186(H186), C190(H190), C473(H473), C196(H196), C198(H198),
 C200(H200), C237(H237), C206(H206), C210(H210), C216(H216), C477(H477),
 C239(H239), C224(H224), C479(H479), C228(H228), C230(H230), C232(H232),
 C234(H234), C481(H481), C241(H241), C242(H242), C246(H246), C248(H248),
 C250(H250), C252(H252), C254(H254), C485(H485), C260(H260), C264(H264),
 C487(H487), C272(H272), C278(H278), C282(H282), C284(H284), C286(H286),
 C497(H497), C294(H294), C296(H296), C302(H302), C306(H306), C499(H499),
 C314(H314), C316(H316), C501(H501), C320(H320), C322(H322), C324(H324),
 C326(H326), C503(H503), C334(H334), C336(H336), C338(H338), C340(H340),
 C344(H344), C507(H507), C348(H348), C350(H350), C354(H354), C356(H356),
 C358(H358), C362(H362), C509(H509), C370(H370), C372(H372), C374(H374),
 C382(H382), C515(H515), C386(H386), C390(H390), C392(H392), C400(H400),
 C521(H521), C404(H404), C406(H406), C523(H523), C412(H412), C525(H525),
 C418(H418), C527(H527), C422(H422), C424(H424), C529(H529), C428(H428),
 C430(H430), C432(H432), C434(H434), C531(H531), C438(H438), C440(H440),
 C442(H442), C444(H444), C533(H533), C448(H448), C535(H535), C456(H456),
 C458(H458), C466(H466), C468(H468), C539(H539), C472(H472), C541(H541),
 C476(H476), C478(H478), C480(H480), C484(H484), C486(H486), C488(H488),
 C490(H490), C545(H545), C494(H494), C498(H498), C500(H500), C549(H549),
 C504(H504), C510(H510), C512(H512), C514(H514), C516(H516), C520(H520),
 C551(H551), C524(H524), C526(H526), C553(H553), C532(H532), C534(H534),
 C538(H538), C540(H540), C548(H548), C550(H550), C552(H552), C554(H554),
 C557(H557), C560(H560), C562(H562), C564(H564), C566(H566), C568(H568),
 C572(H572), C574(H574), C576(H576), C578(H578), C580(H580), C582(H582),
 C588(H588), C590(H590), C592(H592), C598(H598), C600(H600), C602(H602),
 C604(H604), C606(H606), C608(H608), C610(H610), C614(H614), C616(H616),
 C618(H618), C620(H620), C165(H165), C341(H341), C173(H173), C3(H3), C622(H622),
  C624(H624), C626(H626), C628(H628), C632(H632), C634(H634), C636(H636),
 C319(H319), C5(H5), C575(H575), C161(H161), C323(H323), C577(H577), C325(H325),
  C289(H289), C145(H145), C517(H517), C579(H579), C300(H300), C511(H511),
 C331(H331), C83(H83), C333(H333), C337(H337), C293(H293), C587(H587),
 C171(H171), C343(H343), C43(H43), C345(H345), C589(H589), C349(H349),
 C591(H591), C351(H351), C355(H355), C595(H595), C357(H357), C597(H597),
 C299(H299), C599(H599), C181(H181), C363(H363), C601(H601), C365(H365),
 C603(H603), C367(H367), C369(H369), C303(H303), C371(H371), C373(H373),
 C187(H187), C375(H375), C47(H47), C377(H377), C607(H607), C379(H379),
 C609(H609), C381(H381), C191(H191), C193(H193), C613(H613), C307(H307),
 C391(H391), C393(H393), C99(H99), C617(H617), C399(H399), C25(H25), C389(H389),
  C195(H195), C359(H359), C199(H199), C401(H401), C309(H309), C407(H407),
 C621(H621), C409(H409), C411(H411), C625(H625), C413(H413), C627(H627),
 C415(H415), C629(H629), C157(H157), C297(H297), C615(H615), C395(H395),
 C315(H315), C105(H105), C633(H633), C317(H317), C635(H635)
7.c Fitted hexagon refined as free rotating group:
 C44(C160,C360,C630,C460,C450), C217(C435,C109,C437,C219,C439), C111(C537,C581,
 C593,C489,C221), C148(C194,C276,C339,C49,C403), C154(C410,C519,C596,C605,C335),
  C162(C164,C166,C168,C170,C172), C558(C560,C562,C564,C566,C568), C620(C165,
 C341,C87,C173,C3), C145(C517,C579,C300,C511,C619), C93(C373,C187,C375,C47,
 C377), C25(C389,C195,C359,C199,C584), C409(C623,C411,C625,C413,C627),
 C629(C157,C297,C585,C615,C395)
;
_atom_sites_solution_hydrogens     geom
_atom_sites_solution_primary       dual
_atom_sites_solution_secondary     ?
loop_
  _atom_site_label
  _atom_site_type_symbol
  _atom_site_fract_x
  _atom_site_fract_y
  _atom_site_fract_z
  _atom_site_U_iso_or_equiv
  _atom_site_adp_type
  _atom_site_occupancy
  _atom_site_site_symmetry_order
  _atom_site_calc_flag
  _atom_site_refinement_flags_posn
  _atom_site_refinement_flags_adp
  _atom_site_refinement_flags_occupancy
  _atom_site_disorder_assembly
  _atom_site_disorder_group
 Cu1 Cu 0.31076(13) 0.48115(8) 0.21688(9) 0.0429(6) Uani 1 1 d . . . . .
 Cu4 Cu 0.39356(13) 0.61199(9) 0.28611(9) 0.0424(6) Uani 1 1 d . . . . .
 Cu6 Cu 0.48356(13) 0.54777(9) 0.28114(9) 0.0442(6) Uani 1 1 d . . . . .
 Cu8 Cu 0.29509(14) 0.57747(9) 0.21800(9) 0.0456(6) Uani 1 1 d . . . . .
 Cu15 Cu 0.85350(15) 1.06807(9) 0.30530(10) 0.0500(7) Uani 1 1 d . . . . .
 Cu31 Cu 0.93508(14) 0.99286(9) 0.23315(10) 0.0487(7) Uani 1 1 d . . . . .
 Cu14 Cu 0.34519(13) 0.53721(9) 0.29110(9) 0.0439(6) Uani 1 1 d . . . . .
 Cu16 Cu 0.99245(14) 1.12255(9) 0.30847(9) 0.0474(7) Uani 1 1 d . . . . .
 Cu18 Cu 0.18437(13) 0.51774(9) 0.13633(9) 0.0446(6) Uani 1 1 d . . . . .
 Cu20 Cu 0.37474(14) 0.52171(10) 0.12213(9) 0.0479(6) Uani 1 1 d . . . . .
 Cu22 Cu 0.29252(14) 0.42414(9) 0.12867(9) 0.0478(7) Uani 1 1 d . . . . .
 Cu33 Cu 1.00091(15) 1.03002(10) 0.30808(10) 0.0541(7) Uani 1 1 d . . . . .
 Cu26 Cu 0.97939(14) 1.00266(10) 0.16583(10) 0.0501(7) Uani 1 1 d . . . . .
 Cu28 Cu 0.51143(14) 0.63342(9) 0.34833(9) 0.0481(7) Uani 1 1 d . . . . .
 Cu30 Cu 0.37603(15) 0.60487(9) 0.36112(9) 0.0491(7) Uani 1 1 d . . . . .
 Cu35 Cu 0.98368(14) 1.07053(9) 0.23442(9) 0.0463(6) Uani 1 1 d . . . . .
 Cu34 Cu 0.84120(13) 1.05418(9) 0.23092(9) 0.0471(7) Uani 1 1 d . . . . .
 Cu36 Cu 0.60040(13) 0.62195(9) 0.29931(10) 0.0511(7) Uani 1 1 d . . . . .
 Cu38 Cu 0.49030(14) 0.55192(10) 0.35431(9) 0.0499(7) Uani 1 1 d . . . . .
 Cu40 Cu 0.84100(15) 0.96717(10) 0.16294(10) 0.0541(7) Uani 1 1 d . . . . .
 Cu42 Cu 0.43547(15) 0.53266(9) 0.20500(9) 0.0491(7) Uani 1 1 d . . . . .
 Cu44 Cu 0.86196(15) 1.05304(10) 0.16445(10) 0.0534(7) Uani 1 1 d . . . . .
 Cu45 Cu 0.97413(17) 1.17852(9) 0.39400(10) 0.0529(7) Uani 1 1 d . . . . .
 Cu23 Cu 0.92442(15) 1.13498(11) 0.19932(12) 0.0619(9) Uani 1 1 d . . . . .
 Cu41 Cu 1.07663(18) 1.08139(10) 0.39471(11) 0.0598(8) Uani 1 1 d . . . . .
 Cu25 Cu 0.29472(18) 0.65592(11) 0.33590(11) 0.0596(8) Uani 1 1 d . . . . .
 Cu13 Cu 0.41910(15) 0.47075(12) 0.32342(11) 0.0619(9) Uani 1 1 d . . . . .
 Cu27 Cu 1.06489(18) 0.96015(11) 0.20217(13) 0.0675(10) Uani 1 1 d . . . . .
 Cu43 Cu 0.87579(17) 1.07852(10) 0.38617(11) 0.0572(8) Uani 1 1 d . . . . .
 Cu29 Cu 0.72886(15) 0.97447(11) 0.19478(13) 0.0715(11) Uani 1 1 d . . . . .
 S13 S 0.9985(2) 1.14849(15) 0.26087(16) 0.0456(11) Uani 1 1 d . . . . .
 S27 S 0.7502(2) 1.03575(15) 0.25548(17) 0.0507(12) Uani 1 1 d . . . . .
 S6 S 0.2865(2) 0.64068(15) 0.26956(15) 0.0432(10) Uani 1 1 d . . . . .
 S8 S 0.3907(2) 0.45964(14) 0.17878(14) 0.0412(9) Uani 1 1 d . . . . .
 S10 S 0.8960(3) 1.14223(14) 0.33554(16) 0.0477(11) Uani 1 1 d . . . . .
 S12 S 0.3268(2) 0.46029(15) 0.26839(15) 0.0440(10) Uani 1 1 d . . . . .
 S29 S 0.8217(2) 1.11158(15) 0.21160(16) 0.0471(11) Uani 1 1 d . . . . .
 S16 S 0.2598(2) 0.57819(15) 0.31843(16) 0.0458(10) Uani 1 1 d . . . . .
 S18 S 0.4969(2) 0.65745(15) 0.29807(16) 0.0453(10) Uani 1 1 d . . . . .
 S20 S 0.5535(2) 0.55987(15) 0.24280(16) 0.0467(10) Uani 1 1 d . . . . .
 S22 S 1.0406(2) 0.97160(17) 0.26216(18) 0.0530(12) Uani 1 1 d . . . . .
 S24 S 0.3694(2) 0.57668(15) 0.17852(15) 0.0449(10) Uani 1 1 d . . . . .
 S26 S 0.2664(2) 0.47808(16) 0.10461(14) 0.0435(10) Uani 1 1 d . . . . .
 S31 S 1.0807(2) 1.09401(16) 0.34084(17) 0.0515(12) Uani 1 1 d . . . . .
 S30 S 0.8333(2) 0.94349(16) 0.21282(18) 0.0526(12) Uani 1 1 d . . . . .
 S32 S 0.5103(2) 0.49097(15) 0.30054(16) 0.0458(10) Uani 1 1 d . . . . .
 S34 S 0.9080(3) 1.02452(15) 0.33537(16) 0.0498(11) Uani 1 1 d . . . . .
 S36 S 0.2158(2) 0.51449(16) 0.19537(15) 0.0451(10) Uani 1 1 d . . . . .
 S38 S 1.0828(2) 1.03705(16) 0.21736(17) 0.0499(11) Uani 1 1 d . . . . .
 P3 P 0.9307(3) 1.18206(17) 0.17072(17) 0.0484(11) Uani 1 1 d . . . . .
 S39 S 0.4233(2) 0.67580(16) 0.37846(18) 0.0524(12) Uani 1 1 d . . . . .
 P4 P 0.4296(3) 0.43050(18) 0.35902(18) 0.0523(12) Uani 1 1 d . . . . .
 P6 P 0.2266(3) 0.70729(17) 0.36578(17) 0.0487(11) Uani 1 1 d . . . . .
 P13 P 1.0260(3) 1.24883(16) 0.42599(18) 0.0531(12) Uani 1 1 d . . . . .
 S35 S 0.9855(3) 1.12327(16) 0.41777(18) 0.0575(13) Uani 1 1 d . . . . .
 S21 S 0.9588(3) 1.05563(17) 0.14027(19) 0.0580(13) Uani 1 1 d . . . . .
 S37 S 0.9349(3) 0.92990(17) 0.14072(18) 0.0574(12) Uani 1 1 d . . . . .
 S23 S 0.4019(3) 0.55159(17) 0.38539(18) 0.0572(13) Uani 1 1 d . . . . .
 S3 S 0.5950(3) 0.59985(18) 0.37720(18) 0.0573(13) Uani 1 1 d . . . . .
 P10 P 1.1291(3) 0.90682(19) 0.17085(19) 0.0585(13) Uani 1 1 d . . . . .
 P12 P 0.0948(3) 0.55115(17) 0.11331(16) 0.0479(11) Uani 1 1 d . . . . .
 P14 P 0.7161(2) 0.64818(16) 0.32894(18) 0.0499(12) Uani 1 1 d . . . . .
 P16 P 0.2416(3) 0.35372(17) 0.10424(18) 0.0553(13) Uani 1 1 d . . . . .
 P18 P 0.4421(3) 0.5108(2) 0.07875(18) 0.0573(13) Uani 1 1 d . . . . .
 S25 S 0.7581(3) 1.0035(2) 0.1386(2) 0.0692(17) Uani 1 1 d . . . . .
 P15 P 0.7768(3) 1.08584(19) 0.4088(2) 0.0642(15) Uani 1 1 d . . . . .
 P5 P 0.6192(3) 0.9392(2) 0.1618(2) 0.0661(16) Uani 1 1 d . . . . .
 P17 P 1.1398(4) 1.0384(2) 0.4213(2) 0.0695(17) Uani 1 1 d . . . . .
 C1 C 0.4446(11) 0.4211(8) 0.1947(7) 0.055(4) Uani 1 1 d . U . . .
 H1A H 0.481675 0.438549 0.219248 0.066 Uiso 1 1 calc R U . . .
 H1B H 0.412147 0.401273 0.200077 0.066 Uiso 1 1 calc R U . . .
 C4 C 0.4609(12) 0.3759(8) 0.3320(9) 0.065(4) Uani 1 1 d . U . . .
 C53 C 1.0930(9) 1.1661(6) 0.2651(7) 0.048(4) Uani 1 1 d . U . . .
 H53A H 1.124152 1.142342 0.267668 0.057 Uiso 1 1 calc R U . . .
 H53B H 1.096627 1.169943 0.241141 0.057 Uiso 1 1 calc R U . . .
 C8 C 0.2370(10) 0.4462(6) 0.2753(7) 0.049(4) Uani 1 1 d . U . . .
 H8A H 0.242683 0.447553 0.302088 0.058 Uiso 1 1 calc R U . . .
 H8B H 0.202600 0.467962 0.271542 0.058 Uiso 1 1 calc R U . . .
 C10 C 0.1427(10) 0.5283(7) 0.2205(7) 0.051(4) Uani 1 1 d . U . . .
 H10A H 0.160811 0.530726 0.247675 0.061 Uiso 1 1 calc R U . . .
 H10B H 0.126881 0.557856 0.221634 0.061 Uiso 1 1 calc R U . . .
 C425 C 0.8862(11) 1.2425(7) 0.2330(9) 0.064(4) Uani 1 1 d . U . . .
 H425 H 0.910107 1.225989 0.247182 0.077 Uiso 1 1 calc R U . . .
 C213 C 0.8044(12) 1.2116(8) 0.3434(8) 0.060(4) Uani 1 1 d . U . . .
 H21A H 0.766131 1.193066 0.346576 0.073 Uiso 1 1 calc R U . . .
 H21B H 0.837805 1.228157 0.369490 0.073 Uiso 1 1 calc R U . . .
 C427 C 0.8461(10) 0.9726(7) 0.3166(7) 0.053(4) Uani 1 1 d . U . . .
 H42A H 0.794757 0.979643 0.311058 0.063 Uiso 1 1 calc R U . . .
 H42B H 0.855603 0.951297 0.291741 0.063 Uiso 1 1 calc R U . . .
 C18 C -0.0189(12) 0.6486(8) 0.2020(7) 0.063(4) Uani 1 1 d . U . . .
 H18 H -0.040610 0.669511 0.220836 0.075 Uiso 1 1 calc R U . . .
 C20 C 0.2397(11) 0.7630(7) 0.3660(8) 0.058(4) Uani 1 1 d . U . . .
 C22 C 0.1280(12) 0.6913(8) 0.3449(7) 0.061(4) Uani 1 1 d . U . . .
 C24 C 0.2072(11) 0.3980(7) 0.2448(7) 0.055(4) Uani 1 1 d . U . . .
 H24A H 0.195256 0.397807 0.218252 0.066 Uiso 1 1 calc R U . . .
 H24B H 0.245148 0.377175 0.246059 0.066 Uiso 1 1 calc R U . . .
 C26 C 0.4833(12) 0.3920(9) 0.1636(8) 0.067(4) Uani 1 1 d . U . . .
 H26A H 0.445617 0.376315 0.138851 0.080 Uiso 1 1 calc R U . . .
 H26B H 0.516206 0.412421 0.159038 0.080 Uiso 1 1 calc R U . . .
 C28 C 0.5154(12) 0.7970(8) 0.3275(9) 0.068(4) Uani 1 1 d . U . . .
 C107 C 0.8869(10) 1.2327(7) 0.1941(8) 0.061(4) Uani 1 1 d . U . . .
 C32 C 0.1403(11) 0.3822(7) 0.2527(8) 0.058(3) Uani 1 1 d . U . . .
 C34 C 0.3134(12) 0.6914(8) 0.2650(8) 0.060(4) Uani 1 1 d . U . . .
 H34A H 0.314879 0.717291 0.289936 0.072 Uiso 1 1 calc R U . . .
 H34B H 0.363813 0.689973 0.261210 0.072 Uiso 1 1 calc R U . . .
 C36 C 0.2884(13) 0.3440(9) 0.0362(9) 0.069(4) Uani 1 1 d . U . . .
 H36 H 0.318442 0.371536 0.052329 0.083 Uiso 1 1 calc R U . . .
 C429 C 0.6828(13) 1.0780(8) 0.2547(9) 0.068(5) Uani 1 1 d . U . . .
 H42C H 0.709637 1.107730 0.261872 0.081 Uiso 1 1 calc R U . . .
 H42D H 0.651262 1.068595 0.227909 0.081 Uiso 1 1 calc R U . . .
 C215 C 0.797(2) 1.0943(12) 0.4610(10) 0.096(6) Uani 1 1 d . U . . .
 C42 C 0.0837(11) 0.5631(9) 0.3925(8) 0.067(4) Uani 1 1 d . U . . .
 H42 H 0.090955 0.594815 0.400030 0.081 Uiso 1 1 calc R U . . .
 C44 C 0.2288(9) 0.6763(4) 0.4225(4) 0.065(4) Uani 1 1 d G U . . .
 H44 H 0.208680 0.649279 0.400429 0.078 Uiso 1 1 calc R U . . .
 C160 C 0.2441(9) 0.7155(5) 0.4174(4) 0.068(4) Uani 1 1 d G U . . .
 C360 C 0.2736(10) 0.7551(4) 0.4497(5) 0.079(5) Uani 1 1 d G U . . .
 H360 H 0.284064 0.781817 0.446172 0.095 Uiso 1 1 calc R U . . .
 C630 C 0.2878(11) 0.7556(5) 0.4871(4) 0.084(5) Uani 1 1 d G U . . .
 H630 H 0.307925 0.782638 0.509156 0.101 Uiso 1 1 calc R U . . .
 C460 C 0.2725(11) 0.7164(6) 0.4922(4) 0.080(5) Uani 1 1 d G U . . .
 H460 H 0.282164 0.716780 0.517778 0.097 Uiso 1 1 calc R U . . .
 C450 C 0.2430(10) 0.6768(5) 0.4599(5) 0.072(4) Uani 1 1 d G U . . .
 H450 H 0.232542 0.650100 0.463415 0.087 Uiso 1 1 calc R U . . .
 C431 C 0.6821(11) 1.0221(8) 0.3442(9) 0.068(4) Uani 1 1 d . U . . .
 H431 H 0.710848 1.031637 0.330603 0.082 Uiso 1 1 calc R U . . .
 C48 C 1.1320(10) 1.0631(9) 0.1942(8) 0.062(4) Uani 1 1 d . U . . .
 H48A H 1.119859 1.044551 0.165700 0.075 Uiso 1 1 calc R U . . .
 H48B H 1.115266 1.093212 0.198075 0.075 Uiso 1 1 calc R U . . .
 C50 C 0.1487(11) 0.3472(7) 0.1088(8) 0.057(4) Uani 1 1 d . U . . .
 C433 C 1.1944(13) 0.9899(7) 0.3555(8) 0.063(4) Uani 1 1 d . U . . .
 H433 H 1.149615 0.997068 0.342933 0.076 Uiso 1 1 calc R U . . .
 C54 C 0.7826(10) 0.6098(7) 0.3370(8) 0.060(4) Uani 1 1 d . U . . .
 C217 C 0.6114(12) 0.8975(7) 0.1115(6) 0.096(6) Uani 1 1 d G U . . .
 C435 C 0.6706(10) 0.8722(8) 0.1070(6) 0.099(6) Uani 1 1 d G U . . .
 H435 H 0.711121 0.877640 0.128638 0.119 Uiso 1 1 calc R U . . .
 C109 C 0.6705(11) 0.8388(8) 0.0706(8) 0.107(6) Uani 1 1 d G U . . .
 H109 H 0.710988 0.821477 0.067509 0.129 Uiso 1 1 calc R U . . .
 C437 C 0.6113(14) 0.8308(8) 0.0389(6) 0.117(7) Uani 1 1 d G U . . .
 H437 H 0.611196 0.807984 0.014093 0.140 Uiso 1 1 calc R U . . .
 C219 C 0.5521(12) 0.8561(9) 0.0435(7) 0.120(7) Uani 1 1 d G U . . .
 H219 H 0.511538 0.850654 0.021807 0.144 Uiso 1 1 calc R U . . .
 C439 C 0.5521(10) 0.8895(8) 0.0798(8) 0.113(7) Uani 1 1 d G U . . .
 H439 H 0.511670 0.906817 0.082936 0.135 Uiso 1 1 calc R U . . .
 C68 C 0.0108(12) 0.5054(7) 0.2169(8) 0.059(3) Uani 1 1 d . U . . .
 C70 C 0.9825(10) 1.3021(6) 0.3448(8) 0.055(4) Uani 1 1 d . U . . .
 H70 H 0.976333 1.291036 0.317330 0.066 Uiso 1 1 calc R U . . .
 C72 C 0.7569(10) 0.5692(7) 0.3328(8) 0.063(4) Uani 1 1 d . U . . .
 H72 H 0.705409 0.561123 0.325206 0.075 Uiso 1 1 calc R U . . .
 C441 C 1.1240(13) 1.2502(8) 0.4336(9) 0.072(4) Uani 1 1 d . U . . .
 C78 C 0.2630(12) 0.7009(9) 0.2310(8) 0.067(4) Uani 1 1 d . U . . .
 H78A H 0.265979 0.676786 0.205812 0.080 Uiso 1 1 calc R U . . .
 H78B H 0.211653 0.698919 0.233026 0.080 Uiso 1 1 calc R U . . .
 C443 C 1.2105(14) 1.0068(8) 0.3933(8) 0.068(4) Uani 1 1 d . U . . .
 C111 C 1.0308(7) 0.8331(5) 0.1537(6) 0.072(4) Uani 1 1 d G U . . .
 H111 H 0.995297 0.853573 0.152526 0.087 Uiso 1 1 calc R U . . .
 C537 C 1.0085(6) 0.7883(5) 0.1448(6) 0.076(5) Uani 1 1 d G U . . .
 H537 H 0.957762 0.778220 0.137599 0.092 Uiso 1 1 calc R U . . .
 C581 C 1.0605(8) 0.7584(4) 0.1465(6) 0.079(5) Uani 1 1 d G U . . .
 H581 H 1.045226 0.727773 0.140417 0.095 Uiso 1 1 calc R U . . .
 C593 C 1.1347(7) 0.7732(4) 0.1570(6) 0.078(5) Uani 1 1 d G U . . .
 H593 H 1.170226 0.752678 0.158161 0.094 Uiso 1 1 calc R U . . .
 C489 C 1.1570(6) 0.8179(5) 0.1659(6) 0.072(5) Uani 1 1 d G U . . .
 H489 H 1.207764 0.828030 0.173087 0.086 Uiso 1 1 calc R U . . .
 C221 C 1.1051(8) 0.8479(4) 0.1642(6) 0.069(4) Uani 1 1 d G U . . .
 C445 C 1.1668(11) 1.0820(7) 0.3240(7) 0.054(4) Uani 1 1 d . U . . .
 H44A H 1.170596 1.049105 0.313571 0.065 Uiso 1 1 calc R U . . .
 H44B H 1.166521 1.092582 0.302926 0.065 Uiso 1 1 calc R U . . .
 C86 C 0.4989(15) 0.4541(10) 0.4057(8) 0.073(5) Uani 1 1 d . U . . .
 C223 C 1.0001(11) 1.2721(7) 0.3649(8) 0.057(4) Uani 1 1 d . U . . .
 H223 H 1.007788 1.241696 0.350908 0.069 Uiso 1 1 calc R U . . .
 C447 C 0.5782(12) 1.1111(7) 0.2776(9) 0.066(4) Uani 1 1 d . U . . .
 C92 C 0.8567(11) 0.9500(7) 0.3463(8) 0.060(4) Uani 1 1 d . U . . .
 H92A H 0.906751 0.940521 0.350018 0.072 Uiso 1 1 calc R U . . .
 H92B H 0.851646 0.972241 0.371868 0.072 Uiso 1 1 calc R U . . .
 C449 C 1.2564(13) 1.2202(8) 0.3312(11) 0.089(5) Uani 1 1 d . U . . .
 H449 H 1.243178 1.203906 0.345170 0.107 Uiso 1 1 calc R U . . .
 C96 C 0.8570(10) 0.6203(7) 0.3453(8) 0.059(4) Uani 1 1 d . U . . .
 H96 H 0.875885 0.648905 0.347790 0.071 Uiso 1 1 calc R U . . .
 C98 C 0.5279(11) 0.7453(7) 0.3072(8) 0.061(4) Uani 1 1 d . U . . .
 H98A H 0.504318 0.733530 0.278830 0.074 Uiso 1 1 calc R U . . .
 H98B H 0.580989 0.742212 0.310433 0.074 Uiso 1 1 calc R U . . .
 C225 C 0.5854(13) 0.9047(9) 0.1817(12) 0.087(6) Uani 1 1 d . U . . .
 C451 C 0.7058(12) 1.3078(7) 0.3017(9) 0.067(4) Uani 1 1 d . U . . .
 H451 H 0.683510 1.328894 0.292173 0.080 Uiso 1 1 calc R U . . .
 C104 C -0.0280(11) 0.5888(8) 0.1416(7) 0.054(4) Uani 1 1 d . U . . .
 H104 H -0.058154 0.566310 0.118530 0.065 Uiso 1 1 calc R U . . .
 C106 C 0.0206(11) 0.5125(8) 0.0754(7) 0.058(4) Uani 1 1 d . U . . .
 C113 C 1.1202(12) 1.2576(8) 0.1822(8) 0.066(4) Uani 1 1 d . U . . .
 H113 H 1.136679 1.288280 0.189440 0.079 Uiso 1 1 calc R U . . .
 C110 C 0.1387(10) 0.3942(8) -0.0044(7) 0.059(4) Uani 1 1 d . U . . .
 C453 C 0.7924(11) 1.2903(7) 0.3482(8) 0.061(4) Uani 1 1 d . U . . .
 H453 H 0.832767 1.300138 0.370488 0.073 Uiso 1 1 calc R U . . .
 C114 C 0.0569(13) 0.6480(8) 0.2115(8) 0.065(4) Uani 1 1 d . U . . .
 H114 H 0.086343 0.668287 0.235957 0.078 Uiso 1 1 calc R U . . .
 C227 C 1.2457(13) 0.9530(10) 0.2361(11) 0.081(5) Uani 1 1 d . U . . .
 H227 H 1.209254 0.961806 0.250451 0.097 Uiso 1 1 calc R U . . .
 C455 C 0.7147(12) 1.2303(7) 0.2948(8) 0.064(4) Uani 1 1 d . U . . .
 H455 H 0.697622 1.199266 0.280165 0.077 Uiso 1 1 calc R U . . .
 C120 C 0.7692(11) 1.2443(7) 0.3293(8) 0.058(3) Uani 1 1 d . U . . .
 C457 C 0.7335(11) 1.1145(7) 0.1844(8) 0.063(4) Uani 1 1 d . U . . .
 H45C H 0.730635 1.097250 0.156335 0.076 Uiso 1 1 calc R U . . .
 H45D H 0.696577 1.099355 0.191549 0.076 Uiso 1 1 calc R U . . .
 C229 C 0.7019(12) 1.0397(9) 0.3854(10) 0.072(5) Uani 1 1 d . U . . .
 C126 C 0.6056(11) 0.4842(6) 0.3166(7) 0.052(4) Uani 1 1 d . U . . .
 H12A H 0.634005 0.494403 0.301969 0.062 Uiso 1 1 calc R U . . .
 H12B H 0.623231 0.504213 0.344591 0.062 Uiso 1 1 calc R U . . .
 C128 C 0.1102(13) 0.6513(9) 0.0741(8) 0.069(4) Uani 1 1 d . U . . .
 H128 H 0.078437 0.668794 0.063788 0.082 Uiso 1 1 calc R U . . .
 C130 C 0.2803(13) 0.7434(10) 0.2302(9) 0.075(4) Uani 1 1 d . U . . .
 C132 C -0.0020(13) 0.4893(8) 0.2460(8) 0.066(4) Uani 1 1 d . U . . .
 H132 H 0.029839 0.470399 0.254344 0.079 Uiso 1 1 calc R U . . .
 C459 C 0.6364(14) 1.0824(8) 0.2821(9) 0.070(4) Uani 1 1 d . U . . .
 H45E H 0.614220 1.052148 0.277072 0.084 Uiso 1 1 calc R U . . .
 H45F H 0.666986 1.095582 0.309247 0.084 Uiso 1 1 calc R U . . .
 C136 C 0.0962(10) 0.3548(9) -0.0168(8) 0.064(4) Uani 1 1 d . U . . .
 H136 H 0.079840 0.345903 0.001248 0.077 Uiso 1 1 calc R U . . .
 C138 C 0.8495(12) 1.1790(7) 0.3156(8) 0.059(4) Uani 1 1 d . U . . .
 H13A H 0.885858 1.197374 0.311009 0.071 Uiso 1 1 calc R U . . .
 H13B H 0.815655 1.160706 0.290056 0.071 Uiso 1 1 calc R U . . .
 C461 C 1.0053(11) 1.2876(7) 0.4031(8) 0.058(4) Uani 1 1 d . U . . .
 C142 C 0.0788(11) 0.4927(7) 0.1997(7) 0.056(4) Uani 1 1 d . U . . .
 H14A H 0.093608 0.464084 0.201351 0.067 Uiso 1 1 calc R U . . .
 H14B H 0.065212 0.487712 0.171724 0.067 Uiso 1 1 calc R U . . .
 C231 C 0.8019(12) 0.9099(7) 0.3327(8) 0.065(4) Uani 1 1 d . U . . .
 C463 C 0.9743(12) 1.3491(7) 0.3670(8) 0.061(4) Uani 1 1 d . U . . .
 H463 H 0.966775 1.369177 0.354182 0.073 Uiso 1 1 calc R U . . .
 C148 C 0.2927(12) 0.3175(7) 0.1257(6) 0.093(6) Uani 1 1 d G U . . .
 C194 C 0.2933(12) 0.3252(7) 0.1641(6) 0.091(6) Uani 1 1 d G U . . .
 H194 H 0.262797 0.345930 0.177244 0.109 Uiso 1 1 calc R U . . .
 C276 C 0.3383(13) 0.3027(8) 0.1833(5) 0.096(6) Uani 1 1 d G U . . .
 H276 H 0.338703 0.308037 0.209535 0.115 Uiso 1 1 calc R U . . .
 C339 C 0.3829(13) 0.2725(8) 0.1640(6) 0.106(6) Uani 1 1 d G U . . .
 H339 H 0.413728 0.257098 0.177142 0.128 Uiso 1 1 calc R U . . .
 C49 C 0.3824(13) 0.2647(8) 0.1256(6) 0.110(6) Uani 1 1 d G U . . .
 H49 H 0.412848 0.244051 0.112457 0.132 Uiso 1 1 calc R U . . .
 C403 C 0.3373(14) 0.2872(8) 0.1064(5) 0.107(6) Uani 1 1 d G U . . .
 H403 H 0.336943 0.281943 0.080165 0.128 Uiso 1 1 calc R U . . .
 C150 C 0.1007(13) 0.3328(10) -0.0841(9) 0.077(5) Uani 1 1 d . U . . .
 H150 H 0.088892 0.310738 -0.110155 0.093 Uiso 1 1 calc R U . . .
 C152 C 0.1436(13) 0.3715(8) 0.2856(9) 0.069(4) Uani 1 1 d . U . . .
 H152 H 0.189945 0.375724 0.303282 0.083 Uiso 1 1 calc R U . . .
 C154 C 0.8559(8) 0.7410(4) 0.1810(6) 0.079(5) Uani 1 1 d G U . . .
 H154 H 0.895844 0.727101 0.190329 0.095 Uiso 1 1 calc R U . . .
 C410 C 0.8556(8) 0.7875(4) 0.1979(5) 0.076(4) Uani 1 1 d G U . . .
 H410 H 0.895264 0.805480 0.218863 0.092 Uiso 1 1 calc R U . . .
 C519 C 0.7972(9) 0.8078(3) 0.1842(6) 0.075(4) Uani 1 1 d G U . . .
 C596 C 0.7391(8) 0.7816(5) 0.1536(6) 0.086(5) Uani 1 1 d G U . . .
 H596 H 0.699219 0.795442 0.144210 0.103 Uiso 1 1 calc R U . . .
 C605 C 0.7395(8) 0.7350(4) 0.1366(5) 0.087(5) Uani 1 1 d G U . . .
 H605 H 0.699798 0.717064 0.115676 0.104 Uiso 1 1 calc R U . . .
 C335 C 0.7979(9) 0.7147(3) 0.1503(6) 0.087(5) Uani 1 1 d G U . . .
 H335 H 0.798110 0.682893 0.138735 0.104 Uiso 1 1 calc R U . . .
 C465 C 1.2267(12) 0.9232(9) 0.1961(10) 0.076(5) Uani 1 1 d . U . . .
 C233 C 0.8192(16) 1.1335(12) 0.1064(9) 0.084(5) Uani 1 1 d . U . . .
 H233 H 0.801029 1.127651 0.125462 0.101 Uiso 1 1 calc R U . . .
 C162 C 0.5268(10) 0.3579(6) 0.1726(6) 0.077(4) Uani 1 1 d G U . . .
 C164 C 0.5305(11) 0.3532(7) 0.2075(5) 0.086(5) Uani 1 1 d G U . . .
 H164 H 0.503981 0.371306 0.225284 0.104 Uiso 1 1 calc R U . . .
 C166 C 0.5729(11) 0.3219(7) 0.2164(5) 0.091(5) Uani 1 1 d G U . . .
 H166 H 0.575361 0.318651 0.240278 0.109 Uiso 1 1 calc R U . . .
 C168 C 0.6116(11) 0.2953(7) 0.1904(6) 0.092(5) Uani 1 1 d G U . . .
 H168 H 0.640604 0.273951 0.196452 0.111 Uiso 1 1 calc R U . . .
 C170 C 0.6080(11) 0.3001(7) 0.1554(6) 0.100(6) Uani 1 1 d G U . . .
 H170 H 0.634466 0.281906 0.137632 0.120 Uiso 1 1 calc R U . . .
 C172 C 0.5656(11) 0.3313(7) 0.1465(5) 0.093(5) Uani 1 1 d G U . . .
 H172 H 0.563085 0.334561 0.122638 0.111 Uiso 1 1 calc R U . . .
 C174 C 0.6222(10) 0.4359(7) 0.3113(8) 0.057(4) Uani 1 1 d . U . . .
 H17A H 0.595816 0.425559 0.326669 0.069 Uiso 1 1 calc R U . . .
 H17B H 0.604529 0.415290 0.283445 0.069 Uiso 1 1 calc R U . . .
 C467 C 0.8875(15) 1.1609(12) 0.1193(9) 0.079(5) Uani 1 1 d . U . . .
 C178 C 1.0212(10) 1.2020(7) 0.1703(7) 0.056(4) Uani 1 1 d . U . . .
 C180 C 0.2138(11) 0.5567(8) 0.3481(7) 0.057(4) Uani 1 1 d . U . . .
 H18A H 0.227324 0.526007 0.344459 0.069 Uiso 1 1 calc R U . . .
 H18B H 0.232102 0.576488 0.376197 0.069 Uiso 1 1 calc R U . . .
 C469 C 1.0651(11) 1.1667(8) 0.1552(8) 0.064(4) Uani 1 1 d . U . . .
 H469 H 1.046143 1.135953 0.145602 0.077 Uiso 1 1 calc R U . . .
 C235 C 0.7281(14) 1.2108(8) 0.4151(8) 0.069(4) Uani 1 1 d . U . . .
 H235 H 0.756135 1.238071 0.420488 0.082 Uiso 1 1 calc R U . . .
 C186 C 0.8276(14) 0.7256(9) 0.2876(9) 0.072(4) Uani 1 1 d . U . . .
 H186 H 0.860719 0.752273 0.298900 0.087 Uiso 1 1 calc R U . . .
 C471 C 0.8378(12) 0.8825(6) 0.1894(8) 0.061(4) Uani 1 1 d . U . . .
 H47A H 0.823195 0.872700 0.160602 0.074 Uiso 1 1 calc R U . . .
 H47B H 0.888920 0.875755 0.196545 0.074 Uiso 1 1 calc R U . . .
 C190 C 0.5128(15) 1.1689(11) 0.1721(11) 0.089(5) Uani 1 1 d . U . . .
 H190 H 0.477151 1.172914 0.186912 0.106 Uiso 1 1 calc R U . . .
 C473 C 1.0707(14) 0.8129(8) 0.2509(10) 0.077(5) Uani 1 1 d . U . . .
 H473 H 1.091589 0.815111 0.231120 0.093 Uiso 1 1 calc R U . . .
 C196 C 0.0878(12) 0.6172(8) 0.1843(7) 0.060(4) Uani 1 1 d . U . . .
 H196 H 0.139282 0.615901 0.191125 0.072 Uiso 1 1 calc R U . . .
 C198 C -0.0819(13) 0.4875(9) 0.0185(8) 0.071(5) Uani 1 1 d . U . . .
 H198 H -0.112933 0.492865 -0.002242 0.085 Uiso 1 1 calc R U . . .
 C200 C 0.7563(13) 0.6448(9) 0.2621(8) 0.070(4) Uani 1 1 d . U . . .
 H200 H 0.732298 0.615044 0.251805 0.084 Uiso 1 1 calc R U . . .
 C237 C 1.1594(12) 1.2160(7) 0.4376(8) 0.065(4) Uani 1 1 d . U . . .
 H237 H 1.130634 1.190381 0.435310 0.078 Uiso 1 1 calc R U . . .
 C204 C 0.6150(11) 0.5163(8) 0.2337(7) 0.058(4) Uani 1 1 d . U . . .
 H20A H 0.663051 0.527706 0.252785 0.070 Uiso 1 1 calc R U . . .
 H20B H 0.594490 0.489871 0.236571 0.070 Uiso 1 1 calc R U . . .
 C206 C 0.1642(10) 0.4029(9) -0.0333(7) 0.063(4) Uani 1 1 d . U . . .
 H206 H 0.195392 0.429887 -0.025014 0.076 Uiso 1 1 calc R U . . .
 C208 C 0.4947(11) 0.7181(6) 0.3258(8) 0.058(4) Uani 1 1 d . U . . .
 H20C H 0.443467 0.724734 0.325981 0.069 Uiso 1 1 calc R U . . .
 H20D H 0.522942 0.726973 0.353238 0.069 Uiso 1 1 calc R U . . .
 C210 C 0.5425(13) 0.8197(8) 0.3667(10) 0.074(5) Uani 1 1 d . U . . .
 H210 H 0.570646 0.805084 0.381486 0.089 Uiso 1 1 calc R U . . .
 C212 C 0.0986(11) 0.5350(8) 0.3587(8) 0.059(3) Uani 1 1 d . U . . .
 C475 C 0.923(3) 0.9102(11) 0.0866(12) 0.136(10) Uani 1 1 d . U . . .
 H47C H 0.899186 0.932543 0.077326 0.164 Uiso 1 1 calc R U . . .
 H47D H 0.971531 0.906754 0.080217 0.164 Uiso 1 1 calc R U . . .
 C216 C 0.2890(13) 0.3220(9) -0.0018(9) 0.072(4) Uani 1 1 d . U . . .
 H216 H 0.321501 0.334430 -0.011849 0.086 Uiso 1 1 calc R U . . .
 C218 C 1.0515(15) 0.8507(8) 0.2758(10) 0.082(4) Uani 1 1 d . U . . .
 C477 C 1.2828(13) 0.9026(10) 0.1769(11) 0.083(5) Uani 1 1 d . U . . .
 H477 H 1.271170 0.879890 0.151024 0.099 Uiso 1 1 calc R U . . .
 C239 C 0.5791(13) 1.1644(9) 0.1860(10) 0.079(5) Uani 1 1 d . U . . .
 H239 H 0.587867 1.159961 0.209676 0.095 Uiso 1 1 calc R U . . .
 C224 C 0.1838(13) 0.6569(9) 0.0770(8) 0.069(4) Uani 1 1 d . U . . .
 H224 H 0.202732 0.679800 0.070814 0.083 Uiso 1 1 calc R U . . .
 C479 C 1.0544(17) 1.3095(9) 0.5048(8) 0.075(5) Uani 1 1 d . U . . .
 H479 H 1.097024 1.322442 0.501856 0.089 Uiso 1 1 calc R U . . .
 C228 C 0.0758(12) 0.7132(9) 0.3671(8) 0.061(4) Uani 1 1 d . U . . .
 H228 H 0.091155 0.736052 0.392806 0.074 Uiso 1 1 calc R U . . .
 C230 C 0.5386(15) 0.3757(10) 0.0418(9) 0.075(4) Uani 1 1 d . U . . .
 H230 H 0.561604 0.348574 0.036100 0.090 Uiso 1 1 calc R U . . .
 C232 C 0.8186(13) 0.4489(8) 0.3728(10) 0.078(5) Uani 1 1 d . U . . .
 H232 H 0.845968 0.462598 0.399201 0.094 Uiso 1 1 calc R U . . .
 C234 C 0.6847(12) 1.2644(7) 0.2817(8) 0.063(4) Uani 1 1 d . U . . .
 H234 H 0.648360 1.255144 0.257673 0.076 Uiso 1 1 calc R U . . .
 C481 C 1.0014(12) 1.3348(7) 0.4257(8) 0.061(4) Uani 1 1 d . U . . .
 H481 H 1.013621 1.347142 0.453502 0.074 Uiso 1 1 calc R U . . .
 C241 C 0.5836(13) 1.1584(8) 0.3062(9) 0.071(4) Uani 1 1 d . U . . .
 H241 H 0.624018 1.169922 0.328459 0.086 Uiso 1 1 calc R U . . .
 C483 C 0.7129(12) 1.1605(8) 0.1898(9) 0.068(4) Uani 1 1 d . U . . .
 H48C H 0.720992 1.178516 0.218259 0.082 Uiso 1 1 calc R U . . .
 H48D H 0.747471 1.174395 0.180414 0.082 Uiso 1 1 calc R U . . .
 C242 C 0.7592(13) 1.3232(8) 0.3360(9) 0.071(4) Uani 1 1 d . U . . .
 H242 H 0.773201 1.354552 0.350969 0.086 Uiso 1 1 calc R U . . .
 C244 C 0.0484(11) 0.5880(8) 0.1478(7) 0.055(4) Uani 1 1 d . U . . .
 C246 C 0.0349(12) 0.3789(9) 0.1176(9) 0.069(4) Uani 1 1 d . U . . .
 H246 H 0.006215 0.403555 0.121065 0.083 Uiso 1 1 calc R U . . .
 C248 C 0.0412(13) 0.4952(10) 0.4024(9) 0.074(4) Uani 1 1 d . U . . .
 H248 H 0.020302 0.481865 0.416525 0.089 Uiso 1 1 calc R U . . .
 C250 C -0.0338(11) 0.5332(7) 0.2092(7) 0.056(4) Uani 1 1 d . U . . .
 H250 H -0.025324 0.545942 0.191746 0.067 Uiso 1 1 calc R U . . .
 C252 C -0.0262(13) 0.5216(9) 0.0448(8) 0.067(4) Uani 1 1 d . U . . .
 H252 H -0.020001 0.549479 0.042267 0.080 Uiso 1 1 calc R U . . .
 C254 C 0.0772(12) 0.3277(10) -0.0567(8) 0.071(5) Uani 1 1 d . U . . .
 H254 H 0.042642 0.302241 -0.064757 0.086 Uiso 1 1 calc R U . . .
 C485 C 0.5253(14) 1.1879(9) 0.3001(10) 0.078(5) Uani 1 1 d . U . . .
 H485 H 0.526027 1.217803 0.318577 0.094 Uiso 1 1 calc R U . . .
 C258 C 0.3806(15) 0.5084(11) 0.0349(8) 0.076(5) Uani 1 1 d . U . . .
 C260 C 0.4358(13) 0.3566(8) 0.2949(9) 0.074(5) Uani 1 1 d . U . . .
 H260 H 0.404442 0.371506 0.281527 0.089 Uiso 1 1 calc R U . . .
 C262 C 1.191(2) 1.0662(10) 0.4726(11) 0.097(6) Uani 1 1 d . U . . .
 C264 C 0.2776(15) 0.8232(10) 0.2551(10) 0.083(5) Uani 1 1 d . U . . .
 H264 H 0.253965 0.847896 0.269007 0.100 Uiso 1 1 calc R U . . .
 C487 C 1.3181(15) 0.9703(8) 0.3929(9) 0.079(5) Uani 1 1 d . U . . .
 H487 H 1.361956 0.964038 0.407007 0.094 Uiso 1 1 calc R U . . .
 C268 C 1.0127(16) 1.2739(9) 0.4741(9) 0.074(4) Uani 1 1 d . U . . .
 C272 C 0.8566(13) 1.2591(7) 0.1771(9) 0.072(4) Uani 1 1 d . U . . .
 H272 H 0.864706 1.254221 0.152272 0.087 Uiso 1 1 calc R U . . .
 C491 C 1.2315(12) 1.1063(8) 0.3586(8) 0.067(4) Uani 1 1 d . U . . .
 H49A H 1.228682 1.097805 0.380490 0.080 Uiso 1 1 calc R U . . .
 H49B H 1.229472 1.139334 0.367493 0.080 Uiso 1 1 calc R U . . .
 C278 C 0.7416(12) 0.9154(8) 0.3501(9) 0.067(4) Uani 1 1 d . U . . .
 H278 H 0.736895 0.943992 0.369143 0.081 Uiso 1 1 calc R U . . .
 C493 C 1.2145(11) 1.0686(10) 0.2099(9) 0.070(4) Uani 1 1 d . U . . .
 H49C H 1.232300 1.038321 0.202601 0.084 Uiso 1 1 calc R U . . .
 H49D H 1.226379 1.083357 0.238790 0.084 Uiso 1 1 calc R U . . .
 C282 C 0.3137(13) 0.7498(11) 0.2045(10) 0.080(5) Uani 1 1 d . U . . .
 H282 H 0.322016 0.723840 0.183730 0.096 Uiso 1 1 calc R U . . .
 C284 C 0.0126(15) 0.3557(9) 0.2705(10) 0.080(5) Uani 1 1 d . U . . .
 H284 H -0.030468 0.350067 0.277660 0.096 Uiso 1 1 calc R U . . .
 C286 C 0.6201(16) 0.9145(10) 0.2226(13) 0.097(6) Uani 1 1 d . U . . .
 H286 H 0.659545 0.937670 0.236598 0.116 Uiso 1 1 calc R U . . .
 C495 C 1.1952(13) 1.2287(7) 0.3040(10) 0.082(4) Uani 1 1 d . U . . .
 C290 C 1.2555(11) 1.0969(10) 0.1941(9) 0.072(4) Uani 1 1 d . U . . .
 C497 C 0.8121(13) 0.8685(7) 0.3055(9) 0.071(4) Uani 1 1 d . U . . .
 H497 H 0.854754 0.865005 0.295592 0.085 Uiso 1 1 calc R U . . .
 C294 C 0.0894(12) 0.4892(9) 0.3468(8) 0.067(4) Uani 1 1 d . U . . .
 H294 H 0.103608 0.469828 0.324161 0.080 Uiso 1 1 calc R U . . .
 C296 C 0.1057(12) 0.3835(8) 0.1162(8) 0.064(4) Uani 1 1 d . U . . .
 H296 H 0.127041 0.412324 0.120463 0.076 Uiso 1 1 calc R U . . .
 C298 C 0.1370(11) 0.5553(8) 0.3376(7) 0.059(4) Uani 1 1 d . U . . .
 H29A H 0.119318 0.537510 0.309132 0.070 Uiso 1 1 calc R U . . .
 H29B H 0.123630 0.586348 0.343205 0.070 Uiso 1 1 calc R U . . .
 C302 C -0.0206(13) 0.6655(9) 0.3129(8) 0.067(4) Uani 1 1 d . U . . .
 H302 H -0.071594 0.657857 0.301155 0.081 Uiso 1 1 calc R U . . .
 C304 C 0.4842(12) 0.4586(9) 0.0648(8) 0.064(4) Uani 1 1 d . U . . .
 C306 C 0.1840(14) 0.7879(8) 0.3586(8) 0.069(4) Uani 1 1 d . U . . .
 H306 H 0.133839 0.778037 0.354206 0.083 Uiso 1 1 calc R U . . .
 C308 C 0.7024(11) 0.4341(7) 0.3246(9) 0.065(4) Uani 1 1 d . U . . .
 C499 C 0.5159(13) 1.0953(8) 0.2449(9) 0.072(4) Uani 1 1 d . U . . .
 H499 H 0.510083 1.065019 0.226162 0.086 Uiso 1 1 calc R U . . .
 C312 C 0.5455(13) 0.9756(9) 0.1548(10) 0.078(5) Uani 1 1 d . U . . .
 C314 C 0.0059(13) 0.3391(9) 0.1141(9) 0.072(4) Uani 1 1 d . U . . .
 H314 H -0.044526 0.335385 0.113487 0.087 Uiso 1 1 calc R U . . .
 C316 C 0.3283(15) 0.3711(9) 0.3656(10) 0.079(5) Uani 1 1 d . U . . .
 H316 H 0.355467 0.347344 0.353324 0.094 Uiso 1 1 calc R U . . .
 C501 C 1.3458(14) 1.0669(9) 0.3646(9) 0.075(5) Uani 1 1 d . U . . .
 H501 H 1.327920 1.055496 0.380823 0.089 Uiso 1 1 calc R U . . .
 C320 C 0.0817(11) 0.6217(9) 0.0854(8) 0.067(4) Uani 1 1 d . U . . .
 H320 H 0.031834 0.621128 0.086565 0.080 Uiso 1 1 calc R U . . .
 C322 C 0.4587(13) 0.4216(9) 0.0725(8) 0.069(4) Uani 1 1 d . U . . .
 H322 H 0.423883 0.425908 0.087861 0.083 Uiso 1 1 calc R U . . .
 C324 C 1.2304(15) 0.9658(8) 0.3339(9) 0.075(4) Uani 1 1 d . U . . .
 H324 H 1.213310 0.953786 0.306224 0.090 Uiso 1 1 calc R U . . .
 C326 C -0.0627(12) 0.6213(8) 0.1679(7) 0.063(4) Uani 1 1 d . U . . .
 H326 H -0.113961 0.623389 0.161458 0.075 Uiso 1 1 calc R U . . .
 C503 C 1.1377(12) 1.1786(8) 0.1550(9) 0.069(4) Uani 1 1 d . U . . .
 H503 H 1.168256 1.155794 0.145247 0.083 Uiso 1 1 calc R U . . .
 C330 C 1.3042(14) 1.0940(8) 0.3470(9) 0.071(4) Uani 1 1 d . U . . .
 C505 C 1.0742(17) 0.9957(9) 0.4225(9) 0.078(5) Uani 1 1 d . U . . .
 C334 C 0.9047(11) 0.5893(8) 0.3502(8) 0.064(4) Uani 1 1 d . U . . .
 H334 H 0.955915 0.596357 0.354780 0.077 Uiso 1 1 calc R U . . .
 C336 C 0.2239(15) 0.3956(9) 0.3912(10) 0.081(5) Uani 1 1 d . U . . .
 H336 H 0.182026 0.387892 0.398370 0.097 Uiso 1 1 calc R U . . .
 C338 C 0.6131(17) 0.4919(11) 0.4728(9) 0.083(5) Uani 1 1 d . U . . .
 H338 H 0.653857 0.502759 0.494834 0.100 Uiso 1 1 calc R U . . .
 C340 C 1.0625(14) 0.7717(8) 0.2518(10) 0.078(5) Uani 1 1 d . U . . .
 H340 H 1.082644 0.746995 0.235186 0.093 Uiso 1 1 calc R U . . .
 C342 C 0.2371(12) 0.3228(9) 0.0521(8) 0.065(4) Uani 1 1 d . U . . .
 C344 C 0.2722(16) 0.8450(9) 0.3674(10) 0.082(5) Uani 1 1 d . U . . .
 H344 H 0.282993 0.875977 0.373116 0.098 Uiso 1 1 calc R U . . .
 C507 C 1.3065(12) 1.1693(12) 0.1985(10) 0.082(5) Uani 1 1 d . U . . .
 H507 H 1.318218 1.201041 0.212048 0.098 Uiso 1 1 calc R U . . .
 C348 C 0.8060(12) 0.5368(8) 0.3395(9) 0.067(4) Uani 1 1 d . U . . .
 H348 H 0.788293 0.508285 0.337798 0.081 Uiso 1 1 calc R U . . .
 C350 C 0.7920(13) 0.7138(8) 0.3126(9) 0.068(4) Uani 1 1 d . U . . .
 H350 H 0.790940 0.735598 0.337696 0.082 Uiso 1 1 calc R U . . .
 C352 C 0.3515(14) 0.4174(8) 0.3745(9) 0.073(4) Uani 1 1 d . U . . .
 C354 C 0.5126(13) 0.3585(8) 0.3506(9) 0.071(4) Uani 1 1 d . U . . .
 H354 H 0.530862 0.373332 0.378178 0.085 Uiso 1 1 calc R U . . .
 C356 C 0.0315(14) 0.6415(10) 0.2926(8) 0.072(4) Uani 1 1 d . U . . .
 H356 H 0.017260 0.615611 0.268681 0.086 Uiso 1 1 calc R U . . .
 C358 C 1.0490(11) 1.2474(8) 0.1851(8) 0.061(4) Uani 1 1 d . U . . .
 H358 H 1.020733 1.270807 0.196746 0.074 Uiso 1 1 calc R U . . .
 C362 C 0.5408(13) 0.3176(8) 0.3295(9) 0.068(4) Uani 1 1 d . U . . .
 H362 H 0.578562 0.305865 0.342812 0.081 Uiso 1 1 calc R U . . .
 C509 C 0.6988(13) 0.8373(7) 0.3103(9) 0.073(4) Uani 1 1 d . U . . .
 H509 H 0.664267 0.811720 0.301808 0.088 Uiso 1 1 calc R U . . .
 C366 C 1.1219(10) 1.2124(6) 0.3023(8) 0.062(4) Uani 1 1 d . U . . .
 H36A H 1.088108 1.235337 0.300857 0.074 Uiso 1 1 calc R U . . .
 H36B H 1.122215 1.207744 0.326404 0.074 Uiso 1 1 calc R U . . .
 C370 C 0.4845(14) 0.3803(9) 0.0579(9) 0.073(4) Uani 1 1 d . U . . .
 H370 H 0.462264 0.354984 0.059804 0.088 Uiso 1 1 calc R U . . .
 C372 C -0.0950(12) 0.5453(8) 0.2263(8) 0.064(4) Uani 1 1 d . U . . .
 H372 H -0.126511 0.565314 0.219681 0.077 Uiso 1 1 calc R U . . .
 C374 C 0.4785(13) 0.8181(8) 0.3073(10) 0.077(5) Uani 1 1 d . U . . .
 H374 H 0.463536 0.803797 0.279632 0.092 Uiso 1 1 calc R U . . .
 C376 C 0.9917(14) 1.1424(8) 0.4676(8) 0.069(5) Uani 1 1 d . U . . .
 H37C H 0.951310 1.161385 0.473446 0.083 Uiso 1 1 calc R U . . .
 H37D H 0.983474 1.115973 0.473690 0.083 Uiso 1 1 calc R U . . .
 C378 C 0.4919(14) 0.7446(12) 0.4433(11) 0.097(6) Uani 1 1 d . U . . .
 H37A H 0.465836 0.765190 0.432576 0.116 Uiso 1 1 calc R U . . .
 H37B H 0.537021 0.738636 0.433755 0.116 Uiso 1 1 calc R U . . .
 C513 C 0.7926(14) 0.8584(7) 0.2003(9) 0.072(4) Uani 1 1 d . U . . .
 H51C H 0.741249 0.863979 0.191634 0.087 Uiso 1 1 calc R U . . .
 H51D H 0.804939 0.870163 0.229255 0.087 Uiso 1 1 calc R U . . .
 C382 C 1.4198(15) 1.0575(9) 0.3556(10) 0.080(5) Uani 1 1 d . U . . .
 H382 H 1.450563 1.040922 0.367454 0.096 Uiso 1 1 calc R U . . .
 C515 C 0.8135(13) 1.3061(9) 0.2327(11) 0.083(5) Uani 1 1 d . U . . .
 H515 H 0.792075 1.331582 0.247324 0.099 Uiso 1 1 calc R U . . .
 C386 C 0.0027(13) 0.6991(9) 0.3490(8) 0.067(4) Uani 1 1 d . U . . .
 H386 H -0.032978 0.713612 0.362300 0.080 Uiso 1 1 calc R U . . .
 C388 C 0.6404(14) 1.1650(9) 0.1715(10) 0.080(4) Uani 1 1 d . U . . .
 C390 C -0.0475(13) 0.4377(9) 0.0506(8) 0.069(4) Uani 1 1 d . U . . .
 H390 H -0.055180 0.409166 0.051612 0.083 Uiso 1 1 calc R U . . .
 C392 C 0.2306(12) 0.6299(9) 0.0887(8) 0.068(4) Uani 1 1 d . U . . .
 H392 H 0.281547 0.634019 0.090598 0.082 Uiso 1 1 calc R U . . .
 C396 C 0.736(2) 0.9756(18) 0.093(2) 0.181(14) Uani 1 1 d . U . . .
 H39A H 0.707266 0.946761 0.086316 0.217 Uiso 1 1 calc R U . . .
 H39B H 0.780623 0.968929 0.082730 0.217 Uiso 1 1 calc R U . . .
 C400 C 1.183(2) 1.0506(10) 0.5000(10) 0.093(6) Uani 1 1 d . U . . .
 H400 H 1.141534 1.030647 0.496029 0.112 Uiso 1 1 calc R U . . .
 C521 C 1.3283(15) 1.1086(9) 0.3245(9) 0.077(5) Uani 1 1 d . U . . .
 H521 H 1.298858 1.126473 0.313600 0.092 Uiso 1 1 calc R U . . .
 C404 C 0.5149(13) 0.2971(8) 0.2925(9) 0.074(5) Uani 1 1 d . U . . .
 H404 H 0.536976 0.271684 0.278383 0.089 Uiso 1 1 calc R U . . .
 C406 C 1.0262(14) 0.7657(8) 0.2760(10) 0.079(5) Uani 1 1 d . U . . .
 H406 H 1.018026 0.736441 0.275519 0.094 Uiso 1 1 calc R U . . .
 C523 C 0.6185(13) 0.9898(9) 0.3225(10) 0.078(5) Uani 1 1 d . U . . .
 H523 H 0.601113 0.978572 0.294904 0.093 Uiso 1 1 calc R U . . .
 C412 C 0.3680(14) 0.4751(11) -0.0026(8) 0.075(5) Uani 1 1 d . U . . .
 H412 H 0.392321 0.448646 -0.006480 0.091 Uiso 1 1 calc R U . . .
 C525 C 0.8464(12) 1.2795(8) 0.2493(10) 0.076(5) Uani 1 1 d . U . . .
 H525 H 0.842787 1.286147 0.275279 0.092 Uiso 1 1 calc R U . . .
 C416 C 0.7581(12) 0.6688(8) 0.2992(8) 0.062(4) Uani 1 1 d . U . . .
 C418 C 0.9769(13) 1.3636(8) 0.4032(9) 0.065(4) Uani 1 1 d . U . . .
 H418 H 0.963372 1.392845 0.416195 0.078 Uiso 1 1 calc R U . . .
 C527 C 1.3148(12) 1.1450(12) 0.1598(10) 0.084(5) Uani 1 1 d . U . . .
 H527 H 1.332566 1.161443 0.147027 0.101 Uiso 1 1 calc R U . . .
 C422 C 0.2077(16) 0.8304(9) 0.3580(9) 0.080(5) Uani 1 1 d . U . . .
 H422 H 0.171698 0.847510 0.349925 0.095 Uiso 1 1 calc R U . . .
 C424 C 1.4427(15) 1.0720(9) 0.3316(9) 0.080(5) Uani 1 1 d . U . . .
 H424 H 1.488460 1.064430 0.325533 0.096 Uiso 1 1 calc R U . . .
 C529 C 0.9485(16) 1.2591(9) 0.4823(9) 0.072(4) Uani 1 1 d . U . . .
 H529 H 0.913830 1.236498 0.461554 0.087 Uiso 1 1 calc R U . . .
 C428 C 0.2026(11) 0.5965(8) 0.0978(8) 0.064(4) Uani 1 1 d . U . . .
 H428 H 0.235039 0.577406 0.105337 0.076 Uiso 1 1 calc R U . . .
 C430 C 0.7354(16) 0.7620(10) 0.4518(10) 0.089(6) Uani 1 1 d . U . . .
 H430 H 0.729684 0.781366 0.476781 0.107 Uiso 1 1 calc R U . . .
 C432 C 1.2789(11) 1.1418(11) 0.2152(10) 0.079(5) Uani 1 1 d . U . . .
 H432 H 1.276708 1.155157 0.241768 0.095 Uiso 1 1 calc R U . . .
 C434 C 0.2456(14) 0.2827(10) -0.0269(9) 0.075(5) Uani 1 1 d . U . . .
 H434 H 0.251397 0.266099 -0.052538 0.090 Uiso 1 1 calc R U . . .
 C531 C 0.6532(15) 1.2098(10) 0.4090(9) 0.078(5) Uani 1 1 d . U . . .
 H531 H 0.628874 1.235519 0.409243 0.093 Uiso 1 1 calc R U . . .
 C438 C 1.2352(14) 1.2151(8) 0.4451(10) 0.078(5) Uani 1 1 d . U . . .
 H438 H 1.257881 1.191363 0.450492 0.094 Uiso 1 1 calc R U . . .
 C440 C 0.5289(15) 0.8653(9) 0.3855(11) 0.086(5) Uani 1 1 d . U . . .
 H440 H 0.546018 0.881158 0.413044 0.103 Uiso 1 1 calc R U . . .
 C442 C 0.7831(12) 0.6558(9) 0.2365(9) 0.069(4) Uani 1 1 d . U . . .
 H442 H 0.780398 0.634899 0.210562 0.083 Uiso 1 1 calc R U . . .
 C444 C 0.0575(12) 0.4711(9) 0.3697(9) 0.069(4) Uani 1 1 d . U . . .
 H444 H 0.047706 0.439232 0.360008 0.083 Uiso 1 1 calc R U . . .
 C533 C 1.2762(15) 1.2506(9) 0.4442(10) 0.084(5) Uani 1 1 d . U . . .
 H533 H 1.326753 1.249474 0.444577 0.101 Uiso 1 1 calc R U . . .
 C448 C 0.7594(14) 0.8327(8) 0.2929(10) 0.077(4) Uani 1 1 d . U . . .
 H448 H 0.763452 0.804930 0.272682 0.092 Uiso 1 1 calc R U . . .
 C535 C 0.5284(15) 0.8703(10) 0.1629(13) 0.098(6) Uani 1 1 d . U . . .
 H535 H 0.502984 0.863748 0.136678 0.118 Uiso 1 1 calc R U . . .
 C454 C 0.2311(9) 0.4517(8) 0.0518(7) 0.054(4) Uani 1 1 d . U . . .
 H45A H 0.228667 0.475562 0.041506 0.065 Uiso 1 1 calc R U . . .
 H45B H 0.266681 0.431328 0.040601 0.065 Uiso 1 1 calc R U . . .
 C456 C 0.6136(15) 0.4999(10) 0.4412(8) 0.077(5) Uani 1 1 d . U . . .
 H456 H 0.653241 0.519492 0.442766 0.092 Uiso 1 1 calc R U . . .
 C458 C 0.6638(14) 1.0234(9) 0.4062(10) 0.080(5) Uani 1 1 d . U . . .
 H458 H 0.678051 1.035035 0.433948 0.095 Uiso 1 1 calc R U . . .
 C464 C 0.4285(15) 0.6271(9) 0.1939(8) 0.076(5) Uani 1 1 d . U . . .
 H46A H 0.397092 0.651906 0.195702 0.091 Uiso 1 1 calc R U . . .
 H46B H 0.457776 0.633561 0.220701 0.091 Uiso 1 1 calc R U . . .
 C466 C 0.858(2) 1.0737(12) 0.5112(10) 0.100(6) Uani 1 1 d . U . . .
 H466 H 0.895902 1.058741 0.521016 0.120 Uiso 1 1 calc R U . . .
 C468 C 0.1038(14) 0.6588(9) 0.3102(8) 0.069(4) Uani 1 1 d . U . . .
 H468 H 0.139118 0.645966 0.295968 0.083 Uiso 1 1 calc R U . . .
 C539 C 0.6873(13) 0.8778(8) 0.3393(9) 0.072(4) Uani 1 1 d . U . . .
 H539 H 0.646976 0.880301 0.350911 0.086 Uiso 1 1 calc R U . . .
 C472 C 0.4646(13) 1.1241(8) 0.2407(9) 0.070(4) Uani 1 1 d . U . . .
 H472 H 0.422588 1.113081 0.219373 0.085 Uiso 1 1 calc R U . . .
 C541 C 0.7653(14) 1.1715(8) 0.4134(8) 0.065(4) Uani 1 1 d . U . . .
 H541 H 0.817063 1.173166 0.417274 0.078 Uiso 1 1 calc R U . . .
 C476 C 0.0684(12) 0.3787(8) 0.2282(9) 0.065(4) Uani 1 1 d . U . . .
 H476 H 0.061629 0.385857 0.205899 0.078 Uiso 1 1 calc R U . . .
 C478 C 0.0082(15) 0.3642(9) 0.2387(10) 0.079(5) Uani 1 1 d . U . . .
 H478 H -0.038981 0.360293 0.221794 0.095 Uiso 1 1 calc R U . . .
 C480 C 1.2127(15) 1.2507(9) 0.2827(11) 0.089(5) Uani 1 1 d . U . . .
 H480 H 1.174650 1.257010 0.265064 0.107 Uiso 1 1 calc R U . . .
 C543 C 1.125(2) 0.9052(12) 0.1227(11) 0.098(6) Uani 1 1 d . U . . .
 C484 C 0.6499(15) 0.4352(10) 0.1405(10) 0.082(5) Uani 1 1 d . U . . .
 H484 H 0.610015 0.440069 0.122883 0.098 Uiso 1 1 calc R U . . .
 C486 C 0.1475(10) 0.3756(9) -0.0721(8) 0.067(4) Uani 1 1 d . U . . .
 H486 H 0.164793 0.383379 -0.090508 0.080 Uiso 1 1 calc R U . . .
 C488 C 0.8169(13) 0.7025(9) 0.2519(9) 0.070(4) Uani 1 1 d . U . . .
 H488 H 0.830196 0.714672 0.235006 0.084 Uiso 1 1 calc R U . . .
 C490 C 1.1654(13) 1.2269(9) 0.1701(9) 0.071(4) Uani 1 1 d . U . . .
 H490 H 1.214388 1.235595 0.171129 0.086 Uiso 1 1 calc R U . . .
 C545 C 0.5410(17) 0.8544(11) 0.2207(14) 0.106(6) Uani 1 1 d . U . . .
 H545 H 0.525620 0.835941 0.232405 0.128 Uiso 1 1 calc R U . . .
 C494 C 0.841(2) 1.0652(12) 0.4717(11) 0.100(6) Uani 1 1 d . U . . .
 H494 H 0.859330 1.041007 0.453251 0.120 Uiso 1 1 calc R U . . .
 C547 C 1.0672(16) 0.8975(9) 0.2800(11) 0.089(5) Uani 1 1 d . U . . .
 H54C H 1.077721 0.917322 0.308154 0.107 Uiso 1 1 calc R U . . .
 H54D H 1.112554 0.899085 0.271322 0.107 Uiso 1 1 calc R U . . .
 C498 C 0.5566(17) 0.4694(11) 0.4731(9) 0.082(5) Uani 1 1 d . U . . .
 H498 H 0.553165 0.467256 0.496728 0.099 Uiso 1 1 calc R U . . .
 C500 C 1.244(2) 1.1005(10) 0.4803(11) 0.099(6) Uani 1 1 d . U . . .
 H500 H 1.244096 1.112846 0.461444 0.119 Uiso 1 1 calc R U . . .
 C549 C 0.4726(13) 1.1697(8) 0.2674(9) 0.073(4) Uani 1 1 d . U . . .
 H549 H 0.437901 1.188713 0.261487 0.087 Uiso 1 1 calc R U . . .
 C504 C 0.0576(14) 0.5463(10) 0.4169(10) 0.077(5) Uani 1 1 d . U . . .
 H504 H 0.050404 0.566053 0.441410 0.092 Uiso 1 1 calc R U . . .
 C506 C 0.1578(10) 0.4253(8) 0.0373(7) 0.056(4) Uani 1 1 d . U . . .
 H50A H 0.155516 0.407544 0.053142 0.067 Uiso 1 1 calc R U . . .
 H50B H 0.120144 0.446759 0.041780 0.067 Uiso 1 1 calc R U . . .
 C508 C 0.1293(11) 0.5901(8) 0.0961(8) 0.060(4) Uani 1 1 d . U . . .
 C510 C 0.7729(16) 0.4147(11) 0.1902(11) 0.091(6) Uani 1 1 d . U . . .
 H510 H 0.813298 0.410122 0.207775 0.109 Uiso 1 1 calc R U . . .
 C512 C 0.7574(15) 0.3906(10) 0.1527(11) 0.088(5) Uani 1 1 d . U . . .
 H512 H 0.787969 0.368217 0.142005 0.106 Uiso 1 1 calc R U . . .
 C514 C 0.1141(13) 0.3066(8) 0.1071(8) 0.067(4) Uani 1 1 d . U . . .
 H514 H 0.140509 0.280876 0.102826 0.081 Uiso 1 1 calc R U . . .
 C516 C 1.0347(17) 1.3275(10) 0.5414(9) 0.078(5) Uani 1 1 d . U . . .
 H516 H 1.065449 1.351971 0.562504 0.094 Uiso 1 1 calc R U . . .
 C518 C 0.6244(12) 0.5028(8) 0.1927(8) 0.065(4) Uani 1 1 d . U . . .
 H51A H 0.648885 0.529034 0.191095 0.079 Uiso 1 1 calc R U . . .
 H51B H 0.575308 0.495385 0.174386 0.079 Uiso 1 1 calc R U . . .
 C520 C 0.0103(12) 0.4713(8) 0.0786(8) 0.063(4) Uani 1 1 d . U . . .
 H520 H 0.041308 0.465525 0.099105 0.075 Uiso 1 1 calc R U . . .
 C551 C 1.0125(16) 0.8458(9) 0.3033(11) 0.088(5) Uani 1 1 d . U . . .
 H551 H 0.996197 0.871134 0.321255 0.105 Uiso 1 1 calc R U . . .
 C524 C 0.5646(16) 0.4105(10) 0.0322(9) 0.078(4) Uani 1 1 d . U . . .
 H524 H 0.601211 0.405410 0.017838 0.094 Uiso 1 1 calc R U . . .
 C526 C 0.5639(15) 1.0088(10) 0.1429(10) 0.085(5) Uani 1 1 d . U . . .
 H526 H 0.611043 1.011134 0.138245 0.102 Uiso 1 1 calc R U . . .
 C528 C 0.6089(19) 0.6413(13) 0.4302(10) 0.098(7) Uani 1 1 d . U . . .
 H52A H 0.638701 0.669081 0.434824 0.118 Uiso 1 1 calc R U . . .
 H52B H 0.560805 0.649589 0.435766 0.118 Uiso 1 1 calc R U . . .
 C553 C 0.9084(18) 1.1715(14) 0.0926(10) 0.092(5) Uani 1 1 d . U . . .
 H553 H 0.949491 1.193162 0.100490 0.110 Uiso 1 1 calc R U . . .
 C532 C -0.0626(13) 0.5027(9) 0.2611(8) 0.071(4) Uani 1 1 d . U . . .
 H532 H -0.072185 0.492376 0.279829 0.085 Uiso 1 1 calc R U . . .
 C534 C 0.0466(13) 0.3037(9) 0.1114(9) 0.074(5) Uani 1 1 d . U . . .
 H534 H 0.026704 0.277272 0.112585 0.088 Uiso 1 1 calc R U . . .
 C536 C 0.6700(14) 0.4617(10) 0.1790(10) 0.076(4) Uani 1 1 d . U . . .
 C538 C 0.2840(18) 0.5144(13) -0.0273(10) 0.091(5) Uani 1 1 d . U . . .
 H538 H 0.245557 0.514336 -0.048236 0.110 Uiso 1 1 calc R U . . .
 C540 C 0.7416(12) 0.4465(7) 0.3630(9) 0.071(4) Uani 1 1 d . U . . .
 H540 H 0.716063 0.453480 0.383014 0.085 Uiso 1 1 calc R U . . .
 C542 C 1.0106(16) 0.9166(9) 0.2590(11) 0.091(6) Uani 1 1 d . U . . .
 H54E H 0.966946 0.919090 0.269777 0.109 Uiso 1 1 calc R U . . .
 H54F H 0.995774 0.895638 0.231079 0.109 Uiso 1 1 calc R U . . .
 C555 C 1.0636(17) 1.1696(10) 0.4951(9) 0.081(5) Uani 1 1 d . U . . .
 H55A H 1.065421 1.200640 0.496055 0.098 Uiso 1 1 calc R U . . .
 H55B H 1.105663 1.155345 0.485498 0.098 Uiso 1 1 calc R U . . .
 C546 C 0.4437(13) 0.7007(10) 0.4277(10) 0.088(6) Uani 1 1 d . U . . .
 H54A H 0.397715 0.706466 0.436492 0.106 Uiso 1 1 calc R U . . .
 H54B H 0.469064 0.679993 0.438595 0.106 Uiso 1 1 calc R U . . .
 C548 C 0.7831(16) 0.6988(10) 0.4101(10) 0.089(6) Uani 1 1 d . U . . .
 H548 H 0.816207 0.676316 0.406289 0.107 Uiso 1 1 calc R U . . .
 C550 C -0.1077(13) 0.5293(9) 0.2505(8) 0.071(4) Uani 1 1 d . U . . .
 H550 H -0.149623 0.536579 0.260766 0.085 Uiso 1 1 calc R U . . .
 C552 C 0.3155(14) 0.7785(7) 0.3733(9) 0.069(4) Uani 1 1 d . U . . .
 H552 H 0.353693 0.761688 0.379622 0.083 Uiso 1 1 calc R U . . .
 C554 C 1.0203(18) 1.0117(9) 0.4453(9) 0.083(5) Uani 1 1 d . U . . .
 H554 H 1.019082 1.043085 0.459271 0.099 Uiso 1 1 calc R U . . .
 C557 C 0.5088(16) 0.8459(11) 0.1820(14) 0.103(6) Uani 1 1 d . U . . .
 H557 H 0.470897 0.821723 0.167965 0.123 Uiso 1 1 calc R U . . .
 C558 C 0.5143(11) 0.7691(8) 0.4894(6) 0.105(6) Uani 1 1 d G U . . .
 C560 C 0.5546(12) 0.8106(8) 0.5015(7) 0.112(7) Uani 1 1 d G U . . .
 H560 H 0.564028 0.820877 0.482726 0.134 Uiso 1 1 calc R U . . .
 C562 C 0.5810(12) 0.8369(6) 0.5412(8) 0.116(7) Uani 1 1 d G U . . .
 H562 H 0.608502 0.865253 0.549508 0.139 Uiso 1 1 calc R U . . .
 C564 C 0.5671(12) 0.8218(8) 0.5687(6) 0.116(7) Uani 1 1 d G U . . .
 H564 H 0.585182 0.839817 0.595811 0.140 Uiso 1 1 calc R U . . .
 C566 C 0.5269(12) 0.7803(9) 0.5565(7) 0.110(7) Uani 1 1 d G U . . .
 H566 H 0.517389 0.770005 0.575331 0.132 Uiso 1 1 calc R U . . .
 C568 C 0.5004(11) 0.7540(6) 0.5169(7) 0.105(6) Uani 1 1 d G U . . .
 H568 H 0.472915 0.725628 0.508548 0.126 Uiso 1 1 calc R U . . .
 C570 C 0.7283(13) 1.1337(8) 0.4066(8) 0.068(4) Uani 1 1 d . U . . .
 C572 C 0.2388(16) 0.4427(10) 0.3983(10) 0.085(5) Uani 1 1 d . U . . .
 H572 H 0.209271 0.465880 0.408618 0.102 Uiso 1 1 calc R U . . .
 C574 C 0.0832(14) 0.3553(9) 0.2935(9) 0.075(4) Uani 1 1 d . U . . .
 H574 H 0.088745 0.344310 0.313542 0.089 Uiso 1 1 calc R U . . .
 C576 C 1.3090(15) 0.9553(8) 0.3553(10) 0.076(5) Uani 1 1 d . U . . .
 H576 H 1.344099 0.940122 0.341825 0.091 Uiso 1 1 calc R U . . .
 C578 C 1.3999(15) 1.0988(9) 0.3147(10) 0.081(5) Uani 1 1 d . U . . .
 H578 H 1.416521 1.109900 0.297997 0.097 Uiso 1 1 calc R U . . .
 C580 C 1.2609(13) 1.0785(12) 0.1574(10) 0.086(5) Uani 1 1 d . U . . .
 H580 H 1.236413 1.049128 0.141971 0.103 Uiso 1 1 calc R U . . .
 C582 C 0.8540(13) 0.4303(8) 0.3417(10) 0.080(5) Uani 1 1 d . U . . .
 H582 H 0.904665 0.427320 0.349380 0.096 Uiso 1 1 calc R U . . .
 C586 C 0.454(2) 0.5771(11) 0.4367(9) 0.095(6) Uani 1 1 d . U . . .
 H58A H 0.467691 0.553264 0.446493 0.114 Uiso 1 1 calc R U . . .
 H58B H 0.500014 0.594435 0.439057 0.114 Uiso 1 1 calc R U . . .
 C588 C 0.979(2) 0.9369(11) 0.4271(10) 0.094(5) Uani 1 1 d . U . . .
 H588 H 0.948342 0.915412 0.429712 0.112 Uiso 1 1 calc R U . . .
 C590 C 0.2630(15) 0.3622(9) 0.3757(10) 0.081(5) Uani 1 1 d . U . . .
 H590 H 0.247431 0.332189 0.371447 0.097 Uiso 1 1 calc R U . . .
 C592 C 1.2980(12) 1.0975(12) 0.1394(10) 0.087(5) Uani 1 1 d . U . . .
 H592 H 1.311172 1.080588 0.115636 0.105 Uiso 1 1 calc R U . . .
 C594 C 0.7309(14) 0.6964(9) 0.3780(9) 0.074(5) Uani 1 1 d . U . . .
 C598 C 0.3065(15) 0.4489(9) 0.3871(10) 0.080(5) Uani 1 1 d . U . . .
 H598 H 0.319787 0.478178 0.388886 0.096 Uiso 1 1 calc R U . . .
 C600 C 1.0000(15) 0.8026(9) 0.3023(10) 0.083(5) Uani 1 1 d . U . . .
 H600 H 0.973884 0.798166 0.319364 0.099 Uiso 1 1 calc R U . . .
 C602 C 1.127(2) 0.9442(13) 0.1170(11) 0.099(6) Uani 1 1 d . U . . .
 H602 H 1.129266 0.971693 0.138974 0.119 Uiso 1 1 calc R U . . .
 C604 C 1.3193(13) 0.9692(11) 0.2538(11) 0.089(5) Uani 1 1 d . U . . .
 H604 H 1.332038 0.994718 0.278091 0.107 Uiso 1 1 calc R U . . .
 C606 C 1.2676(15) 0.9963(8) 0.4168(9) 0.078(5) Uani 1 1 d . U . . .
 H606 H 1.274213 1.004416 0.444031 0.094 Uiso 1 1 calc R U . . .
 C608 C 0.6961(15) 0.3974(11) 0.1282(11) 0.089(5) Uani 1 1 d . U . . .
 H608 H 0.682797 0.376464 0.101674 0.107 Uiso 1 1 calc R U . . .
 C610 C 0.6068(14) 0.9912(10) 0.3861(11) 0.085(5) Uani 1 1 d . U . . .
 H610 H 0.582010 0.978769 0.399484 0.101 Uiso 1 1 calc R U . . .
 C612 C 0.9613(18) 1.0113(13) 0.0613(11) 0.097(6) Uani 1 1 d . U . . .
 H61A H 0.997816 1.036205 0.065788 0.117 Uiso 1 1 calc R U . . .
 H61B H 0.988638 0.989269 0.069611 0.117 Uiso 1 1 calc R U . . .
 C614 C 0.7421(12) 0.4165(8) 0.2924(10) 0.074(4) Uani 1 1 d . U . . .
 H614 H 0.715657 0.405643 0.265753 0.089 Uiso 1 1 calc R U . . .
 C616 C 0.7790(19) 1.1155(14) 0.0693(10) 0.099(6) Uani 1 1 d . U . . .
 H616 H 0.736806 1.094487 0.060691 0.119 Uiso 1 1 calc R U . . .
 C618 C 1.2860(14) 1.2643(9) 0.2861(11) 0.091(5) Uani 1 1 d . U . . .
 H618 H 1.298546 1.280085 0.271587 0.110 Uiso 1 1 calc R U . . .
 C620 C 0.6142(11) 0.7490(6) 0.2038(7) 0.104(6) Uani 1 1 d G U . . .
 H620 H 0.646443 0.775177 0.210645 0.124 Uiso 1 1 calc R U . . .
 C165 C 0.6275(10) 0.7226(7) 0.2254(6) 0.097(6) Uani 1 1 d G U . . .
 H165 H 0.668839 0.730775 0.247076 0.116 Uiso 1 1 calc R U . . .
 C341 C 0.5802(11) 0.6843(7) 0.2153(6) 0.101(6) Uani 1 1 d G U . . .
 H341 H 0.589298 0.666322 0.230135 0.121 Uiso 1 1 calc R U . . .
 C87 C 0.5197(11) 0.6724(6) 0.1836(7) 0.097(5) Uani 1 1 d G U . . .
 C173 C 0.5063(10) 0.6988(8) 0.1620(6) 0.108(6) Uani 1 1 d G U . . .
 H173 H 0.464962 0.690673 0.140333 0.129 Uiso 1 1 calc R U . . .
 C3 C 0.5536(12) 0.7371(7) 0.1721(7) 0.108(6) Uani 1 1 d G U . . .
 H3 H 0.544503 0.755126 0.157273 0.130 Uiso 1 1 calc R U . . .
 C622 C 0.5941(16) 0.8887(10) 0.2418(13) 0.100(6) Uani 1 1 d . U . . .
 H622 H 0.614138 0.895885 0.268805 0.120 Uiso 1 1 calc R U . . .
 C624 C 0.1905(14) 0.2878(9) 0.0267(9) 0.071(4) Uani 1 1 d . U . . .
 H624 H 0.156170 0.276430 0.036494 0.085 Uiso 1 1 calc R U . . .
 C626 C 0.5154(14) 1.0382(10) 0.1379(10) 0.085(5) Uani 1 1 d . U . . .
 H626 H 0.529270 1.061040 0.130157 0.102 Uiso 1 1 calc R U . . .
 C628 C 0.8802(11) 0.5505(7) 0.3485(8) 0.063(4) Uani 1 1 d . U . . .
 H628 H 0.914554 0.530938 0.353585 0.076 Uiso 1 1 calc R U . . .
 C632 C 0.6820(14) 0.7252(10) 0.3836(9) 0.080(5) Uani 1 1 d . U . . .
 H632 H 0.638965 0.721359 0.363653 0.096 Uiso 1 1 calc R U . . .
 C634 C -0.0934(14) 0.4496(10) 0.0208(8) 0.076(5) Uani 1 1 d . U . . .
 H634 H -0.133163 0.428646 0.002338 0.091 Uiso 1 1 calc R U . . .
 C636 C 0.570(2) 0.5593(13) 0.1186(16) 0.126(7) Uani 1 1 d . U . . .
 H636 H 0.568596 0.541501 0.133315 0.151 Uiso 1 1 calc R U . . .
 C159 C 0.5163(18) 0.5514(12) 0.0894(15) 0.114(7) Uani 1 1 d . U . . .
 C319 C 0.3222(16) 0.4789(13) -0.0339(9) 0.086(5) Uani 1 1 d . U . . .
 H319 H 0.317747 0.456865 -0.059636 0.103 Uiso 1 1 calc R U . . .
 C5 C 0.5003(16) 0.4481(10) 0.4393(8) 0.078(5) Uani 1 1 d . U . . .
 H5 H 0.462199 0.428961 0.439678 0.094 Uiso 1 1 calc R U . . .
 C575 C 0.9765(17) 1.3118(10) 0.5468(9) 0.081(5) Uani 1 1 d . U . . .
 H575 H 0.963678 1.326135 0.571017 0.097 Uiso 1 1 calc R U . . .
 C161 C 0.5748(17) 0.6137(11) 0.0809(14) 0.111(7) Uani 1 1 d . U . . .
 H161 H 0.579919 0.629150 0.064806 0.133 Uiso 1 1 calc R U . . .
 C323 C 1.127(2) 0.9466(14) 0.0852(11) 0.107(6) Uani 1 1 d . U . . .
 H323 H 1.129193 0.975342 0.083847 0.128 Uiso 1 1 calc R U . . .
 C577 C 0.972(2) 0.9815(10) 0.4466(10) 0.088(5) Uani 1 1 d . U . . .
 H577 H 0.934990 0.990858 0.460341 0.106 Uiso 1 1 calc R U . . .
 C325 C 0.3424(16) 0.5497(13) 0.0394(9) 0.085(5) Uani 1 1 d . U . . .
 H325 H 0.349714 0.574721 0.063818 0.102 Uiso 1 1 calc R U . . .
 C289 C 1.3280(15) 1.2325(9) 0.3388(12) 0.098(6) Uani 1 1 d . U . . .
 H289 H 1.366170 1.228646 0.357868 0.118 Uiso 1 1 calc R U . . .
 C145 C 1.0128(9) 1.1833(7) 0.5575(5) 0.085(5) Uani 1 1 d G U . . .
 H145 H 0.966749 1.188646 0.544531 0.102 Uiso 1 1 calc R U . . .
 C517 C 1.0245(9) 1.1875(7) 0.5959(5) 0.085(5) Uani 1 1 d G U . . .
 H517 H 0.986560 1.195744 0.609289 0.103 Uiso 1 1 calc R U . . .
 C579 C 1.0919(11) 1.1796(7) 0.6149(4) 0.083(5) Uani 1 1 d G U . . .
 H579 H 1.099908 1.182500 0.641180 0.099 Uiso 1 1 calc R U . . .
 C300 C 1.1474(8) 1.1675(7) 0.5954(5) 0.084(5) Uani 1 1 d G U . . .
 H300 H 1.193445 1.162157 0.608313 0.101 Uiso 1 1 calc R U . . .
 C511 C 1.1357(9) 1.1633(8) 0.5569(5) 0.088(5) Uani 1 1 d G U . . .
 H511 H 1.173635 1.155060 0.543555 0.105 Uiso 1 1 calc R U . . .
 C619 C 1.0683(11) 1.1712(8) 0.5380(4) 0.088(5) Uani 1 1 d G U . . .
 C331 C 0.6224(15) 1.1660(11) 0.1322(11) 0.088(5) Uani 1 1 d . U . . .
 H331 H 0.659966 1.162915 0.118679 0.106 Uiso 1 1 calc R U . . .
 C83 C 0.3309(15) 0.8200(8) 0.3705(9) 0.076(5) Uani 1 1 d . U . . .
 H83 H 0.378716 0.830021 0.370827 0.091 Uiso 1 1 calc R U . . .
 C333 C 0.5165(17) 0.5819(10) 0.0699(14) 0.107(7) Uani 1 1 d . U . . .
 H333 H 0.475811 0.579844 0.049209 0.129 Uiso 1 1 calc R U . . .
 C583 C 0.9098(16) 1.0312(12) 0.0892(10) 0.088(6) Uani 1 1 d . U . . .
 H58C H 0.872384 1.007013 0.085110 0.106 Uiso 1 1 calc R U . . .
 H58D H 0.883932 1.054727 0.082502 0.106 Uiso 1 1 calc R U . . .
 C337 C 0.2617(14) 0.7837(9) 0.2580(10) 0.080(5) Uani 1 1 d . U . . .
 H337 H 0.239289 0.782851 0.277678 0.096 Uiso 1 1 calc R U . . .
 C293 C 1.122(2) 0.9064(14) 0.0505(12) 0.112(6) Uani 1 1 d . U . . .
 H293 H 1.114018 0.907301 0.025357 0.134 Uiso 1 1 calc R U . . .
 C587 C 0.4294(16) 1.0017(11) 0.1555(11) 0.092(5) Uani 1 1 d . U . . .
 H587 H 0.384284 1.000083 0.162345 0.110 Uiso 1 1 calc R U . . .
 C171 C 0.8111(15) 1.2957(9) 0.1934(11) 0.085(5) Uani 1 1 d . U . . .
 H171 H 0.783289 1.310509 0.178701 0.102 Uiso 1 1 calc R U . . .
 C343 C 0.5619(15) 0.4822(10) 0.4070(9) 0.076(5) Uani 1 1 d . U . . .
 H343 H 0.566148 0.487608 0.384776 0.091 Uiso 1 1 calc R U . . .
 C43 C 0.5373(15) 0.4503(10) 0.0435(9) 0.076(4) Uani 1 1 d . U . . .
 H43 H 0.554481 0.473289 0.036836 0.092 Uiso 1 1 calc R U . . .
 C345 C 0.2958(17) 0.5492(14) 0.0059(9) 0.090(5) Uani 1 1 d . U . . .
 H345 H 0.271390 0.575166 0.007114 0.109 Uiso 1 1 calc R U . . .
 C589 C 0.807(2) 1.1316(15) 0.0433(11) 0.104(6) Uani 1 1 d . U . . .
 H589 H 0.775497 1.127289 0.018694 0.125 Uiso 1 1 calc R U . . .
 C349 C 1.296(2) 1.1171(11) 0.5163(11) 0.104(6) Uani 1 1 d . U . . .
 H349 H 1.337011 1.137385 0.520416 0.125 Uiso 1 1 calc R U . . .
 C591 C 0.6541(15) 1.1304(10) 0.4011(9) 0.077(5) Uani 1 1 d . U . . .
 H591 H 0.628679 1.102519 0.396418 0.093 Uiso 1 1 calc R U . . .
 C351 C 1.243(2) 1.0669(10) 0.5365(11) 0.097(6) Uani 1 1 d . U . . .
 H351 H 1.248525 1.051434 0.553471 0.116 Uiso 1 1 calc R U . . .
 C353 C 0.406(2) 0.6086(12) 0.4607(10) 0.104(6) Uani 1 1 d . U . . .
 H35A H 0.393603 0.631913 0.450174 0.125 Uiso 1 1 calc R U . . .
 H35B H 0.359288 0.590646 0.456173 0.125 Uiso 1 1 calc R U . . .
 C355 C 0.7264(16) 0.4478(11) 0.2031(11) 0.091(5) Uani 1 1 d . U . . .
 H355 H 0.732773 0.462643 0.230589 0.109 Uiso 1 1 calc R U . . .
 C595 C 0.4788(15) 0.9695(10) 0.1573(10) 0.086(5) Uani 1 1 d . U . . .
 H595 H 0.463269 0.943299 0.160311 0.103 Uiso 1 1 calc R U . . .
 C357 C 1.026(2) 0.9213(11) 0.4045(11) 0.093(5) Uani 1 1 d . U . . .
 H357 H 1.025053 0.889693 0.390623 0.112 Uiso 1 1 calc R U . . .
 C597 C 1.1613(16) 1.2879(9) 0.4375(11) 0.088(5) Uani 1 1 d . U . . .
 H597 H 1.135759 1.312990 0.436942 0.105 Uiso 1 1 calc R U . . .
 C299 C 0.820(2) 1.1048(13) 0.5382(12) 0.109(6) Uani 1 1 d . U . . .
 H299 H 0.834258 1.111930 0.565530 0.130 Uiso 1 1 calc R U . . .
 C599 C 0.5850(14) 0.9767(9) 0.3463(11) 0.083(5) Uani 1 1 d . U . . .
 H599 H 0.542750 0.955432 0.333405 0.100 Uiso 1 1 calc R U . . .
 C181 C 1.289(2) 1.1041(12) 0.5454(12) 0.106(6) Uani 1 1 d . U . . .
 H181 H 1.315498 1.120927 0.571561 0.128 Uiso 1 1 calc R U . . .
 C363 C 0.1873(15) 0.2674(10) -0.0108(9) 0.076(5) Uani 1 1 d . U . . .
 H363 H 0.149768 0.243841 -0.027610 0.091 Uiso 1 1 calc R U . . .
 C601 C 1.3767(13) 0.9475(11) 0.2355(11) 0.089(5) Uani 1 1 d . U . . .
 H601 H 1.426895 0.953899 0.249248 0.106 Uiso 1 1 calc R U . . .
 C365 C 1.120(2) 0.8652(13) 0.0892(11) 0.107(6) Uani 1 1 d . U . . .
 H365 H 1.111898 0.836299 0.089481 0.128 Uiso 1 1 calc R U . . .
 C603 C 1.3357(15) 1.2541(10) 0.3103(12) 0.100(6) Uani 1 1 d . U . . .
 H603 H 1.384828 1.261241 0.310318 0.120 Uiso 1 1 calc R U . . .
 C367 C 0.4934(16) 1.1677(12) 0.1320(11) 0.093(5) Uani 1 1 d . U . . .
 H367 H 0.443929 1.164925 0.117924 0.112 Uiso 1 1 calc R U . . .
 C369 C 0.4556(14) 0.3108(9) 0.2726(10) 0.081(5) Uani 1 1 d . U . . .
 H369 H 0.429396 0.292517 0.246598 0.097 Uiso 1 1 calc R U . . .
 C303 C 0.9347(17) 1.2762(9) 0.5191(9) 0.076(5) Uani 1 1 d . U . . .
 H303 H 0.895661 1.262569 0.524253 0.091 Uiso 1 1 calc R U . . .
 C371 C 0.8253(15) 0.4162(9) 0.3030(11) 0.086(5) Uani 1 1 d . U . . .
 H371 H 0.853795 0.407089 0.284180 0.104 Uiso 1 1 calc R U . . .
 C93 C 0.7246(10) 0.6045(9) 0.4638(7) 0.103(5) Uani 1 1 d G U . . .
 C373 C 0.7495(12) 0.5949(9) 0.4966(6) 0.104(6) Uani 1 1 d G U . . .
 H373 H 0.721289 0.600843 0.515442 0.124 Uiso 1 1 calc R U . . .
 C187 C 0.8158(12) 0.5767(9) 0.5019(6) 0.101(6) Uani 1 1 d G U . . .
 H187 H 0.832783 0.570132 0.524357 0.121 Uiso 1 1 calc R U . . .
 C375 C 0.8571(10) 0.5680(9) 0.4744(7) 0.104(6) Uani 1 1 d G U . . .
 H375 H 0.902358 0.555553 0.478027 0.125 Uiso 1 1 calc R U . . .
 C47 C 0.8322(11) 0.5776(9) 0.4416(6) 0.105(6) Uani 1 1 d G U . . .
 H47 H 0.860439 0.571684 0.422783 0.125 Uiso 1 1 calc R U . . .
 C377 C 0.7660(11) 0.5958(9) 0.4363(6) 0.097(6) Uani 1 1 d G U . . .
 H377 H 0.748945 0.602394 0.413868 0.117 Uiso 1 1 calc R U . . .
 C607 C 0.4454(16) 1.0352(10) 0.1439(11) 0.090(5) Uani 1 1 d . U . . .
 H607 H 0.410653 1.055207 0.140232 0.108 Uiso 1 1 calc R U . . .
 C379 C 0.6130(16) 1.1684(10) 0.4023(10) 0.084(5) Uani 1 1 d . U . . .
 H379 H 0.561304 1.165994 0.398717 0.101 Uiso 1 1 calc R U . . .
 C609 C 1.2382(15) 1.2908(9) 0.4426(11) 0.086(5) Uani 1 1 d . U . . .
 H609 H 1.264852 1.317172 0.444974 0.103 Uiso 1 1 calc R U . . .
 C381 C 1.0749(19) 0.9487(9) 0.4009(10) 0.085(5) Uani 1 1 d . U . . .
 H381 H 1.108181 0.937507 0.384851 0.103 Uiso 1 1 calc R U . . .
 C191 C 0.7915(17) 0.7298(11) 0.4461(10) 0.095(6) Uani 1 1 d . U . . .
 H191 H 0.831056 0.731165 0.467028 0.114 Uiso 1 1 calc R U . . .
 C611 C 0.686(3) 1.007(2) 0.073(2) 0.194(14) Uani 1 1 d . U . . .
 H61C H 0.719322 1.031409 0.073706 0.233 Uiso 1 1 calc R U . . .
 H61D H 0.651660 1.021239 0.089170 0.233 Uiso 1 1 calc R U . . .
 C385 C 0.878(3) 0.8672(12) 0.0678(12) 0.140(9) Uani 1 1 d . U . . .
 H38A H 0.827971 0.871378 0.071902 0.168 Uiso 1 1 calc R U . . .
 H38B H 0.899270 0.846010 0.079279 0.168 Uiso 1 1 calc R U . . .
 C193 C 0.625(2) 0.6229(13) 0.1149(15) 0.120(7) Uani 1 1 d . U . . .
 H193 H 0.655351 0.650666 0.127406 0.144 Uiso 1 1 calc R U . . .
 C613 C 1.129(2) 0.8702(15) 0.0551(12) 0.112(6) Uani 1 1 d . U . . .
 H613 H 1.141318 0.845017 0.034942 0.135 Uiso 1 1 calc R U . . .
 C307 C 0.767(2) 1.1254(13) 0.4877(10) 0.103(6) Uani 1 1 d . U . . .
 H307 H 0.746486 1.149653 0.482401 0.124 Uiso 1 1 calc R U . . .
 C391 C 0.4905(16) 0.8855(10) 0.3629(11) 0.090(5) Uani 1 1 d . U . . .
 H391 H 0.485157 0.916797 0.373720 0.108 Uiso 1 1 calc R U . . .
 C393 C 0.6950(16) 0.7613(11) 0.4194(10) 0.091(6) Uani 1 1 d . U . . .
 H393 H 0.672295 0.787765 0.420313 0.109 Uiso 1 1 calc R U . . .
 C99 C 0.631(2) 0.5907(13) 0.1318(16) 0.129(8) Uani 1 1 d . U . . .
 H99 H 0.673395 0.590565 0.150577 0.154 Uiso 1 1 calc R U . . .
 C617 C 0.8706(18) 1.1510(14) 0.0523(10) 0.099(6) Uani 1 1 d . U . . .
 H617 H 0.893084 1.151859 0.032668 0.119 Uiso 1 1 calc R U . . .
 C399 C 0.4616(15) 0.8610(9) 0.3264(11) 0.085(5) Uani 1 1 d . U . . .
 H399 H 0.426868 0.873370 0.312047 0.102 Uiso 1 1 calc R U . . .
 C25 C 0.3882(11) 0.6476(8) 0.5287(7) 0.101(6) Uani 1 1 d G U . . .
 H25 H 0.336927 0.640492 0.517673 0.121 Uiso 1 1 calc R U . . .
 C389 C 0.4148(14) 0.6731(7) 0.5685(7) 0.107(6) Uani 1 1 d G U . . .
 H389 H 0.381598 0.683321 0.584737 0.128 Uiso 1 1 calc R U . . .
 C195 C 0.4899(15) 0.6836(7) 0.5846(5) 0.113(6) Uani 1 1 d G U . . .
 H195 H 0.508000 0.700948 0.611791 0.135 Uiso 1 1 calc R U . . .
 C359 C 0.5384(12) 0.6686(9) 0.5608(7) 0.114(6) Uani 1 1 d G U . . .
 H359 H 0.589734 0.675746 0.571781 0.136 Uiso 1 1 calc R U . . .
 C199 C 0.5119(14) 0.6431(8) 0.5210(7) 0.110(6) Uani 1 1 d G U . . .
 H199 H 0.545065 0.632917 0.504718 0.132 Uiso 1 1 calc R U . . .
 C584 C 0.4368(15) 0.6327(7) 0.5049(5) 0.105(5) Uani 1 1 d G U . . .
 C401 C 0.3164(15) 0.8311(11) 0.2377(10) 0.086(5) Uani 1 1 d . U . . .
 H401 H 0.333699 0.861414 0.243920 0.103 Uiso 1 1 calc R U . . .
 C201 C 0.4807(18) 0.6294(11) 0.1702(10) 0.092(5) Uani 1 1 d . U . . .
 H20E H 0.516315 0.607106 0.170566 0.110 Uiso 1 1 calc R U . . .
 H20F H 0.452918 0.620784 0.142765 0.110 Uiso 1 1 calc R U . . .
 C309 C 0.5556(16) 1.1710(12) 0.1153(12) 0.095(5) Uani 1 1 d . U . . .
 H309 H 0.547595 1.176720 0.092210 0.114 Uiso 1 1 calc R U . . .
 C405 C 0.6482(19) 0.6193(14) 0.4577(11) 0.102(6) Uani 1 1 d . U . . .
 H40A H 0.645030 0.640158 0.484079 0.122 Uiso 1 1 calc R U . . .
 H40B H 0.615246 0.591903 0.451056 0.122 Uiso 1 1 calc R U . . .
 C407 C 0.767(2) 1.1221(13) 0.5228(11) 0.109(6) Uani 1 1 d . U . . .
 H407 H 0.727755 1.132271 0.535188 0.131 Uiso 1 1 calc R U . . .
 C621 C 1.3546(12) 0.9177(10) 0.1981(11) 0.084(5) Uani 1 1 d . U . . .
 H621 H 1.391953 0.905937 0.185008 0.101 Uiso 1 1 calc R U . . .
 C409 C 0.809(2) 0.8513(8) -0.0002(10) 0.149(9) Uani 1 1 d G U . . .
 H409 H 0.771600 0.866175 0.011795 0.178 Uiso 1 1 calc R U . . .
 C623 C 0.875(2) 0.8476(9) 0.0228(7) 0.148(9) Uani 1 1 d G U . . .
 C411 C 0.9289(19) 0.8258(10) 0.0053(10) 0.157(10) Uani 1 1 d G U . . .
 H411 H 0.974218 0.823368 0.020965 0.188 Uiso 1 1 calc R U . . .
 C625 C 0.917(2) 0.8077(9) -0.0352(10) 0.154(10) Uani 1 1 d G U . . .
 H625 H 0.953785 0.792764 -0.047195 0.185 Uiso 1 1 calc R U . . .
 C413 C 0.851(2) 0.8113(8) -0.0582(7) 0.152(10) Uani 1 1 d G U . . .
 H413 H 0.842259 0.798865 -0.085860 0.182 Uiso 1 1 calc R U . . .
 C627 C 0.7964(19) 0.8331(9) -0.0407(10) 0.149(9) Uani 1 1 d G U . . .
 H627 H 0.751166 0.835570 -0.056365 0.179 Uiso 1 1 calc R U . . .
 C415 C 0.3378(14) 0.7940(11) 0.2065(10) 0.086(5) Uani 1 1 d . U . . .
 H415 H 0.364461 0.798071 0.189549 0.103 Uiso 1 1 calc R U . . .
 C629 C 0.8606(15) 0.9372(10) -0.0569(7) 0.126(7) Uani 1 1 d G U . . .
 H629 H 0.836660 0.919241 -0.083369 0.151 Uiso 1 1 calc R U . . .
 C157 C 0.8373(13) 0.9788(10) -0.0376(8) 0.126(7) Uani 1 1 d G U . . .
 H157 H 0.797420 0.989302 -0.050852 0.152 Uiso 1 1 calc R U . . .
 C297 C 0.8724(15) 1.0051(8) 0.0011(8) 0.121(7) Uani 1 1 d G U . . .
 H297 H 0.856509 1.033563 0.014314 0.145 Uiso 1 1 calc R U . . .
 C585 C 0.9308(14) 0.9898(9) 0.0205(7) 0.108(6) Uani 1 1 d G U . . .
 C615 C 0.9542(13) 0.9482(9) 0.0012(8) 0.112(6) Uani 1 1 d G U . . .
 H615 H 0.994078 0.937703 0.014448 0.135 Uiso 1 1 calc R U . . .
 C395 C 0.9191(16) 0.9219(8) -0.0375(8) 0.123(7) Uani 1 1 d G U . . .
 H395 H 0.934991 0.893442 -0.050719 0.148 Uiso 1 1 calc R U . . .
 C315 C 0.579(2) 0.9936(14) 0.0105(16) 0.214(14) Uani 1 1 d D U . . .
 H315 H 0.559929 1.019198 0.026380 0.257 Uiso 1 1 calc R U . . .
 C631 C 0.639(2) 0.9770(15) 0.0266(14) 0.207(14) Uani 1 1 d D U . . .
 C105 C 0.667(2) 0.9406(15) 0.0037(16) 0.211(14) Uani 1 1 d D U . . .
 H105 H 0.709240 0.929891 0.014992 0.253 Uiso 1 1 calc R U . . .
 C633 C 0.635(2) 0.9194(14) -0.0354(16) 0.216(14) Uani 1 1 d D U . . .
 H633 H 0.650780 0.891810 -0.050692 0.259 Uiso 1 1 calc R U . . .
 C317 C 0.580(3) 0.9384(17) -0.0521(14) 0.220(14) Uani 1 1 d D U . . .
 H317 H 0.564703 0.927745 -0.079758 0.264 Uiso 1 1 calc R U . . .
 C635 C 0.548(2) 0.9728(17) -0.0290(16) 0.221(14) Uani 1 1 d D U . . .
 H635 H 0.504404 0.982197 -0.040150 0.265 Uiso 1 1 calc R U . . .

loop_
  _atom_site_aniso_label
  _atom_site_aniso_U_11
  _atom_site_aniso_U_22
  _atom_site_aniso_U_33
  _atom_site_aniso_U_23
  _atom_site_aniso_U_13
  _atom_site_aniso_U_12
 Cu1 0.0328(11) 0.0354(12) 0.0669(18) 0.0263(13) 0.0137(11) 0.0071(10)
 Cu4 0.0319(11) 0.0361(13) 0.0662(18) 0.0280(13) 0.0115(11) 0.0033(10)
 Cu6 0.0339(11) 0.0399(13) 0.0690(19) 0.0299(13) 0.0174(11) 0.0079(10)
 Cu8 0.0375(12) 0.0442(14) 0.0631(18) 0.0276(13) 0.0164(11) 0.0088(11)
 Cu15 0.0508(14) 0.0299(12) 0.082(2) 0.0313(14) 0.0254(14) 0.0050(11)
 Cu31 0.0380(12) 0.0370(13) 0.083(2) 0.0338(14) 0.0192(12) 0.0112(10)
 Cu14 0.0354(12) 0.0360(13) 0.0654(18) 0.0237(13) 0.0160(11) -0.0016(10)
 Cu16 0.0404(13) 0.0371(13) 0.075(2) 0.0325(14) 0.0154(12) 0.0120(10)
 Cu18 0.0320(11) 0.0476(14) 0.0577(17) 0.0235(13) 0.0130(11) 0.0085(10)
 Cu20 0.0368(12) 0.0503(15) 0.0625(18) 0.0254(14) 0.0180(12) 0.0056(11)
 Cu22 0.0399(13) 0.0386(13) 0.0659(19) 0.0229(13) 0.0108(12) 0.0059(11)
 Cu33 0.0411(13) 0.0518(16) 0.079(2) 0.0347(16) 0.0170(13) -0.0001(12)
 Cu26 0.0406(13) 0.0428(14) 0.072(2) 0.0252(14) 0.0194(12) 0.0111(11)
 Cu28 0.0375(12) 0.0407(14) 0.071(2) 0.0295(14) 0.0106(12) -0.0009(10)
 Cu30 0.0440(13) 0.0430(14) 0.0683(19) 0.0295(14) 0.0165(12) -0.0014(11)
 Cu35 0.0398(12) 0.0342(13) 0.0719(19) 0.0249(13) 0.0201(12) 0.0047(10)
 Cu34 0.0332(12) 0.0376(13) 0.082(2) 0.0325(14) 0.0201(12) 0.0063(10)
 Cu36 0.0284(11) 0.0413(14) 0.087(2) 0.0291(15) 0.0139(12) 0.0032(10)
 Cu38 0.0388(13) 0.0478(15) 0.071(2) 0.0317(14) 0.0140(12) 0.0034(11)
 Cu40 0.0464(14) 0.0421(14) 0.082(2) 0.0301(15) 0.0207(14) 0.0136(12)
 Cu42 0.0480(14) 0.0372(13) 0.0668(19) 0.0267(13) 0.0123(13) 0.0022(11)
 Cu44 0.0420(13) 0.0475(15) 0.079(2) 0.0311(15) 0.0189(13) 0.0163(12)
 Cu45 0.0616(16) 0.0345(13) 0.070(2) 0.0295(14) 0.0156(14) -0.0002(12)
 Cu23 0.0390(13) 0.0607(18) 0.108(3) 0.0579(19) 0.0151(15) 0.0029(12)
 Cu41 0.0642(18) 0.0415(15) 0.081(2) 0.0375(16) 0.0089(15) 0.0064(13)
 Cu25 0.0657(18) 0.0538(17) 0.081(2) 0.0388(17) 0.0380(16) 0.0209(14)
 Cu13 0.0393(13) 0.0655(19) 0.099(3) 0.0580(19) 0.0059(14) -0.0063(13)
 Cu27 0.0549(17) 0.0538(17) 0.118(3) 0.047(2) 0.0433(18) 0.0307(14)
 Cu43 0.0580(16) 0.0365(14) 0.086(2) 0.0306(15) 0.0243(15) 0.0030(12)
 Cu29 0.0335(13) 0.0414(15) 0.131(3) 0.0236(18) 0.0226(16) 0.0069(12)
 S13 0.0283(17) 0.038(2) 0.081(3) 0.032(2) 0.0181(19) 0.0039(15)
 S27 0.037(2) 0.036(2) 0.095(4) 0.037(2) 0.027(2) 0.0136(17)
 S6 0.041(2) 0.037(2) 0.063(3) 0.029(2) 0.0180(19) 0.0097(16)
 S8 0.0367(19) 0.037(2) 0.054(3) 0.022(2) 0.0119(17) 0.0069(16)
 S10 0.053(2) 0.031(2) 0.071(3) 0.030(2) 0.021(2) 0.0050(17)
 S12 0.0276(17) 0.039(2) 0.074(3) 0.031(2) 0.0139(18) 0.0038(15)
 S29 0.0297(18) 0.041(2) 0.082(3) 0.035(2) 0.0167(19) 0.0054(16)
 S16 0.0366(19) 0.040(2) 0.075(3) 0.034(2) 0.021(2) 0.0029(16)
 S18 0.0331(18) 0.037(2) 0.074(3) 0.029(2) 0.0172(19) 0.0023(16)
 S20 0.0360(19) 0.041(2) 0.071(3) 0.027(2) 0.0212(19) 0.0051(17)
 S22 0.0336(19) 0.047(2) 0.097(4) 0.044(3) 0.024(2) 0.0159(18)
 S24 0.045(2) 0.041(2) 0.054(3) 0.022(2) 0.0191(19) 0.0059(18)
 S26 0.0320(18) 0.046(2) 0.056(3) 0.023(2) 0.0132(17) 0.0046(16)
 S31 0.041(2) 0.043(2) 0.080(4) 0.036(2) 0.012(2) 0.0047(18)
 S30 0.043(2) 0.035(2) 0.085(4) 0.028(2) 0.019(2) 0.0047(17)
 S32 0.0328(19) 0.042(2) 0.073(3) 0.034(2) 0.0126(19) 0.0096(16)
 S34 0.050(2) 0.036(2) 0.074(3) 0.030(2) 0.021(2) 0.0095(18)
 S36 0.0370(19) 0.048(2) 0.055(3) 0.024(2) 0.0139(18) 0.0057(17)
 S38 0.038(2) 0.044(2) 0.076(3) 0.028(2) 0.022(2) 0.0126(18)
 P3 0.046(2) 0.041(2) 0.073(4) 0.035(2) 0.023(2) 0.0135(19)
 S39 0.037(2) 0.037(2) 0.091(4) 0.030(2) 0.022(2) -0.0008(17)
 P4 0.054(3) 0.045(3) 0.073(4) 0.036(3) 0.022(2) 0.005(2)
 P6 0.041(2) 0.046(3) 0.071(3) 0.029(2) 0.025(2) 0.0095(19)
 P13 0.058(3) 0.034(2) 0.074(4) 0.029(2) 0.016(2) 0.000(2)
 S35 0.076(3) 0.032(2) 0.075(4) 0.032(2) 0.018(3) 0.010(2)
 S21 0.052(3) 0.046(2) 0.090(4) 0.037(3) 0.026(2) 0.014(2)
 S37 0.053(3) 0.045(2) 0.081(4) 0.026(3) 0.026(2) 0.013(2)
 S23 0.064(3) 0.047(3) 0.082(4) 0.040(3) 0.031(3) 0.008(2)
 S3 0.044(2) 0.053(3) 0.076(4) 0.036(3) -0.001(2) -0.010(2)
 P10 0.063(3) 0.047(3) 0.074(4) 0.027(3) 0.029(3) 0.024(2)
 P12 0.040(2) 0.048(3) 0.062(3) 0.028(2) 0.014(2) 0.0143(19)
 P14 0.0304(19) 0.037(2) 0.086(4) 0.027(2) 0.018(2) -0.0019(17)
 P16 0.050(3) 0.039(2) 0.074(4) 0.024(3) 0.008(2) 0.006(2)
 P18 0.048(3) 0.065(3) 0.069(4) 0.031(3) 0.026(2) 0.003(2)
 S25 0.043(2) 0.051(3) 0.122(6) 0.050(3) 0.011(3) 0.010(2)
 P15 0.060(3) 0.044(3) 0.098(5) 0.032(3) 0.033(3) 0.015(2)
 P5 0.041(2) 0.051(3) 0.111(5) 0.040(3) 0.015(3) 0.004(2)
 P17 0.080(4) 0.043(3) 0.089(5) 0.040(3) 0.002(3) 0.007(3)
 C1 0.044(8) 0.067(9) 0.081(11) 0.050(8) 0.032(7) 0.026(7)
 C4 0.049(7) 0.049(8) 0.106(10) 0.035(8) 0.028(7) 0.028(6)
 C53 0.040(6) 0.027(5) 0.088(8) 0.034(6) 0.017(6) 0.006(5)
 C8 0.040(7) 0.035(7) 0.083(10) 0.039(7) 0.013(7) -0.004(6)
 C10 0.038(7) 0.041(8) 0.073(10) 0.020(7) 0.018(7) 0.002(6)
 C425 0.039(6) 0.044(7) 0.129(11) 0.044(8) 0.043(7) 0.023(6)
 C213 0.054(7) 0.051(7) 0.097(10) 0.039(7) 0.039(7) 0.023(6)
 C427 0.042(7) 0.041(7) 0.098(11) 0.051(8) 0.021(7) 0.002(6)
 C18 0.057(7) 0.058(8) 0.073(9) 0.021(7) 0.025(6) 0.027(6)
 C20 0.054(7) 0.034(6) 0.100(10) 0.040(7) 0.020(7) 0.006(6)
 C22 0.057(7) 0.066(8) 0.071(8) 0.033(7) 0.029(7) 0.001(7)
 C24 0.047(7) 0.041(7) 0.089(9) 0.036(7) 0.023(6) -0.001(6)
 C26 0.050(7) 0.078(9) 0.092(10) 0.045(8) 0.033(7) 0.032(7)
 C28 0.049(6) 0.048(7) 0.127(10) 0.051(7) 0.030(7) 0.023(5)
 C107 0.039(6) 0.041(6) 0.128(11) 0.051(8) 0.035(7) 0.024(6)
 C32 0.047(6) 0.045(6) 0.098(8) 0.040(6) 0.027(6) 0.007(5)
 C34 0.052(8) 0.063(9) 0.088(11) 0.052(9) 0.019(8) 0.015(7)
 C36 0.052(7) 0.070(9) 0.095(10) 0.039(8) 0.025(7) 0.003(7)
 C429 0.060(9) 0.051(8) 0.116(13) 0.046(9) 0.045(9) 0.024(7)
 C215 0.123(13) 0.094(11) 0.102(12) 0.054(10) 0.060(10) 0.072(10)
 C42 0.043(7) 0.075(8) 0.099(9) 0.040(7) 0.035(7) -0.002(6)
 C44 0.068(8) 0.062(8) 0.088(10) 0.046(7) 0.032(7) 0.021(7)
 C160 0.067(8) 0.071(8) 0.086(10) 0.043(8) 0.032(7) 0.018(7)
 C360 0.073(9) 0.079(9) 0.091(10) 0.037(8) 0.024(8) 0.020(8)
 C630 0.087(9) 0.080(9) 0.092(10) 0.039(8) 0.025(8) 0.012(8)
 C460 0.084(9) 0.077(9) 0.092(10) 0.043(8) 0.027(8) 0.018(8)
 C450 0.074(9) 0.070(8) 0.091(10) 0.046(8) 0.030(8) 0.017(7)
 C431 0.043(7) 0.051(8) 0.131(11) 0.049(8) 0.037(8) 0.014(6)
 C48 0.030(7) 0.077(10) 0.106(12) 0.060(9) 0.025(7) 0.020(7)
 C50 0.052(7) 0.042(7) 0.096(10) 0.042(7) 0.027(7) 0.009(6)
 C433 0.068(7) 0.042(6) 0.088(7) 0.038(5) 0.013(6) 0.016(5)
 C54 0.027(6) 0.049(7) 0.111(10) 0.039(7) 0.020(6) 0.012(5)
 C217 0.082(10) 0.083(11) 0.126(14) 0.040(10) 0.033(10) -0.012(9)
 C435 0.084(10) 0.081(11) 0.128(14) 0.035(10) 0.028(10) -0.002(9)
 C109 0.094(10) 0.084(11) 0.133(15) 0.030(10) 0.029(10) 0.000(10)
 C437 0.100(11) 0.093(12) 0.136(15) 0.024(11) 0.029(11) 0.003(10)
 C219 0.100(11) 0.100(12) 0.137(15) 0.025(11) 0.025(11) -0.002(10)
 C439 0.093(10) 0.097(11) 0.133(15) 0.031(11) 0.027(10) -0.009(10)
 C68 0.053(6) 0.050(6) 0.086(8) 0.032(6) 0.028(6) -0.005(5)
 C70 0.046(7) 0.036(6) 0.100(9) 0.042(7) 0.025(7) 0.006(5)
 C72 0.035(6) 0.048(7) 0.117(10) 0.042(7) 0.022(7) 0.008(6)
 C441 0.056(7) 0.049(7) 0.136(12) 0.057(8) 0.039(8) 0.011(6)
 C78 0.050(7) 0.070(8) 0.096(10) 0.055(8) 0.010(7) 0.009(7)
 C443 0.069(7) 0.045(6) 0.088(7) 0.032(6) 0.007(6) 0.026(5)
 C111 0.072(8) 0.062(8) 0.091(10) 0.038(8) 0.022(8) 0.031(7)
 C537 0.076(8) 0.062(8) 0.097(10) 0.040(8) 0.017(8) 0.027(7)
 C581 0.074(8) 0.062(8) 0.101(10) 0.033(8) 0.019(8) 0.027(8)
 C593 0.074(8) 0.060(8) 0.101(10) 0.033(8) 0.019(8) 0.030(7)
 C489 0.072(8) 0.054(7) 0.095(10) 0.036(8) 0.017(8) 0.033(7)
 C221 0.074(8) 0.056(8) 0.090(10) 0.039(7) 0.026(8) 0.026(7)
 C445 0.053(8) 0.052(8) 0.079(10) 0.047(8) 0.021(7) 0.005(7)
 C86 0.071(8) 0.072(9) 0.070(9) 0.029(8) 0.007(8) 0.020(7)
 C223 0.050(7) 0.034(6) 0.101(9) 0.036(7) 0.026(7) 0.005(6)
 C447 0.057(6) 0.047(6) 0.123(10) 0.053(7) 0.042(6) 0.022(6)
 C92 0.049(7) 0.041(6) 0.109(10) 0.052(7) 0.019(7) 0.002(6)
 C449 0.048(7) 0.044(7) 0.157(12) 0.024(8) 0.019(8) 0.004(6)
 C96 0.034(6) 0.050(7) 0.109(10) 0.044(7) 0.024(6) 0.010(6)
 C98 0.046(7) 0.045(7) 0.117(11) 0.052(7) 0.028(7) 0.012(6)
 C225 0.044(8) 0.061(8) 0.188(17) 0.071(11) 0.056(9) 0.009(7)
 C451 0.054(7) 0.044(7) 0.117(10) 0.040(7) 0.033(7) 0.016(6)
 C104 0.044(7) 0.056(7) 0.071(8) 0.030(7) 0.023(6) 0.021(6)
 C106 0.047(7) 0.059(8) 0.071(9) 0.029(7) 0.015(6) 0.009(6)
 C113 0.054(7) 0.055(7) 0.107(10) 0.041(7) 0.038(7) 0.006(6)
 C110 0.033(6) 0.070(7) 0.075(7) 0.031(6) 0.013(5) 0.009(5)
 C453 0.045(6) 0.046(7) 0.106(10) 0.033(7) 0.039(6) 0.023(6)
 C114 0.054(7) 0.059(8) 0.076(9) 0.020(7) 0.020(7) 0.022(6)
 C227 0.047(7) 0.075(9) 0.152(13) 0.070(9) 0.039(8) 0.021(7)
 C455 0.051(7) 0.043(6) 0.108(10) 0.034(7) 0.029(7) 0.020(6)
 C120 0.049(6) 0.047(6) 0.100(9) 0.038(6) 0.040(6) 0.021(5)
 C457 0.046(8) 0.046(8) 0.121(13) 0.053(8) 0.032(8) 0.024(7)
 C229 0.047(7) 0.059(8) 0.128(11) 0.045(9) 0.040(8) 0.016(7)
 C126 0.051(6) 0.034(6) 0.081(8) 0.037(6) 0.011(6) 0.005(5)
 C128 0.052(7) 0.065(8) 0.094(10) 0.034(8) 0.025(7) 0.012(7)
 C130 0.058(7) 0.076(8) 0.109(10) 0.062(7) 0.008(7) 0.010(6)
 C132 0.061(7) 0.061(7) 0.088(9) 0.035(7) 0.034(7) -0.006(7)
 C459 0.066(8) 0.049(7) 0.120(11) 0.051(8) 0.043(8) 0.020(7)
 C136 0.034(6) 0.075(8) 0.079(8) 0.024(7) 0.017(6) 0.014(6)
 C138 0.053(8) 0.051(8) 0.097(11) 0.041(8) 0.040(8) 0.020(7)
 C461 0.053(7) 0.036(7) 0.096(9) 0.037(7) 0.022(7) 0.001(6)
 C142 0.045(7) 0.043(7) 0.080(9) 0.019(7) 0.026(6) -0.002(6)
 C231 0.057(6) 0.039(6) 0.119(9) 0.052(6) 0.022(6) 0.002(6)
 C463 0.053(7) 0.043(7) 0.101(9) 0.041(7) 0.024(7) 0.004(6)
 C148 0.107(12) 0.079(10) 0.094(11) 0.044(10) 0.006(10) 0.030(9)
 C194 0.103(12) 0.081(10) 0.093(11) 0.045(10) 0.013(10) 0.031(9)
 C276 0.111(12) 0.086(10) 0.095(11) 0.045(10) 0.013(10) 0.024(10)
 C339 0.118(12) 0.089(11) 0.103(12) 0.039(10) 0.007(10) 0.029(10)
 C49 0.121(12) 0.090(11) 0.106(12) 0.036(10) 0.009(11) 0.031(10)
 C403 0.119(12) 0.086(11) 0.104(12) 0.036(10) 0.006(10) 0.032(10)
 C150 0.046(7) 0.084(9) 0.085(9) 0.020(8) 0.009(7) 0.020(7)
 C152 0.054(7) 0.059(7) 0.105(10) 0.042(7) 0.026(7) 0.003(6)
 C154 0.079(9) 0.034(7) 0.135(12) 0.037(7) 0.041(8) 0.012(6)
 C410 0.078(8) 0.032(7) 0.131(11) 0.037(7) 0.040(8) 0.010(6)
 C519 0.079(7) 0.030(6) 0.129(10) 0.035(6) 0.047(7) 0.011(6)
 C596 0.087(9) 0.040(7) 0.136(11) 0.037(8) 0.038(8) 0.007(7)
 C605 0.088(9) 0.038(7) 0.140(12) 0.036(8) 0.038(9) 0.001(7)
 C335 0.085(9) 0.036(7) 0.140(12) 0.031(8) 0.036(9) 0.009(7)
 C465 0.044(7) 0.074(9) 0.149(13) 0.073(9) 0.046(8) 0.024(7)
 C233 0.072(9) 0.109(12) 0.082(10) 0.044(10) 0.027(8) 0.031(9)
 C162 0.064(7) 0.082(8) 0.104(9) 0.050(8) 0.035(7) 0.035(7)
 C164 0.077(9) 0.088(9) 0.111(11) 0.051(9) 0.037(8) 0.026(8)
 C166 0.080(9) 0.091(10) 0.118(11) 0.051(9) 0.038(9) 0.023(8)
 C168 0.083(9) 0.091(10) 0.120(12) 0.056(9) 0.032(9) 0.032(8)
 C170 0.084(9) 0.094(10) 0.127(12) 0.048(9) 0.030(9) 0.042(8)
 C172 0.079(9) 0.089(9) 0.121(11) 0.049(9) 0.034(8) 0.037(8)
 C174 0.042(6) 0.040(6) 0.102(9) 0.041(6) 0.015(6) 0.006(5)
 C467 0.069(9) 0.107(12) 0.079(10) 0.047(9) 0.034(8) 0.029(9)
 C178 0.037(6) 0.055(7) 0.098(10) 0.044(7) 0.036(6) 0.017(6)
 C180 0.049(8) 0.055(9) 0.079(10) 0.032(8) 0.029(7) -0.001(7)
 C469 0.039(6) 0.059(8) 0.107(10) 0.039(7) 0.034(7) 0.010(6)
 C235 0.072(8) 0.056(8) 0.096(10) 0.040(8) 0.035(8) 0.017(7)
 C186 0.059(8) 0.065(8) 0.100(10) 0.037(8) 0.028(8) -0.006(7)
 C471 0.059(8) 0.023(7) 0.116(12) 0.030(8) 0.045(8) 0.025(6)
 C190 0.055(8) 0.085(9) 0.135(12) 0.050(9) 0.028(8) 0.033(7)
 C473 0.073(8) 0.045(7) 0.134(12) 0.057(8) 0.026(8) 0.023(6)
 C196 0.046(7) 0.060(8) 0.074(8) 0.023(7) 0.020(6) 0.013(6)
 C198 0.052(7) 0.074(8) 0.076(9) 0.020(8) 0.010(7) 0.006(7)
 C200 0.052(7) 0.064(8) 0.094(10) 0.032(8) 0.014(7) 0.023(7)
 C237 0.057(7) 0.041(7) 0.131(12) 0.059(7) 0.044(7) 0.021(6)
 C204 0.045(8) 0.058(9) 0.095(11) 0.046(8) 0.033(8) 0.023(7)
 C206 0.031(6) 0.080(8) 0.079(8) 0.031(7) 0.016(6) 0.008(6)
 C208 0.043(7) 0.039(7) 0.115(12) 0.050(8) 0.028(8) 0.013(6)
 C210 0.060(8) 0.046(7) 0.133(11) 0.047(8) 0.032(8) 0.030(6)
 C212 0.040(6) 0.064(7) 0.094(8) 0.045(6) 0.034(6) -0.001(5)
 C475 0.23(3) 0.058(12) 0.112(16) 0.002(11) 0.087(16) -0.035(15)
 C216 0.056(7) 0.072(9) 0.097(10) 0.038(8) 0.028(8) 0.000(7)
 C218 0.075(8) 0.046(6) 0.143(11) 0.060(7) 0.022(7) 0.020(6)
 C477 0.044(7) 0.079(9) 0.157(13) 0.070(9) 0.045(8) 0.024(7)
 C239 0.053(7) 0.071(8) 0.131(11) 0.058(8) 0.025(8) 0.032(7)
 C224 0.055(7) 0.065(8) 0.098(10) 0.039(8) 0.032(7) 0.002(7)
 C479 0.090(10) 0.062(8) 0.084(10) 0.040(7) 0.024(8) 0.035(8)
 C228 0.058(7) 0.070(8) 0.071(8) 0.034(7) 0.033(7) 0.006(7)
 C230 0.075(8) 0.070(9) 0.106(10) 0.055(8) 0.037(8) 0.008(7)
 C232 0.052(7) 0.049(7) 0.141(11) 0.051(8) 0.013(7) -0.001(6)
 C234 0.052(7) 0.044(6) 0.111(10) 0.041(7) 0.033(7) 0.015(6)
 C481 0.062(7) 0.039(7) 0.098(9) 0.041(7) 0.022(7) 0.001(6)
 C241 0.059(7) 0.049(7) 0.127(11) 0.048(7) 0.041(7) 0.022(6)
 C483 0.051(7) 0.052(8) 0.124(11) 0.056(8) 0.028(7) 0.026(6)
 C242 0.060(7) 0.047(7) 0.115(10) 0.034(7) 0.034(7) 0.012(6)
 C244 0.044(7) 0.057(7) 0.070(8) 0.031(6) 0.017(6) 0.021(6)
 C246 0.047(7) 0.059(8) 0.106(10) 0.033(8) 0.026(7) 0.011(6)
 C248 0.057(7) 0.078(9) 0.105(10) 0.049(8) 0.031(7) 0.000(7)
 C250 0.046(7) 0.050(7) 0.085(9) 0.036(7) 0.026(6) 0.002(6)
 C252 0.056(7) 0.066(8) 0.074(9) 0.026(7) 0.010(7) 0.006(7)
 C254 0.039(7) 0.079(9) 0.083(9) 0.021(8) 0.012(7) 0.023(7)
 C485 0.064(8) 0.054(7) 0.133(11) 0.044(8) 0.044(8) 0.015(7)
 C258 0.074(9) 0.114(12) 0.065(9) 0.048(8) 0.044(7) 0.024(9)
 C260 0.054(8) 0.056(8) 0.113(11) 0.031(8) 0.024(8) 0.039(7)
 C262 0.117(12) 0.058(9) 0.112(13) 0.038(9) 0.014(10) 0.015(9)
 C264 0.066(8) 0.073(9) 0.127(11) 0.069(8) 0.003(8) 0.005(7)
 C487 0.074(8) 0.044(7) 0.110(10) 0.031(8) 0.007(8) 0.030(7)
 C268 0.093(10) 0.059(8) 0.086(10) 0.044(7) 0.024(8) 0.027(7)
 C272 0.063(7) 0.038(6) 0.137(12) 0.056(8) 0.027(8) 0.025(6)
 C491 0.057(7) 0.054(7) 0.091(10) 0.033(7) 0.014(7) 0.017(6)
 C278 0.057(7) 0.044(7) 0.121(10) 0.050(7) 0.028(7) 0.000(6)
 C493 0.033(7) 0.089(9) 0.111(11) 0.062(9) 0.024(7) 0.012(7)
 C282 0.055(8) 0.087(9) 0.116(11) 0.063(8) 0.016(7) 0.005(7)
 C284 0.065(8) 0.063(8) 0.118(11) 0.039(8) 0.033(8) 0.001(7)
 C286 0.063(8) 0.069(9) 0.190(17) 0.070(11) 0.056(9) 0.007(7)
 C495 0.053(6) 0.034(6) 0.146(10) 0.026(7) 0.020(7) 0.009(6)
 C290 0.031(6) 0.099(9) 0.115(10) 0.067(8) 0.029(6) 0.014(6)
 C497 0.062(7) 0.039(6) 0.127(10) 0.048(7) 0.023(7) 0.002(6)
 C294 0.050(7) 0.069(8) 0.102(9) 0.046(7) 0.039(7) -0.009(6)
 C296 0.048(7) 0.053(7) 0.100(10) 0.037(7) 0.024(7) 0.011(6)
 C298 0.047(7) 0.062(8) 0.084(9) 0.039(7) 0.032(6) -0.004(6)
 C302 0.058(8) 0.076(9) 0.074(9) 0.033(7) 0.023(7) 0.008(7)
 C304 0.055(7) 0.076(9) 0.094(10) 0.055(8) 0.042(7) 0.010(7)
 C306 0.071(8) 0.042(7) 0.099(10) 0.035(7) 0.019(8) 0.009(7)
 C308 0.043(6) 0.041(6) 0.123(9) 0.048(6) 0.015(6) 0.004(5)
 C499 0.055(7) 0.055(7) 0.126(11) 0.046(8) 0.045(7) 0.018(6)
 C312 0.057(8) 0.072(9) 0.134(13) 0.068(9) 0.032(8) 0.021(7)
 C314 0.049(7) 0.062(8) 0.108(10) 0.035(8) 0.022(7) 0.006(7)
 C316 0.083(9) 0.055(8) 0.133(12) 0.061(8) 0.051(8) 0.006(7)
 C501 0.061(8) 0.055(7) 0.104(10) 0.030(7) 0.016(8) 0.010(7)
 C320 0.040(7) 0.071(8) 0.093(10) 0.031(8) 0.027(7) 0.012(6)
 C322 0.061(8) 0.074(8) 0.099(10) 0.051(8) 0.039(7) 0.006(7)
 C324 0.078(8) 0.049(7) 0.101(9) 0.034(7) 0.022(8) -0.001(7)
 C326 0.055(7) 0.058(7) 0.076(9) 0.026(7) 0.018(6) 0.031(6)
 C503 0.042(7) 0.061(8) 0.111(10) 0.035(8) 0.030(7) 0.003(6)
 C330 0.063(7) 0.053(7) 0.098(9) 0.034(7) 0.016(7) 0.014(6)
 C505 0.105(11) 0.053(8) 0.097(11) 0.051(8) 0.027(9) 0.025(8)
 C334 0.041(6) 0.053(7) 0.111(10) 0.045(7) 0.018(7) 0.019(6)
 C336 0.073(9) 0.064(8) 0.137(12) 0.060(9) 0.048(9) 0.005(7)
 C338 0.077(9) 0.081(10) 0.079(10) 0.024(8) 0.009(8) 0.006(8)
 C340 0.073(8) 0.044(7) 0.131(12) 0.049(8) 0.026(8) 0.029(7)
 C342 0.049(7) 0.066(8) 0.093(10) 0.047(8) 0.018(7) 0.008(6)
 C344 0.083(8) 0.048(7) 0.116(11) 0.038(8) 0.018(8) 0.008(7)
 C507 0.040(7) 0.106(10) 0.121(11) 0.069(9) 0.021(7) 0.008(7)
 C348 0.049(7) 0.051(7) 0.116(10) 0.049(7) 0.017(7) 0.014(6)
 C350 0.058(7) 0.055(8) 0.099(10) 0.035(7) 0.025(7) -0.003(7)
 C352 0.080(9) 0.052(8) 0.126(12) 0.064(8) 0.050(8) 0.005(7)
 C354 0.058(7) 0.056(8) 0.105(10) 0.033(8) 0.030(7) 0.029(7)
 C356 0.070(8) 0.070(8) 0.079(9) 0.033(7) 0.019(7) 0.006(7)
 C358 0.045(7) 0.055(7) 0.103(10) 0.039(7) 0.039(7) 0.015(6)
 C362 0.060(8) 0.047(8) 0.109(10) 0.040(8) 0.028(8) 0.035(7)
 C509 0.060(7) 0.039(6) 0.133(11) 0.050(7) 0.021(8) -0.008(6)
 C366 0.043(6) 0.026(6) 0.119(9) 0.033(6) 0.015(7) 0.012(5)
 C370 0.069(8) 0.068(8) 0.106(10) 0.054(8) 0.033(8) 0.005(7)
 C372 0.054(7) 0.062(8) 0.086(9) 0.034(7) 0.027(7) 0.003(7)
 C374 0.058(8) 0.050(7) 0.138(11) 0.050(8) 0.030(8) 0.022(6)
 C376 0.079(10) 0.047(9) 0.098(12) 0.050(8) 0.018(9) 0.017(8)
 C378 0.048(8) 0.092(11) 0.143(13) 0.036(10) 0.027(9) -0.020(8)
 C513 0.071(8) 0.028(6) 0.125(11) 0.024(7) 0.048(8) 0.014(6)
 C382 0.068(8) 0.056(8) 0.107(11) 0.029(8) 0.012(8) 0.018(7)
 C515 0.054(7) 0.056(8) 0.146(12) 0.040(9) 0.040(9) 0.024(7)
 C386 0.061(7) 0.076(8) 0.076(9) 0.034(7) 0.033(7) 0.004(7)
 C388 0.056(7) 0.069(7) 0.129(10) 0.056(8) 0.022(7) 0.025(6)
 C390 0.052(7) 0.065(8) 0.083(9) 0.027(8) 0.006(7) 0.009(7)
 C392 0.046(7) 0.067(8) 0.104(10) 0.040(8) 0.032(7) 0.002(6)
 C396 0.105(17) 0.16(2) 0.41(4) 0.22(3) 0.13(2) 0.086(16)
 C400 0.119(12) 0.057(9) 0.107(13) 0.042(9) 0.019(10) 0.008(9)
 C521 0.067(8) 0.059(8) 0.102(10) 0.029(8) 0.021(8) 0.013(7)
 C404 0.060(8) 0.047(8) 0.117(11) 0.031(8) 0.027(8) 0.038(7)
 C406 0.071(8) 0.046(7) 0.132(12) 0.048(8) 0.027(8) 0.021(7)
 C523 0.050(7) 0.057(8) 0.137(12) 0.045(9) 0.031(8) 0.010(7)
 C412 0.069(9) 0.108(11) 0.071(9) 0.047(9) 0.041(7) 0.029(8)
 C525 0.049(7) 0.057(8) 0.135(12) 0.037(8) 0.048(8) 0.016(6)
 C416 0.052(7) 0.053(8) 0.093(10) 0.040(7) 0.022(7) 0.011(6)
 C418 0.061(7) 0.043(7) 0.101(10) 0.038(7) 0.022(8) 0.009(6)
 C527 0.037(7) 0.113(10) 0.124(11) 0.066(10) 0.027(7) 0.008(7)
 C422 0.080(8) 0.049(7) 0.108(11) 0.034(8) 0.014(8) 0.012(7)
 C424 0.068(8) 0.057(8) 0.107(11) 0.027(8) 0.019(8) 0.027(7)
 C529 0.090(9) 0.058(8) 0.088(10) 0.043(7) 0.033(8) 0.025(7)
 C428 0.037(6) 0.068(8) 0.099(10) 0.041(8) 0.029(6) 0.008(6)
 C430 0.074(9) 0.064(9) 0.106(11) 0.017(9) 0.010(8) 0.028(8)
 C432 0.034(6) 0.107(10) 0.118(11) 0.066(9) 0.021(7) 0.016(7)
 C434 0.064(8) 0.071(9) 0.098(10) 0.042(8) 0.022(8) -0.001(7)
 C531 0.072(8) 0.067(8) 0.101(10) 0.033(8) 0.032(8) 0.026(7)
 C438 0.066(8) 0.053(7) 0.136(12) 0.051(8) 0.036(8) 0.018(7)
 C440 0.068(8) 0.056(8) 0.139(12) 0.041(8) 0.031(8) 0.026(7)
 C442 0.050(7) 0.069(8) 0.093(10) 0.038(8) 0.016(7) 0.021(7)
 C444 0.051(7) 0.070(8) 0.106(10) 0.048(8) 0.033(7) -0.006(7)
 C533 0.064(8) 0.057(8) 0.146(13) 0.053(8) 0.031(8) 0.014(7)
 C448 0.065(8) 0.039(6) 0.134(11) 0.045(7) 0.020(8) 0.004(6)
 C535 0.055(8) 0.067(9) 0.193(17) 0.064(11) 0.051(9) 0.002(7)
 C454 0.030(7) 0.062(9) 0.074(10) 0.026(8) 0.021(7) 0.014(7)
 C456 0.070(8) 0.079(9) 0.076(9) 0.028(8) 0.012(8) 0.007(8)
 C458 0.056(7) 0.066(8) 0.132(12) 0.046(9) 0.040(8) 0.008(7)
 C464 0.084(11) 0.080(11) 0.096(12) 0.056(9) 0.045(9) -0.020(9)
 C466 0.129(13) 0.092(11) 0.108(12) 0.059(10) 0.046(11) 0.076(11)
 C468 0.067(8) 0.069(8) 0.076(9) 0.030(7) 0.024(7) 0.004(7)
 C539 0.055(7) 0.046(7) 0.128(11) 0.050(7) 0.021(7) -0.006(6)
 C472 0.054(7) 0.053(7) 0.127(11) 0.048(8) 0.046(7) 0.015(6)
 C541 0.067(8) 0.054(7) 0.096(10) 0.045(7) 0.034(7) 0.016(7)
 C476 0.053(7) 0.049(7) 0.107(10) 0.039(7) 0.028(7) 0.012(6)
 C478 0.062(8) 0.060(8) 0.117(11) 0.035(8) 0.028(8) 0.011(7)
 C480 0.059(8) 0.046(7) 0.154(12) 0.027(8) 0.031(8) 0.005(7)
 C543 0.136(14) 0.089(11) 0.106(12) 0.064(10) 0.059(11) 0.044(11)
 C484 0.063(8) 0.071(9) 0.119(11) 0.040(8) 0.033(8) 0.017(8)
 C486 0.031(6) 0.084(9) 0.082(9) 0.028(8) 0.016(6) 0.017(6)
 C488 0.054(7) 0.073(9) 0.097(10) 0.043(8) 0.029(8) 0.000(7)
 C490 0.053(7) 0.064(8) 0.108(10) 0.037(8) 0.035(7) -0.001(6)
 C545 0.072(9) 0.075(9) 0.196(17) 0.066(11) 0.058(10) 0.001(8)
 C494 0.129(13) 0.096(11) 0.104(12) 0.055(10) 0.054(10) 0.068(11)
 C547 0.081(9) 0.051(8) 0.155(13) 0.064(8) 0.021(9) 0.015(7)
 C498 0.084(9) 0.081(10) 0.074(9) 0.026(8) 0.012(8) 0.004(8)
 C500 0.115(12) 0.060(9) 0.116(13) 0.033(9) 0.016(10) 0.010(9)
 C549 0.060(7) 0.051(7) 0.133(11) 0.050(8) 0.047(7) 0.015(6)
 C504 0.058(7) 0.078(9) 0.106(10) 0.043(8) 0.030(7) 0.003(7)
 C506 0.031(6) 0.066(8) 0.072(8) 0.026(7) 0.019(6) 0.006(6)
 C508 0.036(6) 0.068(8) 0.091(10) 0.040(7) 0.027(6) 0.007(6)
 C510 0.066(8) 0.080(10) 0.126(12) 0.033(9) 0.036(9) 0.030(8)
 C512 0.062(8) 0.072(9) 0.127(12) 0.030(9) 0.035(9) 0.028(8)
 C514 0.059(7) 0.050(7) 0.102(10) 0.039(7) 0.020(7) 0.007(6)
 C516 0.094(10) 0.063(8) 0.088(10) 0.037(8) 0.029(8) 0.034(8)
 C518 0.051(7) 0.063(8) 0.103(10) 0.048(8) 0.031(7) 0.021(7)
 C520 0.048(7) 0.058(8) 0.079(9) 0.028(7) 0.008(7) 0.016(6)
 C551 0.074(8) 0.054(7) 0.142(12) 0.046(8) 0.027(8) 0.022(7)
 C524 0.079(9) 0.077(9) 0.106(10) 0.053(8) 0.045(8) 0.006(8)
 C526 0.061(8) 0.075(9) 0.139(13) 0.063(9) 0.028(8) 0.020(7)
 C528 0.092(12) 0.101(13) 0.098(14) 0.047(11) 0.003(11) 0.027(11)
 C553 0.079(9) 0.120(13) 0.085(10) 0.044(10) 0.031(8) 0.019(9)
 C532 0.059(7) 0.071(8) 0.093(9) 0.036(8) 0.036(7) -0.001(7)
 C534 0.054(7) 0.059(8) 0.108(10) 0.033(8) 0.021(7) 0.006(7)
 C536 0.061(7) 0.073(8) 0.110(10) 0.045(7) 0.036(7) 0.023(7)
 C538 0.081(9) 0.124(12) 0.081(10) 0.045(9) 0.033(8) 0.035(9)
 C540 0.052(7) 0.045(7) 0.131(10) 0.055(7) 0.012(7) 0.002(6)
 C542 0.079(11) 0.058(9) 0.156(15) 0.067(10) 0.022(11) 0.015(9)
 C555 0.086(9) 0.071(9) 0.097(10) 0.044(8) 0.024(8) 0.011(8)
 C546 0.042(8) 0.087(12) 0.137(15) 0.041(11) 0.032(9) -0.026(9)
 C548 0.068(8) 0.070(9) 0.104(11) 0.017(8) 0.003(8) 0.030(8)
 C550 0.057(7) 0.074(8) 0.090(9) 0.032(8) 0.036(7) 0.003(7)
 C552 0.068(8) 0.042(7) 0.109(10) 0.045(7) 0.015(8) -0.001(6)
 C554 0.108(11) 0.058(8) 0.100(11) 0.050(8) 0.027(9) 0.023(8)
 C557 0.062(9) 0.071(9) 0.196(17) 0.064(11) 0.052(10) -0.004(8)
 C558 0.057(7) 0.097(10) 0.147(13) 0.031(9) 0.029(8) -0.010(7)
 C560 0.062(9) 0.101(11) 0.151(14) 0.027(11) 0.027(9) -0.005(9)
 C562 0.061(9) 0.108(12) 0.154(14) 0.026(11) 0.025(10) -0.005(9)
 C564 0.064(9) 0.110(12) 0.152(15) 0.029(11) 0.024(10) -0.004(9)
 C566 0.061(9) 0.103(12) 0.151(14) 0.036(11) 0.025(9) 0.001(9)
 C568 0.056(8) 0.099(11) 0.149(14) 0.038(10) 0.024(9) -0.001(8)
 C570 0.063(8) 0.058(8) 0.096(10) 0.039(8) 0.029(7) 0.023(7)
 C572 0.076(9) 0.066(9) 0.134(12) 0.052(9) 0.045(9) 0.010(7)
 C574 0.062(7) 0.066(8) 0.110(10) 0.043(8) 0.034(8) 0.000(7)
 C576 0.078(9) 0.043(7) 0.107(10) 0.038(8) 0.012(8) 0.012(7)
 C578 0.071(8) 0.061(8) 0.106(11) 0.027(8) 0.023(8) 0.023(7)
 C580 0.042(7) 0.113(10) 0.120(11) 0.060(9) 0.026(7) 0.005(7)
 C582 0.048(8) 0.050(7) 0.145(12) 0.046(8) 0.015(8) 0.003(6)
 C586 0.139(16) 0.078(12) 0.085(13) 0.051(10) 0.028(12) 0.019(12)
 C588 0.114(12) 0.071(9) 0.107(12) 0.046(9) 0.029(9) 0.024(9)
 C590 0.078(9) 0.059(8) 0.139(12) 0.061(8) 0.050(9) 0.003(7)
 C592 0.039(7) 0.117(11) 0.123(11) 0.060(10) 0.029(7) 0.007(8)
 C594 0.059(8) 0.066(8) 0.093(11) 0.027(8) 0.015(8) 0.018(7)
 C598 0.076(9) 0.060(8) 0.130(12) 0.051(9) 0.052(9) 0.009(7)
 C600 0.070(8) 0.053(7) 0.136(12) 0.049(8) 0.026(8) 0.025(7)
 C602 0.131(14) 0.097(11) 0.109(12) 0.064(10) 0.064(11) 0.041(11)
 C604 0.046(7) 0.087(10) 0.159(14) 0.068(10) 0.036(8) 0.022(7)
 C606 0.075(8) 0.046(7) 0.103(9) 0.027(7) 0.007(8) 0.035(7)
 C608 0.063(8) 0.074(9) 0.127(11) 0.030(9) 0.034(8) 0.019(8)
 C610 0.057(8) 0.069(9) 0.139(12) 0.043(9) 0.041(8) 0.000(7)
 C612 0.083(10) 0.116(13) 0.129(13) 0.074(11) 0.051(10) 0.026(10)
 C614 0.048(7) 0.044(7) 0.135(11) 0.043(8) 0.019(7) 0.012(6)
 C616 0.083(9) 0.120(13) 0.091(11) 0.037(10) 0.027(8) 0.022(10)
 C618 0.052(7) 0.053(8) 0.159(13) 0.026(9) 0.035(8) 0.007(7)
 C620 0.086(10) 0.090(11) 0.129(13) 0.034(10) 0.035(9) -0.020(9)
 C165 0.080(9) 0.089(11) 0.124(12) 0.037(9) 0.040(9) -0.027(9)
 C341 0.091(9) 0.093(10) 0.119(12) 0.036(9) 0.039(9) -0.029(9)
 C87 0.092(9) 0.092(9) 0.114(11) 0.040(8) 0.042(8) -0.024(8)
 C173 0.093(10) 0.093(11) 0.125(12) 0.032(10) 0.027(9) -0.010(9)
 C3 0.090(10) 0.092(11) 0.131(13) 0.034(10) 0.026(10) -0.007(9)
 C622 0.068(9) 0.067(9) 0.194(17) 0.070(11) 0.055(10) 0.010(8)
 C624 0.061(8) 0.070(9) 0.093(10) 0.044(8) 0.018(8) 0.001(7)
 C626 0.062(8) 0.070(9) 0.143(13) 0.063(9) 0.027(9) 0.021(7)
 C628 0.045(7) 0.047(7) 0.113(10) 0.050(7) 0.018(7) 0.023(6)
 C632 0.057(8) 0.070(9) 0.099(11) 0.020(8) 0.014(8) 0.022(7)
 C634 0.056(7) 0.076(9) 0.081(9) 0.020(8) 0.008(7) 0.005(7)
 C636 0.077(10) 0.092(10) 0.23(2) 0.078(13) 0.049(12) 0.011(10)
 C159 0.067(9) 0.083(10) 0.22(2) 0.079(13) 0.059(11) 0.016(9)
 C319 0.076(9) 0.116(12) 0.078(9) 0.043(9) 0.033(8) 0.035(9)
 C5 0.079(9) 0.076(9) 0.072(9) 0.025(8) 0.013(8) 0.010(8)
 C575 0.095(10) 0.066(8) 0.091(10) 0.035(8) 0.036(8) 0.032(8)
 C161 0.074(9) 0.070(9) 0.22(2) 0.082(12) 0.062(11) 0.023(9)
 C323 0.132(14) 0.106(11) 0.111(13) 0.057(10) 0.058(11) 0.044(11)
 C577 0.112(11) 0.065(8) 0.105(11) 0.051(9) 0.026(9) 0.021(8)
 C325 0.081(9) 0.122(12) 0.070(9) 0.047(9) 0.035(8) 0.030(9)
 C289 0.053(7) 0.055(8) 0.164(13) 0.022(9) 0.022(9) 0.001(7)
 C145 0.095(10) 0.077(9) 0.089(10) 0.036(8) 0.027(8) 0.025(8)
 C517 0.096(10) 0.078(9) 0.087(10) 0.033(9) 0.028(8) 0.023(8)
 C579 0.091(10) 0.078(9) 0.086(10) 0.034(8) 0.029(8) 0.019(8)
 C300 0.087(10) 0.078(9) 0.089(10) 0.033(9) 0.025(8) 0.022(8)
 C511 0.084(9) 0.082(9) 0.095(10) 0.029(9) 0.026(8) 0.026(8)
 C619 0.088(8) 0.081(8) 0.096(9) 0.033(8) 0.026(8) 0.019(7)
 C331 0.061(8) 0.087(9) 0.130(11) 0.055(9) 0.025(8) 0.026(7)
 C83 0.075(8) 0.045(7) 0.115(11) 0.042(8) 0.017(8) -0.002(7)
 C333 0.068(9) 0.072(9) 0.22(2) 0.082(12) 0.066(11) 0.018(8)
 C583 0.078(11) 0.111(14) 0.124(14) 0.082(12) 0.053(10) 0.024(11)
 C337 0.065(8) 0.070(8) 0.119(11) 0.064(8) 0.001(8) 0.006(7)
 C293 0.139(14) 0.108(12) 0.112(13) 0.057(11) 0.053(12) 0.047(11)
 C587 0.064(8) 0.079(9) 0.147(13) 0.061(10) 0.026(9) 0.021(8)
 C171 0.066(8) 0.052(7) 0.146(12) 0.046(9) 0.031(9) 0.029(7)
 C343 0.070(8) 0.078(9) 0.075(9) 0.029(8) 0.010(7) 0.015(8)
 C43 0.070(8) 0.082(9) 0.103(10) 0.051(8) 0.047(8) 0.011(7)
 C345 0.081(9) 0.125(12) 0.078(9) 0.047(9) 0.032(8) 0.035(9)
 C589 0.088(10) 0.129(13) 0.091(11) 0.040(10) 0.023(9) 0.015(10)
 C349 0.121(13) 0.065(9) 0.116(13) 0.032(9) 0.015(10) 0.006(9)
 C591 0.068(8) 0.065(8) 0.104(10) 0.036(8) 0.030(8) 0.021(7)
 C351 0.125(12) 0.061(9) 0.106(13) 0.043(9) 0.015(10) 0.008(9)
 C353 0.144(14) 0.081(10) 0.096(11) 0.044(10) 0.031(10) 0.015(10)
 C355 0.072(8) 0.083(9) 0.121(11) 0.041(9) 0.031(8) 0.026(8)
 C595 0.063(8) 0.076(9) 0.141(13) 0.067(9) 0.025(8) 0.023(8)
 C357 0.113(12) 0.065(9) 0.109(12) 0.041(9) 0.029(9) 0.024(9)
 C597 0.070(8) 0.057(8) 0.150(13) 0.052(8) 0.031(9) 0.008(7)
 C299 0.136(13) 0.102(11) 0.112(12) 0.056(10) 0.051(11) 0.069(11)
 C599 0.051(8) 0.065(8) 0.141(12) 0.042(9) 0.037(8) 0.000(7)
 C181 0.124(13) 0.071(9) 0.111(13) 0.031(9) 0.014(10) 0.007(9)
 C363 0.068(8) 0.074(9) 0.092(10) 0.042(8) 0.018(8) -0.004(7)
 C601 0.036(7) 0.092(10) 0.163(14) 0.069(10) 0.037(9) 0.031(7)
 C365 0.142(14) 0.097(11) 0.109(13) 0.056(10) 0.054(11) 0.050(11)
 C603 0.052(8) 0.062(8) 0.163(13) 0.021(9) 0.028(9) 0.005(7)
 C367 0.058(8) 0.093(10) 0.135(12) 0.051(10) 0.025(8) 0.025(8)
 C369 0.062(8) 0.057(8) 0.119(11) 0.029(8) 0.024(8) 0.038(7)
 C303 0.093(10) 0.061(8) 0.091(10) 0.040(8) 0.038(8) 0.031(8)
 C371 0.059(8) 0.054(8) 0.143(11) 0.041(8) 0.015(8) 0.007(7)
 C93 0.089(9) 0.112(11) 0.107(11) 0.049(9) 0.011(8) 0.024(9)
 C373 0.093(10) 0.113(12) 0.108(12) 0.051(10) 0.018(9) 0.018(9)
 C187 0.090(10) 0.109(12) 0.109(12) 0.054(10) 0.013(9) 0.026(10)
 C375 0.090(10) 0.113(12) 0.110(12) 0.053(10) 0.009(9) 0.028(10)
 C47 0.087(10) 0.114(12) 0.109(12) 0.049(10) 0.007(9) 0.023(10)
 C377 0.081(10) 0.108(11) 0.105(12) 0.053(10) 0.008(9) 0.028(9)
 C607 0.066(8) 0.076(9) 0.145(13) 0.061(9) 0.024(9) 0.022(8)
 C379 0.075(8) 0.069(8) 0.109(11) 0.032(8) 0.029(8) 0.028(8)
 C609 0.065(8) 0.057(8) 0.152(13) 0.058(8) 0.033(8) 0.001(7)
 C381 0.110(11) 0.056(8) 0.103(11) 0.044(8) 0.030(9) 0.023(8)
 C191 0.077(9) 0.071(9) 0.108(11) 0.015(9) 0.002(9) 0.028(8)
 C611 0.112(16) 0.18(2) 0.42(4) 0.21(3) 0.13(2) 0.076(16)
 C385 0.24(2) 0.061(10) 0.116(14) 0.010(10) 0.080(15) -0.041(13)
 C193 0.080(10) 0.081(10) 0.23(2) 0.081(13) 0.055(11) 0.017(9)
 C613 0.141(14) 0.107(11) 0.110(13) 0.052(11) 0.052(12) 0.051(11)
 C307 0.131(13) 0.102(11) 0.104(12) 0.053(10) 0.057(10) 0.075(11)
 C391 0.069(9) 0.064(9) 0.141(12) 0.041(9) 0.031(9) 0.021(7)
 C393 0.072(9) 0.073(9) 0.103(11) 0.017(9) 0.010(8) 0.018(8)
 C99 0.082(10) 0.092(10) 0.23(2) 0.077(13) 0.048(12) 0.010(9)
 C617 0.085(9) 0.131(13) 0.088(10) 0.044(10) 0.033(9) 0.013(10)
 C399 0.068(8) 0.051(8) 0.143(12) 0.046(8) 0.027(9) 0.025(7)
 C25 0.153(14) 0.076(10) 0.099(11) 0.062(9) 0.034(10) -0.002(10)
 C389 0.158(14) 0.082(10) 0.104(11) 0.061(9) 0.033(11) -0.002(11)
 C195 0.158(14) 0.091(11) 0.107(12) 0.058(10) 0.035(11) -0.006(11)
 C359 0.156(14) 0.092(11) 0.107(12) 0.054(10) 0.036(11) -0.006(11)
 C199 0.152(14) 0.087(10) 0.106(11) 0.050(10) 0.039(11) -0.006(11)
 C584 0.150(13) 0.079(9) 0.101(10) 0.052(9) 0.032(9) 0.004(9)
 C401 0.064(8) 0.084(9) 0.128(12) 0.070(9) 0.008(8) 0.002(8)
 C201 0.092(10) 0.090(10) 0.108(11) 0.045(9) 0.045(9) -0.018(9)
 C309 0.061(8) 0.097(10) 0.134(12) 0.052(10) 0.025(8) 0.020(8)
 C405 0.092(11) 0.107(12) 0.105(12) 0.045(10) 0.015(9) 0.026(10)
 C407 0.136(13) 0.105(11) 0.111(12) 0.057(10) 0.050(11) 0.071(11)
 C621 0.034(7) 0.083(10) 0.164(14) 0.069(9) 0.045(8) 0.037(7)
 C409 0.25(2) 0.066(10) 0.125(15) 0.020(11) 0.070(15) -0.039(13)
 C623 0.25(2) 0.068(10) 0.122(14) 0.015(10) 0.075(14) -0.043(13)
 C411 0.25(2) 0.074(11) 0.127(15) 0.012(11) 0.072(15) -0.042(14)
 C625 0.25(2) 0.073(11) 0.127(15) 0.018(11) 0.074(15) -0.043(14)
 C413 0.26(2) 0.071(11) 0.127(15) 0.024(11) 0.073(15) -0.045(14)
 C627 0.25(2) 0.067(11) 0.127(15) 0.025(11) 0.070(15) -0.041(14)
 C415 0.057(8) 0.095(9) 0.123(11) 0.064(9) 0.016(8) 0.007(8)
 C629 0.113(12) 0.127(14) 0.145(15) 0.061(13) 0.033(11) 0.016(11)
 C157 0.110(12) 0.130(14) 0.144(14) 0.059(13) 0.033(11) 0.021(11)
 C297 0.107(12) 0.129(13) 0.139(14) 0.062(12) 0.039(11) 0.024(11)
 C585 0.100(10) 0.119(12) 0.133(13) 0.070(11) 0.045(10) 0.026(9)
 C615 0.111(12) 0.115(13) 0.137(14) 0.073(12) 0.037(11) 0.025(10)
 C395 0.115(12) 0.122(14) 0.144(14) 0.066(12) 0.032(11) 0.020(11)
 C315 0.127(17) 0.19(2) 0.43(4) 0.20(3) 0.12(2) 0.072(16)
 C631 0.123(16) 0.19(2) 0.42(4) 0.21(3) 0.12(2) 0.070(15)
 C105 0.125(17) 0.19(2) 0.42(4) 0.20(3) 0.13(2) 0.067(16)
 C633 0.126(17) 0.19(2) 0.43(4) 0.20(3) 0.12(2) 0.070(16)
 C317 0.131(18) 0.19(2) 0.43(4) 0.20(3) 0.12(2) 0.072(16)
 C635 0.131(18) 0.19(2) 0.43(4) 0.20(3) 0.11(2) 0.074(16)

_geom_special_details
;
 All esds (except the esd in the dihedral angle between two l.s. planes)
 are estimated using the full covariance matrix.  The cell esds are taken
 into account individually in the estimation of esds in distances, angles
 and torsion angles; correlations between esds in cell parameters are only
 used when they are defined by crystal symmetry.  An approximate (isotropic)
 treatment of cell esds is used for estimating esds involving l.s. planes.
;
loop_
  _geom_bond_atom_site_label_1
  _geom_bond_atom_site_label_2
  _geom_bond_distance
  _geom_bond_site_symmetry_2
  _geom_bond_publ_flag
 Cu1 Cu14 2.635(4) . ?
 Cu1 S8 2.254(5) . ?
 Cu1 S12 2.279(5) . ?
 Cu1 S36 2.255(5) . ?
 Cu4 Cu6 2.665(3) . ?
 Cu4 Cu8 2.651(4) . ?
 Cu4 Cu14 2.666(3) . ?
 Cu4 Cu28 2.722(4) . ?
 Cu4 Cu30 3.054(4) . ?
 Cu4 Cu25 2.938(4) . ?
 Cu4 S6 2.288(5) . ?
 Cu4 S18 2.278(5) . ?
 Cu6 Cu14 2.751(3) . ?
 Cu6 Cu28 2.901(4) . ?
 Cu6 Cu36 3.002(4) . ?
 Cu6 Cu38 2.724(4) . ?
 Cu6 Cu42 2.694(4) . ?
 Cu6 S20 2.310(5) . ?
 Cu6 S32 2.253(5) . ?
 Cu8 S6 2.263(6) . ?
 Cu8 S24 2.270(5) . ?
 Cu8 S36 2.265(5) . ?
 Cu15 Cu33 3.039(4) . ?
 Cu15 Cu34 2.658(5) . ?
 Cu15 Cu43 2.910(5) . ?
 Cu15 S27 2.296(6) . ?
 Cu15 S10 2.267(5) . ?
 Cu15 S34 2.259(5) . ?
 Cu31 Cu33 2.631(5) . ?
 Cu31 Cu26 3.002(4) . ?
 Cu31 Cu35 2.645(4) . ?
 Cu31 Cu34 2.678(3) . ?
 Cu31 Cu40 2.677(5) . ?
 Cu31 Cu27 2.974(4) . ?
 Cu31 S22 2.296(5) . ?
 Cu31 S30 2.269(5) . ?
 Cu14 Cu30 2.654(4) . ?
 Cu14 S12 2.289(5) . ?
 Cu14 S16 2.266(5) . ?
 Cu16 Cu33 2.991(4) . ?
 Cu16 Cu35 2.642(4) . ?
 Cu16 S13 2.303(6) . ?
 Cu16 S10 2.261(6) . ?
 Cu16 S31 2.266(5) . ?
 Cu18 S26 2.272(5) . ?
 Cu18 S36 2.247(6) . ?
 Cu18 P12 2.209(5) . ?
 Cu20 Cu42 2.998(4) . ?
 Cu20 S24 2.226(6) . ?
 Cu20 S26 2.281(5) . ?
 Cu20 P18 2.230(6) . ?
 Cu22 S8 2.256(5) . ?
 Cu22 S26 2.277(5) . ?
 Cu22 P16 2.212(6) . ?
 Cu33 S22 2.291(6) . ?
 Cu33 S31 2.283(6) . ?
 Cu33 S34 2.266(6) . ?
 Cu26 Cu35 2.674(4) . ?
 Cu26 Cu40 2.799(4) . ?
 Cu26 Cu44 2.758(4) . ?
 Cu26 Cu27 2.631(4) . ?
 Cu26 S38 2.338(6) . ?
 Cu26 S21 2.275(6) . ?
 Cu26 S37 2.240(6) . ?
 Cu28 Cu30 2.907(4) . ?
 Cu28 Cu36 2.707(4) . ?
 Cu28 Cu38 2.765(4) . ?
 Cu28 S18 2.302(6) . ?
 Cu28 S39 2.371(6) . ?
 Cu28 S3 2.246(6) . ?
 Cu30 Cu38 2.753(4) . ?
 Cu30 Cu25 2.570(4) . ?
 Cu30 S16 2.340(5) . ?
 Cu30 S39 2.240(5) . ?
 Cu30 S23 2.262(5) . ?
 Cu35 Cu34 2.692(3) . ?
 Cu35 Cu44 2.967(4) . ?
 Cu35 Cu23 2.986(4) . ?
 Cu35 S13 2.311(5) . ?
 Cu35 S38 2.259(5) . ?
 Cu34 Cu40 3.001(4) . ?
 Cu34 Cu44 2.644(5) . ?
 Cu34 Cu29 2.979(4) . ?
 Cu34 S27 2.303(5) . ?
 Cu34 S29 2.253(5) . ?
 Cu36 S18 2.268(5) . ?
 Cu36 S20 2.290(6) . ?
 Cu36 P14 2.206(5) . ?
 Cu38 Cu13 2.630(4) . ?
 Cu38 S32 2.340(6) . ?
 Cu38 S23 2.252(6) . ?
 Cu38 S3 2.276(5) . ?
 Cu40 Cu44 2.777(4) . ?
 Cu40 Cu29 2.631(5) . ?
 Cu40 S30 2.345(6) . ?
 Cu40 S37 2.281(6) . ?
 Cu40 S25 2.214(6) . ?
 Cu42 S8 2.246(5) . ?
 Cu42 S20 2.313(5) . ?
 Cu42 S24 2.275(5) . ?
 Cu44 Cu23 2.587(4) . ?
 Cu44 S29 2.323(6) . ?
 Cu44 S21 2.235(6) . ?
 Cu44 S25 2.286(6) . ?
 Cu45 S10 2.239(6) . ?
 Cu45 P13 2.213(6) . ?
 Cu45 S35 2.289(5) . ?
 Cu23 S13 2.326(6) . ?
 Cu23 S29 2.277(5) . ?
 Cu23 P3 2.207(5) . ?
 Cu41 S31 2.268(6) . ?
 Cu41 S35 2.310(7) . ?
 Cu41 P17 2.228(6) . ?
 Cu25 S6 2.358(6) . ?
 Cu25 S16 2.381(5) . ?
 Cu25 S39 2.515(6) . ?
 Cu25 P6 2.219(6) . ?
 Cu13 S12 2.317(6) . ?
 Cu13 S32 2.288(5) . ?
 Cu13 P4 2.200(6) . ?
 Cu27 S22 2.329(7) . ?
 Cu27 S38 2.326(6) . ?
 Cu27 P10 2.224(6) . ?
 Cu43 S34 2.260(6) . ?
 Cu43 S35 2.302(6) . ?
 Cu43 P15 2.201(7) . ?
 Cu29 S27 2.343(7) . ?
 Cu29 S30 2.301(6) . ?
 Cu29 S25 2.808(9) . ?
 Cu29 P5 2.200(6) . ?
 S13 C53 1.814(18) . ?
 S27 C429 1.88(2) . ?
 S6 C34 1.80(2) . ?
 S8 C1 1.810(19) . ?
 S10 C138 1.78(2) . ?
 S12 C8 1.847(18) . ?
 S29 C457 1.78(2) . ?
 S16 C180 1.89(2) . ?
 S18 C208 1.84(2) . ?
 S20 C204 1.806(19) . ?
 S22 C542 1.81(3) . ?
 S24 C464 1.78(2) . ?
 S26 C454 1.82(2) . ?
 S31 C445 1.86(2) . ?
 S30 C471 1.836(18) . ?
 S32 C126 1.805(19) . ?
 S34 C427 1.831(18) . ?
 S36 C10 1.81(2) . ?
 S38 C48 1.81(2) . ?
 P3 C107 1.84(2) . ?
 P3 C467 1.80(3) . ?
 P3 C178 1.822(18) . ?
 S39 C546 1.69(3) . ?
 P4 C4 1.85(2) . ?
 P4 C86 1.83(3) . ?
 P4 C352 1.81(2) . ?
 P6 C20 1.812(18) . ?
 P6 C22 1.83(2) . ?
 P6 C160 1.838(14) . ?
 P13 C441 1.80(2) . ?
 P13 C461 1.79(2) . ?
 P13 C268 1.78(3) . ?
 S35 C376 1.74(3) . ?
 S21 C583 1.81(4) . ?
 S37 C475 1.87(4) . ?
 S23 C586 1.84(3) . ?
 S3 C528 1.91(4) . ?
 P10 C221 1.860(12) . ?
 P10 C465 1.84(3) . ?
 P10 C543 1.81(3) . ?
 P12 C106 1.81(2) . ?
 P12 C244 1.80(2) . ?
 P12 C508 1.81(2) . ?
 P14 C54 1.829(19) . ?
 P14 C416 1.83(2) . ?
 P14 C594 1.88(3) . ?
 P16 C50 1.81(2) . ?
 P16 C148 1.837(14) . ?
 P16 C342 1.84(3) . ?
 P18 C258 1.79(3) . ?
 P18 C304 1.81(3) . ?
 P18 C159 1.77(3) . ?
 S25 C396 1.58(7) . ?
 P15 C215 1.85(3) . ?
 P15 C229 1.84(3) . ?
 P15 C570 1.82(2) . ?
 P5 C217 1.84(2) . ?
 P5 C225 1.76(3) . ?
 P5 C312 1.87(2) . ?
 P17 C443 1.94(3) . ?
 P17 C262 1.84(4) . ?
 P17 C505 1.86(3) . ?
 C1 H1A 0.9900 . ?
 C1 H1B 0.9900 . ?
 C1 C26 1.54(3) . ?
 C4 C260 1.28(4) . ?
 C4 C354 1.33(3) . ?
 C53 H53A 0.9900 . ?
 C53 H53B 0.9900 . ?
 C53 C366 1.60(3) . ?
 C8 H8A 0.9900 . ?
 C8 H8B 0.9900 . ?
 C8 C24 1.55(3) . ?
 C10 H10A 0.9900 . ?
 C10 H10B 0.9900 . ?
 C10 C142 1.50(3) . ?
 C425 H425 0.9500 . ?
 C425 C107 1.40(4) . ?
 C425 C525 1.42(3) . ?
 C213 H21A 0.9900 . ?
 C213 H21B 0.9900 . ?
 C213 C120 1.46(3) . ?
 C213 C138 1.58(3) . ?
 C427 H42A 0.9900 . ?
 C427 H42B 0.9900 . ?
 C427 C92 1.55(3) . ?
 C18 H18 0.9500 . ?
 C18 C114 1.39(3) . ?
 C18 C326 1.33(3) . ?
 C20 C306 1.37(3) . ?
 C20 C552 1.44(3) . ?
 C22 C228 1.45(3) . ?
 C22 C468 1.31(4) . ?
 C24 H24A 0.9900 . ?
 C24 H24B 0.9900 . ?
 C24 C32 1.49(3) . ?
 C26 H26A 0.9900 . ?
 C26 H26B 0.9900 . ?
 C26 C162 1.48(2) . ?
 C28 C98 1.59(3) . ?
 C28 C210 1.36(4) . ?
 C28 C374 1.31(4) . ?
 C107 C272 1.32(3) . ?
 C32 C152 1.41(4) . ?
 C32 C476 1.44(3) . ?
 C34 H34A 0.9900 . ?
 C34 H34B 0.9900 . ?
 C34 C78 1.56(3) . ?
 C36 H36 0.9500 . ?
 C36 C216 1.35(4) . ?
 C36 C342 1.53(3) . ?
 C429 H42C 0.9900 . ?
 C429 H42D 0.9900 . ?
 C429 C459 1.47(3) . ?
 C215 C494 1.38(4) . ?
 C215 C307 1.36(4) . ?
 C42 H42 0.9500 . ?
 C42 C212 1.35(4) . ?
 C42 C504 1.41(4) . ?
 C44 H44 0.9500 . ?
 C44 C160 1.3900 . ?
 C44 C450 1.3900 . ?
 C160 C360 1.3900 . ?
 C360 H360 0.9500 . ?
 C360 C630 1.3900 . ?
 C630 H630 0.9500 . ?
 C630 C460 1.3900 . ?
 C460 H460 0.9500 . ?
 C460 C450 1.3900 . ?
 C450 H450 0.9500 . ?
 C431 H431 0.9500 . ?
 C431 C229 1.41(4) . ?
 C431 C523 1.44(4) . ?
 C48 H48A 0.9900 . ?
 C48 H48B 0.9900 . ?
 C48 C493 1.52(3) . ?
 C50 C296 1.41(3) . ?
 C50 C514 1.43(3) . ?
 C433 H433 0.9500 . ?
 C433 C443 1.29(4) . ?
 C433 C324 1.23(4) . ?
 C54 C72 1.33(3) . ?
 C54 C96 1.37(3) . ?
 C217 C435 1.3900 . ?
 C217 C439 1.3900 . ?
 C435 H435 0.9500 . ?
 C435 C109 1.3900 . ?
 C109 H109 0.9500 . ?
 C109 C437 1.3900 . ?
 C437 H437 0.9500 . ?
 C437 C219 1.3900 . ?
 C219 H219 0.9500 . ?
 C219 C439 1.3900 . ?
 C439 H439 0.9500 . ?
 C68 C132 1.46(3) . ?
 C68 C142 1.55(3) . ?
 C68 C250 1.31(3) . ?
 C70 H70 0.9500 . ?
 C70 C223 1.45(3) . ?
 C70 C463 1.46(3) . ?
 C72 H72 0.9500 . ?
 C72 C348 1.46(3) . ?
 C441 C237 1.34(3) . ?
 C441 C597 1.34(3) . ?
 C78 H78A 0.9900 . ?
 C78 H78B 0.9900 . ?
 C78 C130 1.42(3) . ?
 C443 C606 1.37(3) . ?
 C111 H111 0.9500 . ?
 C111 C537 1.3900 . ?
 C111 C221 1.3900 . ?
 C537 H537 0.9500 . ?
 C537 C581 1.3900 . ?
 C581 H581 0.9500 . ?
 C581 C593 1.3900 . ?
 C593 H593 0.9500 . ?
 C593 C489 1.3900 . ?
 C489 H489 0.9500 . ?
 C489 C221 1.3900 . ?
 C445 H44A 0.9900 . ?
 C445 H44B 0.9900 . ?
 C445 C491 1.52(3) . ?
 C86 C5 1.36(4) . ?
 C86 C343 1.47(4) . ?
 C223 H223 0.9500 . ?
 C223 C461 1.33(3) . ?
 C447 C459 1.47(3) . ?
 C447 C241 1.48(4) . ?
 C447 C499 1.43(4) . ?
 C92 H92A 0.9900 . ?
 C92 H92B 0.9900 . ?
 C92 C231 1.49(3) . ?
 C449 H449 0.9500 . ?
 C449 C495 1.47(4) . ?
 C449 C289 1.34(4) . ?
 C96 H96 0.9500 . ?
 C96 C334 1.39(3) . ?
 C98 H98A 0.9900 . ?
 C98 H98B 0.9900 . ?
 C98 C208 1.53(3) . ?
 C225 C286 1.46(5) . ?
 C225 C535 1.39(4) . ?
 C451 H451 0.9500 . ?
 C451 C234 1.32(3) . ?
 C451 C242 1.37(4) . ?
 C104 H104 0.9500 . ?
 C104 C244 1.40(3) . ?
 C104 C326 1.42(3) . ?
 C106 C252 1.43(3) . ?
 C106 C520 1.40(3) . ?
 C113 H113 0.9500 . ?
 C113 C358 1.42(3) . ?
 C113 C490 1.32(4) . ?
 C110 C136 1.36(4) . ?
 C110 C206 1.42(3) . ?
 C110 C506 1.48(3) . ?
 C453 H453 0.9500 . ?
 C453 C120 1.39(3) . ?
 C453 C242 1.42(3) . ?
 C114 H114 0.9500 . ?
 C114 C196 1.37(3) . ?
 C227 H227 0.9500 . ?
 C227 C465 1.42(4) . ?
 C227 C604 1.39(4) . ?
 C455 H455 0.9500 . ?
 C455 C120 1.39(4) . ?
 C455 C234 1.45(3) . ?
 C457 H45C 0.9900 . ?
 C457 H45D 0.9900 . ?
 C457 C483 1.48(3) . ?
 C229 C458 1.41(4) . ?
 C126 H12A 0.9900 . ?
 C126 H12B 0.9900 . ?
 C126 C174 1.54(2) . ?
 C128 H128 0.9500 . ?
 C128 C224 1.37(3) . ?
 C128 C320 1.34(4) . ?
 C130 C282 1.35(4) . ?
 C130 C337 1.43(5) . ?
 C132 H132 0.9500 . ?
 C132 C532 1.39(3) . ?
 C459 H45E 0.9900 . ?
 C459 H45F 0.9900 . ?
 C136 H136 0.9500 . ?
 C136 C254 1.39(4) . ?
 C138 H13A 0.9900 . ?
 C138 H13B 0.9900 . ?
 C461 C481 1.45(3) . ?
 C142 H14A 0.9900 . ?
 C142 H14B 0.9900 . ?
 C231 C278 1.42(4) . ?
 C231 C497 1.39(4) . ?
 C463 H463 0.9500 . ?
 C463 C418 1.27(4) . ?
 C148 C194 1.3900 . ?
 C148 C403 1.3900 . ?
 C194 H194 0.9500 . ?
 C194 C276 1.3900 . ?
 C276 H276 0.9500 . ?
 C276 C339 1.3900 . ?
 C339 H339 0.9500 . ?
 C339 C49 1.3900 . ?
 C49 H49 0.9500 . ?
 C49 C403 1.3900 . ?
 C403 H403 0.9500 . ?
 C150 H150 0.9500 . ?
 C150 C254 1.29(4) . ?
 C150 C486 1.49(4) . ?
 C152 H152 0.9500 . ?
 C152 C574 1.39(3) . ?
 C154 H154 0.9500 . ?
 C154 C410 1.3900 . ?
 C154 C335 1.3900 . ?
 C410 H410 0.9500 . ?
 C410 C519 1.3900 . ?
 C519 C596 1.3900 . ?
 C519 C513 1.52(2) . ?
 C596 H596 0.9500 . ?
 C596 C605 1.3900 . ?
 C605 H605 0.9500 . ?
 C605 C335 1.3900 . ?
 C335 H335 0.9500 . ?
 C465 C477 1.44(4) . ?
 C233 H233 0.9500 . ?
 C233 C467 1.43(5) . ?
 C233 C616 1.34(4) . ?
 C162 C164 1.3900 . ?
 C162 C172 1.3900 . ?
 C164 H164 0.9500 . ?
 C164 C166 1.3900 . ?
 C166 H166 0.9500 . ?
 C166 C168 1.3900 . ?
 C168 H168 0.9500 . ?
 C168 C170 1.3900 . ?
 C170 H170 0.9500 . ?
 C170 C172 1.3900 . ?
 C172 H172 0.9500 . ?
 C174 H17A 0.9900 . ?
 C174 H17B 0.9900 . ?
 C174 C308 1.49(3) . ?
 C467 C553 1.33(4) . ?
 C178 C469 1.42(3) . ?
 C178 C358 1.40(3) . ?
 C180 H18A 0.9900 . ?
 C180 H18B 0.9900 . ?
 C180 C298 1.41(3) . ?
 C469 H469 0.9500 . ?
 C469 C503 1.42(3) . ?
 C235 H235 0.9500 . ?
 C235 C531 1.38(4) . ?
 C235 C541 1.44(3) . ?
 C186 H186 0.9500 . ?
 C186 C350 1.44(4) . ?
 C186 C488 1.25(4) . ?
 C471 H47A 0.9900 . ?
 C471 H47B 0.9900 . ?
 C471 C513 1.38(3) . ?
 C190 H190 0.9500 . ?
 C190 C239 1.28(4) . ?
 C190 C367 1.48(5) . ?
 C473 H473 0.9500 . ?
 C473 C218 1.34(4) . ?
 C473 C340 1.36(3) . ?
 C196 H196 0.9500 . ?
 C196 C244 1.38(3) . ?
 C198 H198 0.9500 . ?
 C198 C252 1.41(4) . ?
 C198 C634 1.28(4) . ?
 C200 H200 0.9500 . ?
 C200 C416 1.32(4) . ?
 C200 C442 1.35(4) . ?
 C237 H237 0.9500 . ?
 C237 C438 1.39(3) . ?
 C204 H20A 0.9900 . ?
 C204 H20B 0.9900 . ?
 C204 C518 1.51(3) . ?
 C206 H206 0.9500 . ?
 C206 C486 1.36(4) . ?
 C208 H20C 0.9900 . ?
 C208 H20D 0.9900 . ?
 C210 H210 0.9500 . ?
 C210 C440 1.42(4) . ?
 C212 C294 1.36(3) . ?
 C212 C298 1.51(3) . ?
 C475 H47C 0.9900 . ?
 C475 H47D 0.9900 . ?
 C475 C385 1.45(5) . ?
 C216 H216 0.9500 . ?
 C216 C434 1.38(4) . ?
 C218 C547 1.48(3) . ?
 C218 C551 1.46(5) . ?
 C477 H477 0.9500 . ?
 C477 C621 1.39(4) . ?
 C239 H239 0.9500 . ?
 C239 C388 1.39(4) . ?
 C224 H224 0.9500 . ?
 C224 C392 1.37(4) . ?
 C479 H479 0.9500 . ?
 C479 C268 1.36(4) . ?
 C479 C516 1.43(4) . ?
 C228 H228 0.9500 . ?
 C228 C386 1.38(4) . ?
 C230 H230 0.9500 . ?
 C230 C370 1.29(4) . ?
 C230 C524 1.43(3) . ?
 C232 H232 0.9500 . ?
 C232 C540 1.41(3) . ?
 C232 C582 1.42(5) . ?
 C234 H234 0.9500 . ?
 C481 H481 0.9500 . ?
 C481 C418 1.51(3) . ?
 C241 H241 0.9500 . ?
 C241 C485 1.50(3) . ?
 C483 H48C 0.9900 . ?
 C483 H48D 0.9900 . ?
 C483 C388 1.43(3) . ?
 C242 H242 0.9500 . ?
 C246 H246 0.9500 . ?
 C246 C296 1.35(3) . ?
 C246 C314 1.34(4) . ?
 C248 H248 0.9500 . ?
 C248 C444 1.30(4) . ?
 C248 C504 1.53(4) . ?
 C250 H250 0.9500 . ?
 C250 C372 1.43(3) . ?
 C252 H252 0.9500 . ?
 C254 H254 0.9500 . ?
 C485 H485 0.9500 . ?
 C485 C549 1.33(4) . ?
 C258 C412 1.38(4) . ?
 C258 C325 1.49(4) . ?
 C260 H260 0.9500 . ?
 C260 C369 1.49(3) . ?
 C262 C400 1.36(5) . ?
 C262 C500 1.37(5) . ?
 C264 H264 0.9500 . ?
 C264 C337 1.36(4) . ?
 C264 C401 1.18(4) . ?
 C487 H487 0.9500 . ?
 C487 C576 1.30(4) . ?
 C487 C606 1.50(4) . ?
 C268 C529 1.44(4) . ?
 C272 H272 0.9500 . ?
 C272 C171 1.48(3) . ?
 C491 H49A 0.9900 . ?
 C491 H49B 0.9900 . ?
 C491 C330 1.54(4) . ?
 C278 H278 0.9500 . ?
 C278 C539 1.45(3) . ?
 C493 H49C 0.9900 . ?
 C493 H49D 0.9900 . ?
 C493 C290 1.56(3) . ?
 C282 H282 0.9500 . ?
 C282 C415 1.46(4) . ?
 C284 H284 0.9500 . ?
 C284 C478 1.33(4) . ?
 C284 C574 1.42(4) . ?
 C286 H286 0.9500 . ?
 C286 C622 1.45(4) . ?
 C495 C366 1.45(3) . ?
 C495 C480 1.36(5) . ?
 C290 C432 1.37(4) . ?
 C290 C580 1.32(4) . ?
 C497 H497 0.9500 . ?
 C497 C448 1.38(3) . ?
 C294 H294 0.9500 . ?
 C294 C444 1.45(3) . ?
 C296 H296 0.9500 . ?
 C298 H29A 0.9900 . ?
 C298 H29B 0.9900 . ?
 C302 H302 0.9500 . ?
 C302 C356 1.43(4) . ?
 C302 C386 1.35(4) . ?
 C304 C322 1.44(3) . ?
 C304 C43 1.39(3) . ?
 C306 H306 0.9500 . ?
 C306 C422 1.45(3) . ?
 C308 C540 1.39(4) . ?
 C308 C614 1.51(4) . ?
 C499 H499 0.9500 . ?
 C499 C472 1.37(3) . ?
 C312 C526 1.39(4) . ?
 C312 C595 1.30(4) . ?
 C314 H314 0.9500 . ?
 C314 C534 1.36(4) . ?
 C316 H316 0.9500 . ?
 C316 C352 1.44(3) . ?
 C316 C590 1.43(3) . ?
 C501 H501 0.9500 . ?
 C501 C330 1.44(4) . ?
 C501 C382 1.51(4) . ?
 C320 H320 0.9500 . ?
 C320 C508 1.48(3) . ?
 C322 H322 0.9500 . ?
 C322 C370 1.37(4) . ?
 C324 H324 0.9500 . ?
 C324 C576 1.63(4) . ?
 C326 H326 0.9500 . ?
 C503 H503 0.9500 . ?
 C503 C490 1.48(3) . ?
 C330 C521 1.29(4) . ?
 C505 C554 1.45(4) . ?
 C505 C381 1.42(4) . ?
 C334 H334 0.9500 . ?
 C334 C628 1.30(3) . ?
 C336 H336 0.9500 . ?
 C336 C572 1.45(4) . ?
 C336 C590 1.33(4) . ?
 C338 H338 0.9500 . ?
 C338 C456 1.33(4) . ?
 C338 C498 1.29(4) . ?
 C340 H340 0.9500 . ?
 C340 C406 1.34(4) . ?
 C342 C624 1.32(4) . ?
 C344 H344 0.9500 . ?
 C344 C422 1.22(4) . ?
 C344 C83 1.38(4) . ?
 C507 H507 0.9500 . ?
 C507 C527 1.43(5) . ?
 C507 C432 1.43(4) . ?
 C348 H348 0.9500 . ?
 C348 C628 1.39(3) . ?
 C350 H350 0.9500 . ?
 C350 C416 1.43(3) . ?
 C352 C598 1.34(4) . ?
 C354 H354 0.9500 . ?
 C354 C362 1.43(3) . ?
 C356 H356 0.9500 . ?
 C356 C468 1.38(4) . ?
 C358 H358 0.9500 . ?
 C362 H362 0.9500 . ?
 C362 C404 1.28(4) . ?
 C509 H509 0.9500 . ?
 C509 C448 1.42(4) . ?
 C509 C539 1.41(4) . ?
 C366 H36A 0.9900 . ?
 C366 H36B 0.9900 . ?
 C370 H370 0.9500 . ?
 C372 H372 0.9500 . ?
 C372 C550 1.28(4) . ?
 C374 H374 0.9500 . ?
 C374 C399 1.37(4) . ?
 C376 H37C 0.9900 . ?
 C376 H37D 0.9900 . ?
 C376 C555 1.53(4) . ?
 C378 H37A 0.9900 . ?
 C378 H37B 0.9900 . ?
 C378 C546 1.51(4) . ?
 C378 C558 1.58(4) . ?
 C513 H51C 0.9900 . ?
 C513 H51D 0.9900 . ?
 C382 H382 0.9500 . ?
 C382 C424 1.33(5) . ?
 C515 H515 0.9500 . ?
 C515 C525 1.33(4) . ?
 C515 C171 1.40(5) . ?
 C386 H386 0.9500 . ?
 C388 C331 1.48(5) . ?
 C390 H390 0.9500 . ?
 C390 C520 1.44(3) . ?
 C390 C634 1.45(4) . ?
 C392 H392 0.9500 . ?
 C392 C428 1.39(3) . ?
 C396 H39A 0.9900 . ?
 C396 H39B 0.9900 . ?
 C396 C611 1.66(6) . ?
 C400 H400 0.9500 . ?
 C400 C351 1.49(5) . ?
 C521 H521 0.9500 . ?
 C521 C578 1.48(4) . ?
 C404 H404 0.9500 . ?
 C404 C369 1.38(4) . ?
 C406 H406 0.9500 . ?
 C406 C600 1.41(4) . ?
 C523 H523 0.9500 . ?
 C523 C599 1.40(4) . ?
 C412 H412 0.9500 . ?
 C412 C319 1.36(4) . ?
 C525 H525 0.9500 . ?
 C418 H418 0.9500 . ?
 C527 H527 0.9500 . ?
 C527 C592 1.42(5) . ?
 C422 H422 0.9500 . ?
 C424 H424 0.9500 . ?
 C424 C578 1.42(4) . ?
 C529 H529 0.9500 . ?
 C529 C303 1.38(4) . ?
 C428 H428 0.9500 . ?
 C428 C508 1.38(3) . ?
 C430 H430 0.9500 . ?
 C430 C191 1.48(4) . ?
 C430 C393 1.29(5) . ?
 C432 H432 0.9500 . ?
 C434 H434 0.9500 . ?
 C434 C363 1.53(4) . ?
 C531 H531 0.9500 . ?
 C531 C379 1.44(4) . ?
 C438 H438 0.9500 . ?
 C438 C533 1.39(4) . ?
 C440 H440 0.9500 . ?
 C440 C391 1.37(4) . ?
 C442 H442 0.9500 . ?
 C442 C488 1.47(4) . ?
 C444 H444 0.9500 . ?
 C533 H533 0.9500 . ?
 C533 C609 1.50(4) . ?
 C448 H448 0.9500 . ?
 C535 H535 0.9500 . ?
 C535 C557 1.36(5) . ?
 C454 H45A 0.9900 . ?
 C454 H45B 0.9900 . ?
 C454 C506 1.49(3) . ?
 C456 H456 0.9500 . ?
 C456 C343 1.35(4) . ?
 C458 H458 0.9500 . ?
 C458 C610 1.35(4) . ?
 C464 H46A 0.9900 . ?
 C464 H46B 0.9900 . ?
 C464 C201 1.50(3) . ?
 C466 H466 0.9500 . ?
 C466 C494 1.39(5) . ?
 C466 C299 1.46(5) . ?
 C468 H468 0.9500 . ?
 C539 H539 0.9500 . ?
 C472 H472 0.9500 . ?
 C472 C549 1.42(4) . ?
 C541 H541 0.9500 . ?
 C541 C570 1.31(4) . ?
 C476 H476 0.9500 . ?
 C476 C478 1.42(4) . ?
 C478 H478 0.9500 . ?
 C480 H480 0.9500 . ?
 C480 C618 1.41(4) . ?
 C543 C602 1.36(5) . ?
 C543 C365 1.41(5) . ?
 C484 H484 0.9500 . ?
 C484 C536 1.35(4) . ?
 C484 C608 1.49(4) . ?
 C486 H486 0.9500 . ?
 C488 H488 0.9500 . ?
 C490 H490 0.9500 . ?
 C545 H545 0.9500 . ?
 C545 C557 1.39(5) . ?
 C545 C622 1.34(5) . ?
 C494 H494 0.9500 . ?
 C547 H54C 0.9900 . ?
 C547 H54D 0.9900 . ?
 C547 C542 1.47(4) . ?
 C498 H498 0.9500 . ?
 C498 C5 1.40(4) . ?
 C500 H500 0.9500 . ?
 C500 C349 1.41(5) . ?
 C549 H549 0.9500 . ?
 C504 H504 0.9500 . ?
 C506 H50A 0.9900 . ?
 C506 H50B 0.9900 . ?
 C510 H510 0.9500 . ?
 C510 C512 1.30(5) . ?
 C510 C355 1.39(4) . ?
 C512 H512 0.9500 . ?
 C512 C608 1.39(4) . ?
 C514 H514 0.9500 . ?
 C514 C534 1.32(4) . ?
 C516 H516 0.9500 . ?
 C516 C575 1.29(4) . ?
 C518 H51A 0.9900 . ?
 C518 H51B 0.9900 . ?
 C518 C536 1.57(3) . ?
 C520 H520 0.9500 . ?
 C551 H551 0.9500 . ?
 C551 C600 1.40(4) . ?
 C524 H524 0.9500 . ?
 C524 C43 1.34(4) . ?
 C526 H526 0.9500 . ?
 C526 C626 1.36(4) . ?
 C528 H52A 0.9900 . ?
 C528 H52B 0.9900 . ?
 C528 C405 1.55(5) . ?
 C553 H553 0.9500 . ?
 C553 C617 1.43(5) . ?
 C532 H532 0.9500 . ?
 C532 C550 1.32(4) . ?
 C534 H534 0.9500 . ?
 C536 C355 1.44(4) . ?
 C538 H538 0.9500 . ?
 C538 C319 1.33(5) . ?
 C538 C345 1.30(5) . ?
 C540 H540 0.9500 . ?
 C542 H54E 0.9900 . ?
 C542 H54F 0.9900 . ?
 C555 H55A 0.9900 . ?
 C555 H55B 0.9900 . ?
 C555 C619 1.60(3) . ?
 C546 H54A 0.9900 . ?
 C546 H54B 0.9900 . ?
 C548 H548 0.9500 . ?
 C548 C594 1.37(4) . ?
 C548 C191 1.33(4) . ?
 C550 H550 0.9500 . ?
 C552 H552 0.9500 . ?
 C552 C83 1.42(3) . ?
 C554 H554 0.9500 . ?
 C554 C577 1.35(4) . ?
 C557 H557 0.9500 . ?
 C558 C560 1.3900 . ?
 C558 C568 1.3900 . ?
 C560 H560 0.9500 . ?
 C560 C562 1.3900 . ?
 C562 H562 0.9500 . ?
 C562 C564 1.3900 . ?
 C564 H564 0.9500 . ?
 C564 C566 1.3900 . ?
 C566 H566 0.9500 . ?
 C566 C568 1.3900 . ?
 C568 H568 0.9500 . ?
 C570 C591 1.36(4) . ?
 C572 H572 0.9500 . ?
 C572 C598 1.47(4) . ?
 C574 H574 0.9500 . ?
 C576 H576 0.9500 . ?
 C578 H578 0.9500 . ?
 C580 H580 0.9500 . ?
 C580 C592 1.37(4) . ?
 C582 H582 0.9500 . ?
 C582 C371 1.35(5) . ?
 C586 H58A 0.9900 . ?
 C586 H58B 0.9900 . ?
 C586 C353 1.54(5) . ?
 C588 H588 0.9500 . ?
 C588 C577 1.37(4) . ?
 C588 C357 1.34(5) . ?
 C590 H590 0.9500 . ?
 C592 H592 0.9500 . ?
 C594 C632 1.30(4) . ?
 C598 H598 0.9500 . ?
 C600 H600 0.9500 . ?
 C602 H602 0.9500 . ?
 C602 C323 1.25(5) . ?
 C604 H604 0.9500 . ?
 C604 C601 1.46(4) . ?
 C606 H606 0.9500 . ?
 C608 H608 0.9500 . ?
 C610 H610 0.9500 . ?
 C610 C599 1.37(4) . ?
 C612 H61A 0.9900 . ?
 C612 H61B 0.9900 . ?
 C612 C583 1.56(4) . ?
 C612 C585 1.42(4) . ?
 C614 H614 0.9500 . ?
 C614 C371 1.53(3) . ?
 C616 H616 0.9500 . ?
 C616 C589 1.47(5) . ?
 C618 H618 0.9500 . ?
 C618 C603 1.30(5) . ?
 C620 H620 0.9500 . ?
 C620 C165 1.3900 . ?
 C620 C3 1.3900 . ?
 C165 H165 0.9500 . ?
 C165 C341 1.3900 . ?
 C341 H341 0.9500 . ?
 C341 C87 1.3900 . ?
 C87 C173 1.3900 . ?
 C87 C201 1.41(3) . ?
 C173 H173 0.9500 . ?
 C173 C3 1.3900 . ?
 C3 H3 0.9500 . ?
 C622 H622 0.9500 . ?
 C624 H624 0.9500 . ?
 C624 C363 1.32(4) . ?
 C626 H626 0.9500 . ?
 C626 C607 1.40(4) . ?
 C628 H628 0.9500 . ?
 C632 H632 0.9500 . ?
 C632 C393 1.38(4) . ?
 C634 H634 0.9500 . ?
 C636 H636 0.9500 . ?
 C636 C159 1.27(6) . ?
 C636 C99 1.39(5) . ?
 C159 C333 1.45(5) . ?
 C319 H319 0.9500 . ?
 C5 H5 0.9500 . ?
 C575 H575 0.9500 . ?
 C575 C303 1.32(4) . ?
 C161 H161 0.9500 . ?
 C161 C333 1.37(4) . ?
 C161 C193 1.35(6) . ?
 C323 H323 0.9500 . ?
 C323 C293 1.44(6) . ?
 C577 H577 0.9500 . ?
 C325 H325 0.9500 . ?
 C325 C345 1.37(4) . ?
 C289 H289 0.9500 . ?
 C289 C603 1.54(6) . ?
 C145 H145 0.9500 . ?
 C145 C517 1.3900 . ?
 C145 C619 1.3900 . ?
 C517 H517 0.9500 . ?
 C517 C579 1.3900 . ?
 C579 H579 0.9500 . ?
 C579 C300 1.3900 . ?
 C300 H300 0.9500 . ?
 C300 C511 1.3900 . ?
 C511 H511 0.9500 . ?
 C511 C619 1.3900 . ?
 C331 H331 0.9500 . ?
 C331 C309 1.32(4) . ?
 C83 H83 0.9500 . ?
 C333 H333 0.9500 . ?
 C583 H58C 0.9900 . ?
 C583 H58D 0.9900 . ?
 C337 H337 0.9500 . ?
 C293 H293 0.9500 . ?
 C293 C613 1.26(5) . ?
 C587 H587 0.9500 . ?
 C587 C595 1.41(4) . ?
 C587 C607 1.37(4) . ?
 C171 H171 0.9500 . ?
 C343 H343 0.9500 . ?
 C43 H43 0.9500 . ?
 C345 H345 0.9500 . ?
 C589 H589 0.9500 . ?
 C589 C617 1.26(5) . ?
 C349 H349 0.9500 . ?
 C349 C181 1.36(6) . ?
 C591 H591 0.9500 . ?
 C591 C379 1.45(4) . ?
 C351 H351 0.9500 . ?
 C351 C181 1.36(5) . ?
 C353 H35A 0.9900 . ?
 C353 H35B 0.9900 . ?
 C353 C584 1.53(4) . ?
 C355 H355 0.9500 . ?
 C595 H595 0.9500 . ?
 C357 H357 0.9500 . ?
 C357 C381 1.33(5) . ?
 C597 H597 0.9500 . ?
 C597 C609 1.41(4) . ?
 C299 H299 0.9500 . ?
 C299 C407 1.30(5) . ?
 C599 H599 0.9500 . ?
 C181 H181 0.9500 . ?
 C363 H363 0.9500 . ?
 C601 H601 0.9500 . ?
 C601 C621 1.34(4) . ?
 C365 H365 0.9500 . ?
 C365 C613 1.42(5) . ?
 C603 H603 0.9500 . ?
 C367 H367 0.9500 . ?
 C367 C309 1.48(5) . ?
 C369 H369 0.9500 . ?
 C303 H303 0.9500 . ?
 C371 H371 0.9500 . ?
 C93 C373 1.3900 . ?
 C93 C377 1.3900 . ?
 C93 C405 1.52(4) . ?
 C373 H373 0.9500 . ?
 C373 C187 1.3900 . ?
 C187 H187 0.9500 . ?
 C187 C375 1.3900 . ?
 C375 H375 0.9500 . ?
 C375 C47 1.3900 . ?
 C47 H47 0.9500 . ?
 C47 C377 1.3900 . ?
 C377 H377 0.9500 . ?
 C607 H607 0.9500 . ?
 C379 H379 0.9500 . ?
 C609 H609 0.9500 . ?
 C381 H381 0.9500 . ?
 C191 H191 0.9500 . ?
 C611 H61C 0.9900 . ?
 C611 H61D 0.9900 . ?
 C611 C631 1.69(8) . ?
 C385 H38A 0.9900 . ?
 C385 H38B 0.9900 . ?
 C385 C623 1.58(4) . ?
 C193 H193 0.9500 . ?
 C193 C99 1.42(6) . ?
 C613 H613 0.9500 . ?
 C307 H307 0.9500 . ?
 C307 C407 1.39(5) . ?
 C391 H391 0.9500 . ?
 C391 C399 1.29(5) . ?
 C393 H393 0.9500 . ?
 C99 H99 0.9500 . ?
 C617 H617 0.9500 . ?
 C399 H399 0.9500 . ?
 C25 H25 0.9500 . ?
 C25 C389 1.3900 . ?
 C25 C584 1.3900 . ?
 C389 H389 0.9500 . ?
 C389 C195 1.3900 . ?
 C195 H195 0.9500 . ?
 C195 C359 1.3900 . ?
 C359 H359 0.9500 . ?
 C359 C199 1.3900 . ?
 C199 H199 0.9500 . ?
 C199 C584 1.3900 . ?
 C401 H401 0.9500 . ?
 C401 C415 1.46(5) . ?
 C201 H20E 0.9900 . ?
 C201 H20F 0.9900 . ?
 C309 H309 0.9500 . ?
 C405 H40A 0.9900 . ?
 C405 H40B 0.9900 . ?
 C407 H407 0.9500 . ?
 C621 H621 0.9500 . ?
 C409 H409 0.9500 . ?
 C409 C623 1.3900 . ?
 C409 C627 1.3900 . ?
 C623 C411 1.3900 . ?
 C411 H411 0.9500 . ?
 C411 C625 1.3900 . ?
 C625 H625 0.9500 . ?
 C625 C413 1.3900 . ?
 C413 H413 0.9500 . ?
 C413 C627 1.3900 . ?
 C627 H627 0.9500 . ?
 C415 H415 0.9500 . ?
 C629 H629 0.9500 . ?
 C629 C157 1.3900 . ?
 C629 C395 1.3900 . ?
 C157 H157 0.9500 . ?
 C157 C297 1.3900 . ?
 C297 H297 0.9500 . ?
 C297 C585 1.3900 . ?
 C585 C615 1.3900 . ?
 C615 H615 0.9500 . ?
 C615 C395 1.3900 . ?
 C395 H395 0.9500 . ?
 C315 H315 0.9500 . ?
 C315 C631 1.370(12) . ?
 C315 C635 1.373(12) . ?
 C631 C105 1.360(12) . ?
 C105 H105 0.9500 . ?
 C105 C633 1.365(12) . ?
 C633 H633 0.9500 . ?
 C633 C317 1.366(12) . ?
 C317 H317 0.9500 . ?
 C317 C635 1.369(12) . ?
 C635 H635 0.9500 . ?

loop_
  _geom_angle_atom_site_label_1
  _geom_angle_atom_site_label_2
  _geom_angle_atom_site_label_3
  _geom_angle
  _geom_angle_site_symmetry_1
  _geom_angle_site_symmetry_3
  _geom_angle_publ_flag
 S8 Cu1 Cu14 124.88(16) . . ?
 S8 Cu1 S12 117.25(18) . . ?
 S8 Cu1 S36 115.3(2) . . ?
 S12 Cu1 Cu14 54.94(14) . . ?
 S36 Cu1 Cu14 98.49(17) . . ?
 S36 Cu1 S12 127.0(2) . . ?
 Cu6 Cu4 Cu14 62.14(9) . . ?
 Cu6 Cu4 Cu28 65.15(10) . . ?
 Cu6 Cu4 Cu30 86.05(11) . . ?
 Cu6 Cu4 Cu25 136.41(13) . . ?
 Cu8 Cu4 Cu6 103.16(13) . . ?
 Cu8 Cu4 Cu14 81.55(11) . . ?
 Cu8 Cu4 Cu28 167.84(14) . . ?
 Cu8 Cu4 Cu30 124.73(11) . . ?
 Cu8 Cu4 Cu25 98.40(12) . . ?
 Cu14 Cu4 Cu28 94.97(11) . . ?
 Cu14 Cu4 Cu30 54.79(10) . . ?
 Cu14 Cu4 Cu25 84.56(11) . . ?
 Cu28 Cu4 Cu30 60.12(10) . . ?
 Cu28 Cu4 Cu25 92.83(13) . . ?
 Cu25 Cu4 Cu30 50.76(9) . . ?
 S6 Cu4 Cu6 155.46(18) . . ?
 S6 Cu4 Cu8 53.93(15) . . ?
 S6 Cu4 Cu14 101.96(14) . . ?
 S6 Cu4 Cu28 138.16(19) . . ?
 S6 Cu4 Cu30 99.97(16) . . ?
 S6 Cu4 Cu25 51.86(15) . . ?
 S18 Cu4 Cu6 84.79(14) . . ?
 S18 Cu4 Cu8 124.22(18) . . ?
 S18 Cu4 Cu14 143.14(16) . . ?
 S18 Cu4 Cu28 53.95(15) . . ?
 S18 Cu4 Cu30 110.73(17) . . ?
 S18 Cu4 Cu25 113.13(17) . . ?
 S18 Cu4 S6 114.46(18) . . ?
 Cu4 Cu6 Cu14 58.95(9) . . ?
 Cu4 Cu6 Cu28 58.36(10) . . ?
 Cu4 Cu6 Cu36 84.14(10) . . ?
 Cu4 Cu6 Cu38 94.82(12) . . ?
 Cu4 Cu6 Cu42 79.69(11) . . ?
 Cu14 Cu6 Cu28 89.25(11) . . ?
 Cu14 Cu6 Cu36 139.37(13) . . ?
 Cu28 Cu6 Cu36 54.56(10) . . ?
 Cu38 Cu6 Cu14 69.21(10) . . ?
 Cu38 Cu6 Cu28 58.78(10) . . ?
 Cu38 Cu6 Cu36 100.47(12) . . ?
 Cu42 Cu6 Cu14 94.09(12) . . ?
 Cu42 Cu6 Cu28 128.14(12) . . ?
 Cu42 Cu6 Cu36 95.36(12) . . ?
 Cu42 Cu6 Cu38 162.64(13) . . ?
 S20 Cu6 Cu4 100.97(15) . . ?
 S20 Cu6 Cu14 146.90(18) . . ?
 S20 Cu6 Cu28 102.29(16) . . ?
 S20 Cu6 Cu36 48.96(15) . . ?
 S20 Cu6 Cu38 142.88(17) . . ?
 S20 Cu6 Cu42 54.41(15) . . ?
 S32 Cu6 Cu4 142.36(18) . . ?
 S32 Cu6 Cu14 87.02(14) . . ?
 S32 Cu6 Cu28 110.23(18) . . ?
 S32 Cu6 Cu36 120.14(15) . . ?
 S32 Cu6 Cu38 55.10(16) . . ?
 S32 Cu6 Cu42 121.63(19) . . ?
 S32 Cu6 S20 116.67(19) . . ?
 S6 Cu8 Cu4 54.80(14) . . ?
 S6 Cu8 S24 122.2(2) . . ?
 S6 Cu8 S36 122.3(2) . . ?
 S24 Cu8 Cu4 98.56(16) . . ?
 S36 Cu8 Cu4 126.78(17) . . ?
 S36 Cu8 S24 114.5(2) . . ?
 Cu34 Cu15 Cu33 89.67(12) . . ?
 Cu34 Cu15 Cu43 175.55(14) . . ?
 Cu43 Cu15 Cu33 86.07(12) . . ?
 S27 Cu15 Cu33 124.37(17) . . ?
 S27 Cu15 Cu34 54.80(15) . . ?
 S27 Cu15 Cu43 127.14(17) . . ?
 S10 Cu15 Cu33 97.77(16) . . ?
 S10 Cu15 Cu34 100.87(17) . . ?
 S10 Cu15 Cu43 81.00(17) . . ?
 S10 Cu15 S27 127.2(2) . . ?
 S34 Cu15 Cu33 47.89(14) . . ?
 S34 Cu15 Cu34 125.85(19) . . ?
 S34 Cu15 Cu43 49.91(16) . . ?
 S34 Cu15 S27 117.10(19) . . ?
 S34 Cu15 S10 114.7(2) . . ?
 Cu33 Cu31 Cu26 128.86(13) . . ?
 Cu33 Cu31 Cu35 82.99(12) . . ?
 Cu33 Cu31 Cu34 98.64(14) . . ?
 Cu33 Cu31 Cu40 165.57(14) . . ?
 Cu33 Cu31 Cu27 98.57(13) . . ?
 Cu35 Cu31 Cu26 56.10(10) . . ?
 Cu35 Cu31 Cu34 60.76(9) . . ?
 Cu35 Cu31 Cu40 94.88(13) . . ?
 Cu35 Cu31 Cu27 83.66(11) . . ?
 Cu34 Cu31 Cu26 87.49(11) . . ?
 Cu34 Cu31 Cu27 137.84(14) . . ?
 Cu40 Cu31 Cu26 58.73(11) . . ?
 Cu40 Cu31 Cu34 68.18(11) . . ?
 Cu40 Cu31 Cu27 95.36(14) . . ?
 Cu27 Cu31 Cu26 52.23(10) . . ?
 S22 Cu31 Cu33 54.92(18) . . ?
 S22 Cu31 Cu26 100.93(17) . . ?
 S22 Cu31 Cu35 101.42(16) . . ?
 S22 Cu31 Cu34 151.4(2) . . ?
 S22 Cu31 Cu40 139.2(2) . . ?
 S22 Cu31 Cu27 50.47(17) . . ?
 S30 Cu31 Cu33 119.2(2) . . ?
 S30 Cu31 Cu26 111.9(2) . . ?
 S30 Cu31 Cu35 142.86(17) . . ?
 S30 Cu31 Cu34 85.33(15) . . ?
 S30 Cu31 Cu40 55.88(17) . . ?
 S30 Cu31 Cu27 118.19(18) . . ?
 S30 Cu31 S22 115.7(2) . . ?
 Cu1 Cu14 Cu4 100.93(13) . . ?
 Cu1 Cu14 Cu6 85.91(11) . . ?
 Cu1 Cu14 Cu30 169.99(14) . . ?
 Cu4 Cu14 Cu6 58.91(9) . . ?
 Cu30 Cu14 Cu4 70.06(11) . . ?
 Cu30 Cu14 Cu6 92.72(11) . . ?
 S12 Cu14 Cu1 54.60(15) . . ?
 S12 Cu14 Cu4 151.15(19) . . ?
 S12 Cu14 Cu6 100.46(15) . . ?
 S12 Cu14 Cu30 135.29(18) . . ?
 S16 Cu14 Cu1 120.39(17) . . ?
 S16 Cu14 Cu4 86.21(14) . . ?
 S16 Cu14 Cu6 140.86(16) . . ?
 S16 Cu14 Cu30 56.13(15) . . ?
 S16 Cu14 S12 118.23(18) . . ?
 Cu35 Cu16 Cu33 76.42(11) . . ?
 S13 Cu16 Cu33 130.77(18) . . ?
 S13 Cu16 Cu35 55.21(15) . . ?
 S10 Cu16 Cu33 99.26(15) . . ?
 S10 Cu16 Cu35 125.44(18) . . ?
 S10 Cu16 S13 115.00(18) . . ?
 S10 Cu16 S31 114.9(2) . . ?
 S31 Cu16 Cu33 49.13(14) . . ?
 S31 Cu16 Cu35 102.74(19) . . ?
 S31 Cu16 S13 128.6(2) . . ?
 S36 Cu18 S26 103.96(19) . . ?
 P12 Cu18 S26 127.1(2) . . ?
 P12 Cu18 S36 128.9(2) . . ?
 S24 Cu20 Cu42 48.93(14) . . ?
 S24 Cu20 S26 102.7(2) . . ?
 S24 Cu20 P18 135.9(2) . . ?
 S26 Cu20 Cu42 102.65(16) . . ?
 P18 Cu20 Cu42 124.13(19) . . ?
 P18 Cu20 S26 119.8(2) . . ?
 S8 Cu22 S26 101.05(18) . . ?
 P16 Cu22 S8 130.4(2) . . ?
 P16 Cu22 S26 128.2(2) . . ?
 Cu31 Cu33 Cu15 77.29(11) . . ?
 Cu31 Cu33 Cu16 91.34(12) . . ?
 Cu16 Cu33 Cu15 61.74(9) . . ?
 S22 Cu33 Cu15 130.97(19) . . ?
 S22 Cu33 Cu31 55.10(16) . . ?
 S22 Cu33 Cu16 124.00(18) . . ?
 S31 Cu33 Cu15 101.85(17) . . ?
 S31 Cu33 Cu31 128.26(19) . . ?
 S31 Cu33 Cu16 48.63(14) . . ?
 S31 Cu33 S22 115.8(2) . . ?
 S34 Cu33 Cu15 47.71(14) . . ?
 S34 Cu33 Cu31 101.35(18) . . ?
 S34 Cu33 Cu16 101.61(16) . . ?
 S34 Cu33 S22 125.9(2) . . ?
 S34 Cu33 S31 116.0(2) . . ?
 Cu35 Cu26 Cu31 55.17(10) . . ?
 Cu35 Cu26 Cu40 91.44(12) . . ?
 Cu35 Cu26 Cu44 66.19(11) . . ?
 Cu40 Cu26 Cu31 54.82(10) . . ?
 Cu44 Cu26 Cu31 84.28(11) . . ?
 Cu44 Cu26 Cu40 59.97(10) . . ?
 Cu27 Cu26 Cu31 63.34(11) . . ?
 Cu27 Cu26 Cu35 90.12(14) . . ?
 Cu27 Cu26 Cu40 100.74(13) . . ?
 Cu27 Cu26 Cu44 147.33(17) . . ?
 S38 Cu26 Cu31 77.69(16) . . ?
 S38 Cu26 Cu35 53.05(14) . . ?
 S38 Cu26 Cu40 132.29(19) . . ?
 S38 Cu26 Cu44 115.96(17) . . ?
 S38 Cu26 Cu27 55.46(15) . . ?
 S21 Cu26 Cu31 131.38(19) . . ?
 S21 Cu26 Cu35 85.28(19) . . ?
 S21 Cu26 Cu40 106.03(17) . . ?
 S21 Cu26 Cu44 51.65(16) . . ?
 S21 Cu26 Cu27 152.9(2) . . ?
 S21 Cu26 S38 101.8(2) . . ?
 S37 Cu26 Cu31 77.27(18) . . ?
 S37 Cu26 Cu35 132.2(2) . . ?
 S37 Cu26 Cu40 52.40(15) . . ?
 S37 Cu26 Cu44 107.75(18) . . ?
 S37 Cu26 Cu27 70.91(18) . . ?
 S37 Cu26 S38 126.3(2) . . ?
 S37 Cu26 S21 130.1(3) . . ?
 Cu4 Cu28 Cu6 56.49(9) . . ?
 Cu4 Cu28 Cu30 65.62(10) . . ?
 Cu4 Cu28 Cu38 92.64(11) . . ?
 Cu6 Cu28 Cu30 84.70(10) . . ?
 Cu36 Cu28 Cu4 89.01(13) . . ?
 Cu36 Cu28 Cu6 64.63(10) . . ?
 Cu36 Cu28 Cu30 148.14(15) . . ?
 Cu36 Cu28 Cu38 107.24(13) . . ?
 Cu38 Cu28 Cu6 57.42(10) . . ?
 Cu38 Cu28 Cu30 58.01(9) . . ?
 S18 Cu28 Cu4 53.13(13) . . ?
 S18 Cu28 Cu6 79.10(16) . . ?
 S18 Cu28 Cu30 115.16(15) . . ?
 S18 Cu28 Cu36 53.11(14) . . ?
 S18 Cu28 Cu38 135.86(19) . . ?
 S18 Cu28 S39 96.9(2) . . ?
 S39 Cu28 Cu4 78.74(17) . . ?
 S39 Cu28 Cu6 126.95(16) . . ?
 S39 Cu28 Cu30 48.93(13) . . ?
 S39 Cu28 Cu36 147.83(17) . . ?
 S39 Cu28 Cu38 102.99(15) . . ?
 S3 Cu28 Cu4 140.16(19) . . ?
 S3 Cu28 Cu6 85.56(18) . . ?
 S3 Cu28 Cu30 102.52(17) . . ?
 S3 Cu28 Cu36 84.38(19) . . ?
 S3 Cu28 Cu38 52.81(14) . . ?
 S3 Cu28 S18 137.4(2) . . ?
 S3 Cu28 S39 123.6(3) . . ?
 Cu14 Cu30 Cu4 55.15(9) . . ?
 Cu14 Cu30 Cu28 91.02(12) . . ?
 Cu14 Cu30 Cu38 70.18(11) . . ?
 Cu28 Cu30 Cu4 54.26(9) . . ?
 Cu38 Cu30 Cu4 86.04(11) . . ?
 Cu38 Cu30 Cu28 58.40(9) . . ?
 Cu25 Cu30 Cu4 62.28(11) . . ?
 Cu25 Cu30 Cu14 92.53(14) . . ?
 Cu25 Cu30 Cu28 96.80(12) . . ?
 Cu25 Cu30 Cu38 148.10(16) . . ?
 S16 Cu30 Cu4 76.41(15) . . ?
 S16 Cu30 Cu14 53.51(14) . . ?
 S16 Cu30 Cu28 130.57(18) . . ?
 S16 Cu30 Cu38 121.06(18) . . ?
 S16 Cu30 Cu25 57.79(14) . . ?
 S39 Cu30 Cu4 73.72(18) . . ?
 S39 Cu30 Cu14 128.8(2) . . ?
 S39 Cu30 Cu28 52.94(14) . . ?
 S39 Cu30 Cu38 107.04(16) . . ?
 S39 Cu30 Cu25 62.61(16) . . ?
 S39 Cu30 S16 120.3(2) . . ?
 S39 Cu30 S23 134.2(2) . . ?
 S23 Cu30 Cu4 132.3(2) . . ?
 S23 Cu30 Cu14 86.09(19) . . ?
 S23 Cu30 Cu28 106.85(17) . . ?
 S23 Cu30 Cu38 52.25(16) . . ?
 S23 Cu30 Cu25 156.32(19) . . ?
 S23 Cu30 S16 103.9(2) . . ?
 Cu31 Cu35 Cu26 68.73(11) . . ?
 Cu31 Cu35 Cu34 60.23(9) . . ?
 Cu31 Cu35 Cu44 86.98(11) . . ?
 Cu31 Cu35 Cu23 136.25(13) . . ?
 Cu16 Cu35 Cu31 99.31(13) . . ?
 Cu16 Cu35 Cu26 166.54(14) . . ?
 Cu16 Cu35 Cu34 84.42(12) . . ?
 Cu16 Cu35 Cu44 129.38(12) . . ?
 Cu16 Cu35 Cu23 98.23(12) . . ?
 Cu26 Cu35 Cu34 94.31(12) . . ?
 Cu26 Cu35 Cu44 58.26(10) . . ?
 Cu26 Cu35 Cu23 94.86(14) . . ?
 Cu34 Cu35 Cu44 55.46(10) . . ?
 Cu34 Cu35 Cu23 82.13(10) . . ?
 Cu44 Cu35 Cu23 51.52(10) . . ?
 S13 Cu35 Cu31 151.45(19) . . ?
 S13 Cu35 Cu16 54.93(15) . . ?
 S13 Cu35 Cu26 138.10(19) . . ?
 S13 Cu35 Cu34 101.25(14) . . ?
 S13 Cu35 Cu44 100.19(16) . . ?
 S13 Cu35 Cu23 50.12(15) . . ?
 S38 Cu35 Cu31 87.08(15) . . ?
 S38 Cu35 Cu16 119.37(19) . . ?
 S38 Cu35 Cu26 55.82(16) . . ?
 S38 Cu35 Cu34 143.35(18) . . ?
 S38 Cu35 Cu44 111.05(19) . . ?
 S38 Cu35 Cu23 117.70(18) . . ?
 S38 Cu35 S13 115.16(19) . . ?
 Cu15 Cu34 Cu31 83.54(12) . . ?
 Cu15 Cu34 Cu35 98.74(13) . . ?
 Cu15 Cu34 Cu40 128.55(12) . . ?
 Cu15 Cu34 Cu29 97.81(13) . . ?
 Cu31 Cu34 Cu35 59.00(9) . . ?
 Cu31 Cu34 Cu40 55.89(10) . . ?
 Cu31 Cu34 Cu29 83.74(11) . . ?
 Cu35 Cu34 Cu40 86.83(11) . . ?
 Cu35 Cu34 Cu29 136.80(13) . . ?
 Cu44 Cu34 Cu15 165.25(14) . . ?
 Cu44 Cu34 Cu31 93.25(12) . . ?
 Cu44 Cu34 Cu35 67.54(11) . . ?
 Cu44 Cu34 Cu40 58.53(11) . . ?
 Cu44 Cu34 Cu29 96.14(15) . . ?
 Cu29 Cu34 Cu40 52.20(10) . . ?
 S27 Cu34 Cu15 54.57(16) . . ?
 S27 Cu34 Cu31 102.89(15) . . ?
 S27 Cu34 Cu35 151.17(19) . . ?
 S27 Cu34 Cu40 101.40(17) . . ?
 S27 Cu34 Cu44 140.0(2) . . ?
 S27 Cu34 Cu29 50.70(17) . . ?
 S29 Cu34 Cu15 120.08(19) . . ?
 S29 Cu34 Cu31 141.90(17) . . ?
 S29 Cu34 Cu35 86.47(14) . . ?
 S29 Cu34 Cu40 111.27(19) . . ?
 S29 Cu34 Cu44 55.95(16) . . ?
 S29 Cu34 Cu29 118.18(17) . . ?
 S29 Cu34 S27 115.13(18) . . ?
 Cu28 Cu36 Cu6 60.81(10) . . ?
 S18 Cu36 Cu6 77.40(13) . . ?
 S18 Cu36 Cu28 54.26(15) . . ?
 S18 Cu36 S20 95.85(19) . . ?
 S20 Cu36 Cu6 49.54(13) . . ?
 S20 Cu36 Cu28 108.98(15) . . ?
 P14 Cu36 Cu6 144.29(18) . . ?
 P14 Cu36 Cu28 114.4(2) . . ?
 P14 Cu36 S18 131.2(2) . . ?
 P14 Cu36 S20 128.9(2) . . ?
 Cu6 Cu38 Cu28 63.80(11) . . ?
 Cu6 Cu38 Cu30 91.18(12) . . ?
 Cu30 Cu38 Cu28 63.59(10) . . ?
 Cu13 Cu38 Cu6 89.60(14) . . ?
 Cu13 Cu38 Cu28 147.50(15) . . ?
 Cu13 Cu38 Cu30 101.04(12) . . ?
 S32 Cu38 Cu6 52.18(14) . . ?
 S32 Cu38 Cu28 112.23(17) . . ?
 S32 Cu38 Cu30 130.71(17) . . ?
 S32 Cu38 Cu13 54.45(15) . . ?
 S23 Cu38 Cu6 131.6(2) . . ?
 S23 Cu38 Cu28 112.00(18) . . ?
 S23 Cu38 Cu30 52.57(15) . . ?
 S23 Cu38 Cu13 70.91(18) . . ?
 S23 Cu38 S32 125.2(2) . . ?
 S23 Cu38 S3 127.7(3) . . ?
 S3 Cu38 Cu6 89.31(19) . . ?
 S3 Cu38 Cu28 51.83(15) . . ?
 S3 Cu38 Cu30 106.54(19) . . ?
 S3 Cu38 Cu13 152.4(2) . . ?
 S3 Cu38 S32 104.7(2) . . ?
 Cu31 Cu40 Cu26 66.45(11) . . ?
 Cu31 Cu40 Cu34 55.93(10) . . ?
 Cu31 Cu40 Cu44 90.34(13) . . ?
 Cu26 Cu40 Cu34 85.34(11) . . ?
 Cu44 Cu40 Cu26 59.27(10) . . ?
 Cu44 Cu40 Cu34 54.30(10) . . ?
 Cu29 Cu40 Cu31 90.89(15) . . ?
 Cu29 Cu40 Cu26 148.52(17) . . ?
 Cu29 Cu40 Cu34 63.46(11) . . ?
 Cu29 Cu40 Cu44 101.51(13) . . ?
 S30 Cu40 Cu31 53.23(15) . . ?
 S30 Cu40 Cu26 116.70(18) . . ?
 S30 Cu40 Cu34 76.96(16) . . ?
 S30 Cu40 Cu44 130.9(2) . . ?
 S30 Cu40 Cu29 54.72(16) . . ?
 S37 Cu40 Cu31 83.89(19) . . ?
 S37 Cu40 Cu26 51.09(15) . . ?
 S37 Cu40 Cu34 131.3(2) . . ?
 S37 Cu40 Cu44 105.92(18) . . ?
 S37 Cu40 Cu29 152.1(2) . . ?
 S37 Cu40 S30 101.8(2) . . ?
 S25 Cu40 Cu31 131.3(2) . . ?
 S25 Cu40 Cu26 107.69(19) . . ?
 S25 Cu40 Cu34 75.7(2) . . ?
 S25 Cu40 Cu44 53.06(16) . . ?
 S25 Cu40 Cu29 70.2(2) . . ?
 S25 Cu40 S30 124.8(3) . . ?
 S25 Cu40 S37 132.1(3) . . ?
 Cu6 Cu42 Cu20 175.57(14) . . ?
 S8 Cu42 Cu6 101.60(16) . . ?
 S8 Cu42 Cu20 80.86(16) . . ?
 S8 Cu42 S20 124.19(19) . . ?
 S8 Cu42 S24 114.9(2) . . ?
 S20 Cu42 Cu6 54.30(15) . . ?
 S20 Cu42 Cu20 127.30(17) . . ?
 S24 Cu42 Cu6 128.14(19) . . ?
 S24 Cu42 Cu20 47.52(15) . . ?
 S24 Cu42 S20 118.82(19) . . ?
 Cu26 Cu44 Cu35 55.56(10) . . ?
 Cu26 Cu44 Cu40 60.76(10) . . ?
 Cu34 Cu44 Cu26 93.47(12) . . ?
 Cu34 Cu44 Cu35 57.00(10) . . ?
 Cu34 Cu44 Cu40 67.18(12) . . ?
 Cu40 Cu44 Cu35 85.99(11) . . ?
 Cu23 Cu44 Cu26 102.64(13) . . ?
 Cu23 Cu44 Cu35 64.63(11) . . ?
 Cu23 Cu44 Cu34 91.16(15) . . ?
 Cu23 Cu44 Cu40 150.20(16) . . ?
 S29 Cu44 Cu26 134.39(19) . . ?
 S29 Cu44 Cu35 79.03(16) . . ?
 S29 Cu44 Cu34 53.46(14) . . ?
 S29 Cu44 Cu40 117.10(18) . . ?
 S29 Cu44 Cu23 54.93(14) . . ?
 S21 Cu44 Cu26 52.96(15) . . ?
 S21 Cu44 Cu35 79.25(19) . . ?
 S21 Cu44 Cu34 135.9(2) . . ?
 S21 Cu44 Cu40 107.91(17) . . ?
 S21 Cu44 Cu23 72.93(18) . . ?
 S21 Cu44 S29 127.9(2) . . ?
 S21 Cu44 S25 130.2(3) . . ?
 S25 Cu44 Cu26 106.94(18) . . ?
 S25 Cu44 Cu35 130.9(2) . . ?
 S25 Cu44 Cu34 82.4(2) . . ?
 S25 Cu44 Cu40 50.73(15) . . ?
 S25 Cu44 Cu23 150.0(2) . . ?
 S25 Cu44 S29 99.3(2) . . ?
 S10 Cu45 S35 101.2(2) . . ?
 P13 Cu45 S10 133.2(2) . . ?
 P13 Cu45 S35 125.5(3) . . ?
 Cu44 Cu23 Cu35 63.85(11) . . ?
 S13 Cu23 Cu35 49.69(13) . . ?
 S13 Cu23 Cu44 111.78(16) . . ?
 S29 Cu23 Cu35 79.29(14) . . ?
 S29 Cu23 Cu44 56.61(16) . . ?
 S29 Cu23 S13 94.6(2) . . ?
 P3 Cu23 Cu35 154.64(18) . . ?
 P3 Cu23 Cu44 125.1(2) . . ?
 P3 Cu23 S13 121.6(2) . . ?
 P3 Cu23 S29 126.0(2) . . ?
 S31 Cu41 S35 103.9(2) . . ?
 P17 Cu41 S31 131.1(3) . . ?
 P17 Cu41 S35 125.0(3) . . ?
 Cu30 Cu25 Cu4 66.97(11) . . ?
 S6 Cu25 Cu4 49.72(13) . . ?
 S6 Cu25 Cu30 113.39(17) . . ?
 S6 Cu25 S16 89.6(2) . . ?
 S6 Cu25 S39 114.4(2) . . ?
 S16 Cu25 Cu4 78.23(15) . . ?
 S16 Cu25 Cu30 56.26(14) . . ?
 S16 Cu25 S39 108.42(19) . . ?
 S39 Cu25 Cu4 72.49(16) . . ?
 S39 Cu25 Cu30 52.25(13) . . ?
 P6 Cu25 Cu4 159.94(19) . . ?
 P6 Cu25 Cu30 129.6(2) . . ?
 P6 Cu25 S6 116.8(2) . . ?
 P6 Cu25 S16 119.4(2) . . ?
 P6 Cu25 S39 107.5(2) . . ?
 S12 Cu13 Cu38 112.00(16) . . ?
 S32 Cu13 Cu38 56.30(15) . . ?
 S32 Cu13 S12 95.0(2) . . ?
 P4 Cu13 Cu38 118.7(2) . . ?
 P4 Cu13 S12 126.7(2) . . ?
 P4 Cu13 S32 126.0(2) . . ?
 Cu26 Cu27 Cu31 64.43(10) . . ?
 S22 Cu27 Cu31 49.50(13) . . ?
 S22 Cu27 Cu26 111.82(16) . . ?
 S38 Cu27 Cu31 78.45(15) . . ?
 S38 Cu27 Cu26 55.88(15) . . ?
 S38 Cu27 S22 93.1(2) . . ?
 P10 Cu27 Cu31 153.6(2) . . ?
 P10 Cu27 Cu26 121.1(2) . . ?
 P10 Cu27 S22 125.2(2) . . ?
 P10 Cu27 S38 127.1(2) . . ?
 S34 Cu43 Cu15 49.90(15) . . ?
 S34 Cu43 S35 100.7(2) . . ?
 S35 Cu43 Cu15 104.30(19) . . ?
 P15 Cu43 Cu15 115.9(2) . . ?
 P15 Cu43 S34 133.3(3) . . ?
 P15 Cu43 S35 125.3(3) . . ?
 Cu40 Cu29 Cu34 64.33(11) . . ?
 Cu40 Cu29 S25 47.90(14) . . ?
 S27 Cu29 Cu34 49.52(13) . . ?
 S27 Cu29 Cu40 112.07(17) . . ?
 S27 Cu29 S25 109.6(2) . . ?
 S30 Cu29 Cu34 78.05(15) . . ?
 S30 Cu29 Cu40 56.31(16) . . ?
 S30 Cu29 S27 93.5(2) . . ?
 S30 Cu29 S25 104.1(2) . . ?
 S25 Cu29 Cu34 68.47(16) . . ?
 P5 Cu29 Cu34 153.9(2) . . ?
 P5 Cu29 Cu40 123.0(3) . . ?
 P5 Cu29 S27 123.1(3) . . ?
 P5 Cu29 S30 127.7(2) . . ?
 P5 Cu29 S25 97.4(3) . . ?
 Cu16 S13 Cu35 69.86(16) . . ?
 Cu16 S13 Cu23 134.0(2) . . ?
 Cu35 S13 Cu23 80.19(19) . . ?
 C53 S13 Cu16 110.1(7) . . ?
 C53 S13 Cu35 107.6(6) . . ?
 C53 S13 Cu23 111.8(7) . . ?
 Cu15 S27 Cu34 70.63(16) . . ?
 Cu15 S27 Cu29 133.0(2) . . ?
 Cu34 S27 Cu29 79.8(2) . . ?
 C429 S27 Cu15 111.0(9) . . ?
 C429 S27 Cu34 104.7(7) . . ?
 C429 S27 Cu29 111.3(10) . . ?
 Cu4 S6 Cu25 78.41(18) . . ?
 Cu8 S6 Cu4 71.27(16) . . ?
 Cu8 S6 Cu25 132.8(2) . . ?
 C34 S6 Cu4 105.4(7) . . ?
 C34 S6 Cu8 112.8(9) . . ?
 C34 S6 Cu25 109.6(9) . . ?
 Cu1 S8 Cu22 86.56(17) . . ?
 Cu42 S8 Cu1 86.38(19) . . ?
 Cu42 S8 Cu22 128.8(2) . . ?
 C1 S8 Cu1 105.8(7) . . ?
 C1 S8 Cu22 112.9(8) . . ?
 C1 S8 Cu42 117.9(8) . . ?
 Cu16 S10 Cu15 86.23(19) . . ?
 Cu45 S10 Cu15 128.5(2) . . ?
 Cu45 S10 Cu16 89.5(2) . . ?
 C138 S10 Cu15 116.7(9) . . ?
 C138 S10 Cu16 107.0(7) . . ?
 C138 S10 Cu45 113.6(9) . . ?
 Cu1 S12 Cu14 70.46(15) . . ?
 Cu1 S12 Cu13 136.6(2) . . ?
 Cu14 S12 Cu13 83.53(19) . . ?
 C8 S12 Cu1 110.2(7) . . ?
 C8 S12 Cu14 107.2(6) . . ?
 C8 S12 Cu13 110.4(7) . . ?
 Cu34 S29 Cu44 70.59(17) . . ?
 Cu34 S29 Cu23 111.18(19) . . ?
 Cu23 S29 Cu44 68.45(18) . . ?
 C457 S29 Cu34 119.9(7) . . ?
 C457 S29 Cu44 100.8(9) . . ?
 C457 S29 Cu23 120.3(8) . . ?
 Cu14 S16 Cu30 70.35(16) . . ?
 Cu14 S16 Cu25 108.62(18) . . ?
 Cu30 S16 Cu25 65.95(16) . . ?
 C180 S16 Cu14 117.4(7) . . ?
 C180 S16 Cu30 100.4(8) . . ?
 C180 S16 Cu25 123.7(8) . . ?
 Cu4 S18 Cu28 72.91(16) . . ?
 Cu36 S18 Cu4 113.7(2) . . ?
 Cu36 S18 Cu28 72.63(17) . . ?
 C208 S18 Cu4 116.3(6) . . ?
 C208 S18 Cu28 99.3(8) . . ?
 C208 S18 Cu36 124.0(7) . . ?
 Cu6 S20 Cu42 71.29(16) . . ?
 Cu36 S20 Cu6 81.5(2) . . ?
 Cu36 S20 Cu42 132.8(2) . . ?
 C204 S20 Cu6 107.1(7) . . ?
 C204 S20 Cu36 112.9(8) . . ?
 C204 S20 Cu42 111.7(8) . . ?
 Cu31 S22 Cu27 80.0(2) . . ?
 Cu33 S22 Cu31 69.98(16) . . ?
 Cu33 S22 Cu27 134.1(2) . . ?
 C542 S22 Cu31 102.7(9) . . ?
 C542 S22 Cu33 113.5(12) . . ?
 C542 S22 Cu27 106.4(13) . . ?
 Cu8 S24 Cu42 84.89(19) . . ?
 Cu20 S24 Cu8 128.0(2) . . ?
 Cu20 S24 Cu42 83.55(19) . . ?
 C464 S24 Cu8 115.8(9) . . ?
 C464 S24 Cu20 116.2(9) . . ?
 C464 S24 Cu42 105.4(10) . . ?
 Cu18 S26 Cu20 110.8(2) . . ?
 Cu18 S26 Cu22 105.2(2) . . ?
 Cu22 S26 Cu20 105.23(19) . . ?
 C454 S26 Cu18 113.3(6) . . ?
 C454 S26 Cu20 111.9(7) . . ?
 C454 S26 Cu22 109.8(7) . . ?
 Cu16 S31 Cu33 82.23(19) . . ?
 Cu16 S31 Cu41 125.6(3) . . ?
 Cu41 S31 Cu33 84.53(19) . . ?
 C445 S31 Cu16 118.5(7) . . ?
 C445 S31 Cu33 107.3(7) . . ?
 C445 S31 Cu41 115.8(7) . . ?
 Cu31 S30 Cu40 70.89(17) . . ?
 Cu31 S30 Cu29 111.7(2) . . ?
 Cu29 S30 Cu40 68.98(19) . . ?
 C471 S30 Cu31 120.9(7) . . ?
 C471 S30 Cu40 102.2(9) . . ?
 C471 S30 Cu29 120.0(8) . . ?
 Cu6 S32 Cu38 72.72(17) . . ?
 Cu6 S32 Cu13 112.4(2) . . ?
 Cu13 S32 Cu38 69.25(18) . . ?
 C126 S32 Cu6 118.1(6) . . ?
 C126 S32 Cu38 102.8(8) . . ?
 C126 S32 Cu13 123.5(7) . . ?
 Cu15 S34 Cu33 84.40(19) . . ?
 Cu15 S34 Cu43 80.19(18) . . ?
 Cu43 S34 Cu33 127.7(2) . . ?
 C427 S34 Cu15 106.3(6) . . ?
 C427 S34 Cu33 121.7(8) . . ?
 C427 S34 Cu43 110.6(8) . . ?
 Cu1 S36 Cu8 87.10(17) . . ?
 Cu18 S36 Cu1 126.3(2) . . ?
 Cu18 S36 Cu8 90.06(19) . . ?
 C10 S36 Cu1 119.9(7) . . ?
 C10 S36 Cu8 107.8(7) . . ?
 C10 S36 Cu18 112.0(7) . . ?
 Cu35 S38 Cu26 71.12(16) . . ?
 Cu35 S38 Cu27 110.0(2) . . ?
 Cu27 S38 Cu26 68.66(18) . . ?
 C48 S38 Cu26 99.3(8) . . ?
 C48 S38 Cu35 115.1(7) . . ?
 C48 S38 Cu27 126.1(9) . . ?
 C107 P3 Cu23 109.7(8) . . ?
 C467 P3 Cu23 116.2(11) . . ?
 C467 P3 C107 106.2(13) . . ?
 C467 P3 C178 99.6(12) . . ?
 C178 P3 Cu23 117.8(7) . . ?
 C178 P3 C107 106.2(9) . . ?
 Cu28 S39 Cu25 114.2(2) . . ?
 Cu30 S39 Cu28 78.13(18) . . ?
 Cu30 S39 Cu25 65.14(15) . . ?
 C546 S39 Cu28 118.1(10) . . ?
 C546 S39 Cu30 107.2(9) . . ?
 C546 S39 Cu25 123.9(8) . . ?
 C4 P4 Cu13 108.5(9) . . ?
 C86 P4 Cu13 115.4(10) . . ?
 C86 P4 C4 104.1(12) . . ?
 C352 P4 Cu13 120.2(8) . . ?
 C352 P4 C4 106.2(11) . . ?
 C352 P4 C86 101.0(14) . . ?
 C20 P6 Cu25 117.1(8) . . ?
 C20 P6 C22 103.3(10) . . ?
 C20 P6 C160 106.0(10) . . ?
 C22 P6 Cu25 113.4(8) . . ?
 C22 P6 C160 106.7(9) . . ?
 C160 P6 Cu25 109.6(6) . . ?
 C441 P13 Cu45 110.3(8) . . ?
 C461 P13 Cu45 118.2(8) . . ?
 C461 P13 C441 102.0(10) . . ?
 C268 P13 Cu45 112.6(10) . . ?
 C268 P13 C441 103.9(14) . . ?
 C268 P13 C461 108.4(11) . . ?
 Cu45 S35 Cu41 107.3(3) . . ?
 Cu45 S35 Cu43 102.8(2) . . ?
 Cu43 S35 Cu41 107.4(2) . . ?
 C376 S35 Cu45 114.3(7) . . ?
 C376 S35 Cu41 117.0(8) . . ?
 C376 S35 Cu43 106.9(9) . . ?
 Cu44 S21 Cu26 75.39(19) . . ?
 C583 S21 Cu26 112.1(10) . . ?
 C583 S21 Cu44 96.5(9) . . ?
 Cu26 S37 Cu40 76.51(19) . . ?
 C475 S37 Cu26 105.2(10) . . ?
 C475 S37 Cu40 114.1(19) . . ?
 Cu38 S23 Cu30 75.18(18) . . ?
 C586 S23 Cu30 111.0(10) . . ?
 C586 S23 Cu38 101.0(13) . . ?
 Cu28 S3 Cu38 75.37(17) . . ?
 C528 S3 Cu28 99.3(9) . . ?
 C528 S3 Cu38 113.5(13) . . ?
 C221 P10 Cu27 118.1(6) . . ?
 C465 P10 Cu27 108.4(10) . . ?
 C465 P10 C221 108.5(9) . . ?
 C543 P10 Cu27 110.7(11) . . ?
 C543 P10 C221 106.5(14) . . ?
 C543 P10 C465 103.7(17) . . ?
 C106 P12 Cu18 114.1(7) . . ?
 C244 P12 Cu18 116.9(7) . . ?
 C244 P12 C106 103.1(10) . . ?
 C244 P12 C508 100.5(11) . . ?
 C508 P12 Cu18 111.2(7) . . ?
 C508 P12 C106 109.9(11) . . ?
 C54 P14 Cu36 119.8(7) . . ?
 C54 P14 C416 99.4(10) . . ?
 C54 P14 C594 104.3(12) . . ?
 C416 P14 Cu36 110.5(8) . . ?
 C416 P14 C594 106.0(13) . . ?
 C594 P14 Cu36 115.0(8) . . ?
 C50 P16 Cu22 115.3(7) . . ?
 C50 P16 C148 105.3(11) . . ?
 C50 P16 C342 105.2(11) . . ?
 C148 P16 Cu22 114.1(8) . . ?
 C342 P16 Cu22 114.0(8) . . ?
 C342 P16 C148 101.7(10) . . ?
 C258 P18 Cu20 106.2(8) . . ?
 C258 P18 C304 105.3(14) . . ?
 C304 P18 Cu20 116.4(7) . . ?
 C159 P18 Cu20 119.1(15) . . ?
 C159 P18 C258 106.4(18) . . ?
 C159 P18 C304 102.3(13) . . ?
 Cu40 S25 Cu44 76.21(19) . . ?
 Cu40 S25 Cu29 61.87(19) . . ?
 Cu44 S25 Cu29 110.3(3) . . ?
 C396 S25 Cu40 106.4(12) . . ?
 C396 S25 Cu44 117.7(16) . . ?
 C396 S25 Cu29 125.9(15) . . ?
 C215 P15 Cu43 112.7(11) . . ?
 C229 P15 Cu43 118.9(9) . . ?
 C229 P15 C215 103.0(17) . . ?
 C570 P15 Cu43 114.2(9) . . ?
 C570 P15 C215 104.9(13) . . ?
 C570 P15 C229 101.4(12) . . ?
 C217 P5 Cu29 116.5(7) . . ?
 C217 P5 C312 102.6(13) . . ?
 C225 P5 Cu29 113.8(11) . . ?
 C225 P5 C217 100.0(14) . . ?
 C225 P5 C312 106.0(11) . . ?
 C312 P5 Cu29 116.1(9) . . ?
 C443 P17 Cu41 113.7(8) . . ?
 C262 P17 Cu41 117.0(10) . . ?
 C262 P17 C443 105.3(15) . . ?
 C262 P17 C505 102.9(15) . . ?
 C505 P17 Cu41 108.7(9) . . ?
 C505 P17 C443 108.4(12) . . ?
 S8 C1 H1A 109.3 . . ?
 S8 C1 H1B 109.3 . . ?
 H1A C1 H1B 108.0 . . ?
 C26 C1 S8 111.5(15) . . ?
 C26 C1 H1A 109.3 . . ?
 C26 C1 H1B 109.3 . . ?
 C260 C4 P4 119.0(16) . . ?
 C260 C4 C354 121(2) . . ?
 C354 C4 P4 120(2) . . ?
 S13 C53 H53A 109.4 . . ?
 S13 C53 H53B 109.4 . . ?
 H53A C53 H53B 108.0 . . ?
 C366 C53 S13 111.0(14) . . ?
 C366 C53 H53A 109.4 . . ?
 C366 C53 H53B 109.4 . . ?
 S12 C8 H8A 110.1 . . ?
 S12 C8 H8B 110.1 . . ?
 H8A C8 H8B 108.4 . . ?
 C24 C8 S12 107.9(14) . . ?
 C24 C8 H8A 110.1 . . ?
 C24 C8 H8B 110.1 . . ?
 S36 C10 H10A 109.6 . . ?
 S36 C10 H10B 109.6 . . ?
 H10A C10 H10B 108.1 . . ?
 C142 C10 S36 110.4(15) . . ?
 C142 C10 H10A 109.6 . . ?
 C142 C10 H10B 109.6 . . ?
 C107 C425 H425 123.0 . . ?
 C107 C425 C525 114(2) . . ?
 C525 C425 H425 123.0 . . ?
 H21A C213 H21B 107.6 . . ?
 C120 C213 H21A 108.7 . . ?
 C120 C213 H21B 108.7 . . ?
 C120 C213 C138 114(2) . . ?
 C138 C213 H21A 108.7 . . ?
 C138 C213 H21B 108.7 . . ?
 S34 C427 H42A 109.3 . . ?
 S34 C427 H42B 109.3 . . ?
 H42A C427 H42B 108.0 . . ?
 C92 C427 S34 111.4(15) . . ?
 C92 C427 H42A 109.3 . . ?
 C92 C427 H42B 109.3 . . ?
 C114 C18 H18 118.2 . . ?
 C326 C18 H18 118.2 . . ?
 C326 C18 C114 124(2) . . ?
 C306 C20 P6 124.6(17) . . ?
 C306 C20 C552 122.2(18) . . ?
 C552 C20 P6 113.2(15) . . ?
 C228 C22 P6 120.5(19) . . ?
 C468 C22 P6 120.3(19) . . ?
 C468 C22 C228 119(2) . . ?
 C8 C24 H24A 109.6 . . ?
 C8 C24 H24B 109.6 . . ?
 H24A C24 H24B 108.1 . . ?
 C32 C24 C8 110.3(19) . . ?
 C32 C24 H24A 109.6 . . ?
 C32 C24 H24B 109.6 . . ?
 C1 C26 H26A 108.1 . . ?
 C1 C26 H26B 108.1 . . ?
 H26A C26 H26B 107.3 . . ?
 C162 C26 C1 117(2) . . ?
 C162 C26 H26A 108.1 . . ?
 C162 C26 H26B 108.1 . . ?
 C210 C28 C98 120(2) . . ?
 C374 C28 C98 121(3) . . ?
 C374 C28 C210 119(2) . . ?
 C425 C107 P3 115.1(14) . . ?
 C272 C107 P3 125(2) . . ?
 C272 C107 C425 119(2) . . ?
 C152 C32 C24 122(2) . . ?
 C152 C32 C476 116(2) . . ?
 C476 C32 C24 122(2) . . ?
 S6 C34 H34A 108.4 . . ?
 S6 C34 H34B 108.4 . . ?
 H34A C34 H34B 107.4 . . ?
 C78 C34 S6 115.6(17) . . ?
 C78 C34 H34A 108.4 . . ?
 C78 C34 H34B 108.4 . . ?
 C216 C36 H36 121.5 . . ?
 C216 C36 C342 117(2) . . ?
 C342 C36 H36 121.5 . . ?
 S27 C429 H42C 109.3 . . ?
 S27 C429 H42D 109.3 . . ?
 H42C C429 H42D 108.0 . . ?
 C459 C429 S27 111.6(16) . . ?
 C459 C429 H42C 109.3 . . ?
 C459 C429 H42D 109.3 . . ?
 C494 C215 P15 117(2) . . ?
 C307 C215 P15 123(2) . . ?
 C307 C215 C494 120(3) . . ?
 C212 C42 H42 119.4 . . ?
 C212 C42 C504 121(2) . . ?
 C504 C42 H42 119.4 . . ?
 C160 C44 H44 120.0 . . ?
 C160 C44 C450 120.0 . . ?
 C450 C44 H44 120.0 . . ?
 C44 C160 P6 113.5(9) . . ?
 C44 C160 C360 120.0 . . ?
 C360 C160 P6 126.4(9) . . ?
 C160 C360 H360 120.0 . . ?
 C630 C360 C160 120.0 . . ?
 C630 C360 H360 120.0 . . ?
 C360 C630 H630 120.0 . . ?
 C360 C630 C460 120.0 . . ?
 C460 C630 H630 120.0 . . ?
 C630 C460 H460 120.0 . . ?
 C450 C460 C630 120.0 . . ?
 C450 C460 H460 120.0 . . ?
 C44 C450 H450 120.0 . . ?
 C460 C450 C44 120.0 . . ?
 C460 C450 H450 120.0 . . ?
 C229 C431 H431 119.9 . . ?
 C229 C431 C523 120(2) . . ?
 C523 C431 H431 119.9 . . ?
 S38 C48 H48A 108.9 . . ?
 S38 C48 H48B 108.9 . . ?
 H48A C48 H48B 107.7 . . ?
 C493 C48 S38 113.3(16) . . ?
 C493 C48 H48A 108.9 . . ?
 C493 C48 H48B 108.9 . . ?
 C296 C50 P16 121.1(15) . . ?
 C296 C50 C514 114.4(19) . . ?
 C514 C50 P16 124.5(16) . . ?
 C443 C433 H433 116.2 . . ?
 C324 C433 H433 116.2 . . ?
 C324 C433 C443 128(2) . . ?
 C72 C54 P14 117.9(14) . . ?
 C72 C54 C96 119.1(18) . . ?
 C96 C54 P14 122.9(16) . . ?
 C435 C217 P5 114.4(13) . . ?
 C435 C217 C439 120.0 . . ?
 C439 C217 P5 125.6(13) . . ?
 C217 C435 H435 120.0 . . ?
 C217 C435 C109 120.0 . . ?
 C109 C435 H435 120.0 . . ?
 C435 C109 H109 120.0 . . ?
 C437 C109 C435 120.0 . . ?
 C437 C109 H109 120.0 . . ?
 C109 C437 H437 120.0 . . ?
 C219 C437 C109 120.0 . . ?
 C219 C437 H437 120.0 . . ?
 C437 C219 H219 120.0 . . ?
 C437 C219 C439 120.0 . . ?
 C439 C219 H219 120.0 . . ?
 C217 C439 H439 120.0 . . ?
 C219 C439 C217 120.0 . . ?
 C219 C439 H439 120.0 . . ?
 C132 C68 C142 120(2) . . ?
 C250 C68 C132 116(2) . . ?
 C250 C68 C142 123(2) . . ?
 C223 C70 H70 120.2 . . ?
 C223 C70 C463 120(2) . . ?
 C463 C70 H70 120.2 . . ?
 C54 C72 H72 119.2 . . ?
 C54 C72 C348 121.6(18) . . ?
 C348 C72 H72 119.2 . . ?
 C237 C441 P13 121.3(16) . . ?
 C237 C441 C597 121(2) . . ?
 C597 C441 P13 117.9(19) . . ?
 C34 C78 H78A 108.5 . . ?
 C34 C78 H78B 108.5 . . ?
 H78A C78 H78B 107.5 . . ?
 C130 C78 C34 115(2) . . ?
 C130 C78 H78A 108.5 . . ?
 C130 C78 H78B 108.5 . . ?
 C433 C443 P17 120.3(17) . . ?
 C433 C443 C606 125(2) . . ?
 C606 C443 P17 113(2) . . ?
 C537 C111 H111 120.0 . . ?
 C537 C111 C221 120.0 . . ?
 C221 C111 H111 120.0 . . ?
 C111 C537 H537 120.0 . . ?
 C581 C537 C111 120.0 . . ?
 C581 C537 H537 120.0 . . ?
 C537 C581 H581 120.0 . . ?
 C537 C581 C593 120.0 . . ?
 C593 C581 H581 120.0 . . ?
 C581 C593 H593 120.0 . . ?
 C581 C593 C489 120.0 . . ?
 C489 C593 H593 120.0 . . ?
 C593 C489 H489 120.0 . . ?
 C221 C489 C593 120.0 . . ?
 C221 C489 H489 120.0 . . ?
 C111 C221 P10 116.6(8) . . ?
 C489 C221 P10 123.1(8) . . ?
 C489 C221 C111 120.0 . . ?
 S31 C445 H44A 110.0 . . ?
 S31 C445 H44B 110.0 . . ?
 H44A C445 H44B 108.4 . . ?
 C491 C445 S31 108.5(17) . . ?
 C491 C445 H44A 110.0 . . ?
 C491 C445 H44B 110.0 . . ?
 C5 C86 P4 128(2) . . ?
 C5 C86 C343 116(2) . . ?
 C343 C86 P4 116(2) . . ?
 C70 C223 H223 120.3 . . ?
 C461 C223 C70 119(2) . . ?
 C461 C223 H223 120.3 . . ?
 C459 C447 C241 121(2) . . ?
 C499 C447 C459 121(2) . . ?
 C499 C447 C241 118(2) . . ?
 C427 C92 H92A 109.3 . . ?
 C427 C92 H92B 109.3 . . ?
 H92A C92 H92B 107.9 . . ?
 C231 C92 C427 111.7(19) . . ?
 C231 C92 H92A 109.3 . . ?
 C231 C92 H92B 109.3 . . ?
 C495 C449 H449 115.7 . . ?
 C289 C449 H449 115.7 . . ?
 C289 C449 C495 129(4) . . ?
 C54 C96 H96 119.9 . . ?
 C54 C96 C334 120.2(19) . . ?
 C334 C96 H96 119.9 . . ?
 C28 C98 H98A 109.8 . . ?
 C28 C98 H98B 109.8 . . ?
 H98A C98 H98B 108.2 . . ?
 C208 C98 C28 109(2) . . ?
 C208 C98 H98A 109.8 . . ?
 C208 C98 H98B 109.8 . . ?
 C286 C225 P5 116.0(19) . . ?
 C535 C225 P5 127(3) . . ?
 C535 C225 C286 117(3) . . ?
 C234 C451 H451 119.2 . . ?
 C234 C451 C242 122(2) . . ?
 C242 C451 H451 119.2 . . ?
 C244 C104 H104 118.1 . . ?
 C244 C104 C326 124(2) . . ?
 C326 C104 H104 118.1 . . ?
 C252 C106 P12 125.4(18) . . ?
 C520 C106 P12 114.0(17) . . ?
 C520 C106 C252 121(2) . . ?
 C358 C113 H113 118.0 . . ?
 C490 C113 H113 118.0 . . ?
 C490 C113 C358 124(2) . . ?
 C136 C110 C206 116(2) . . ?
 C136 C110 C506 121(2) . . ?
 C206 C110 C506 123(2) . . ?
 C120 C453 H453 118.1 . . ?
 C120 C453 C242 124(2) . . ?
 C242 C453 H453 118.1 . . ?
 C18 C114 H114 121.0 . . ?
 C196 C114 C18 118(2) . . ?
 C196 C114 H114 121.0 . . ?
 C465 C227 H227 120.8 . . ?
 C604 C227 H227 120.8 . . ?
 C604 C227 C465 118(3) . . ?
 C120 C455 H455 121.0 . . ?
 C120 C455 C234 118(2) . . ?
 C234 C455 H455 121.0 . . ?
 C453 C120 C213 122(2) . . ?
 C455 C120 C213 121(2) . . ?
 C455 C120 C453 117(2) . . ?
 S29 C457 H45C 108.2 . . ?
 S29 C457 H45D 108.2 . . ?
 H45C C457 H45D 107.4 . . ?
 C483 C457 S29 116.2(18) . . ?
 C483 C457 H45C 108.2 . . ?
 C483 C457 H45D 108.2 . . ?
 C431 C229 P15 114.9(17) . . ?
 C431 C229 C458 121(2) . . ?
 C458 C229 P15 124(3) . . ?
 S32 C126 H12A 108.4 . . ?
 S32 C126 H12B 108.4 . . ?
 H12A C126 H12B 107.5 . . ?
 C174 C126 S32 115.4(13) . . ?
 C174 C126 H12A 108.4 . . ?
 C174 C126 H12B 108.4 . . ?
 C224 C128 H128 119.2 . . ?
 C320 C128 H128 119.2 . . ?
 C320 C128 C224 122(2) . . ?
 C78 C130 C337 120(3) . . ?
 C282 C130 C78 125(3) . . ?
 C282 C130 C337 115(3) . . ?
 C68 C132 H132 121.4 . . ?
 C532 C132 C68 117(2) . . ?
 C532 C132 H132 121.4 . . ?
 C429 C459 H45E 109.5 . . ?
 C429 C459 H45F 109.5 . . ?
 C447 C459 C429 111(2) . . ?
 C447 C459 H45E 109.5 . . ?
 C447 C459 H45F 109.5 . . ?
 H45E C459 H45F 108.1 . . ?
 C110 C136 H136 120.9 . . ?
 C110 C136 C254 118(3) . . ?
 C254 C136 H136 120.9 . . ?
 S10 C138 H13A 109.1 . . ?
 S10 C138 H13B 109.1 . . ?
 C213 C138 S10 112.6(16) . . ?
 C213 C138 H13A 109.1 . . ?
 C213 C138 H13B 109.1 . . ?
 H13A C138 H13B 107.8 . . ?
 C223 C461 P13 117.1(16) . . ?
 C223 C461 C481 121.2(19) . . ?
 C481 C461 P13 121(2) . . ?
 C10 C142 C68 112.9(18) . . ?
 C10 C142 H14A 109.0 . . ?
 C10 C142 H14B 109.0 . . ?
 C68 C142 H14A 109.0 . . ?
 C68 C142 H14B 109.0 . . ?
 H14A C142 H14B 107.8 . . ?
 C278 C231 C92 117(2) . . ?
 C497 C231 C92 121(2) . . ?
 C497 C231 C278 121.8(19) . . ?
 C70 C463 H463 119.5 . . ?
 C418 C463 C70 121(2) . . ?
 C418 C463 H463 119.5 . . ?
 C194 C148 P16 117.7(12) . . ?
 C194 C148 C403 120.0 . . ?
 C403 C148 P16 121.8(12) . . ?
 C148 C194 H194 120.0 . . ?
 C276 C194 C148 120.0 . . ?
 C276 C194 H194 120.0 . . ?
 C194 C276 H276 120.0 . . ?
 C194 C276 C339 120.0 . . ?
 C339 C276 H276 120.0 . . ?
 C276 C339 H339 120.0 . . ?
 C276 C339 C49 120.0 . . ?
 C49 C339 H339 120.0 . . ?
 C339 C49 H49 120.0 . . ?
 C403 C49 C339 120.0 . . ?
 C403 C49 H49 120.0 . . ?
 C148 C403 H403 120.0 . . ?
 C49 C403 C148 120.0 . . ?
 C49 C403 H403 120.0 . . ?
 C254 C150 H150 122.2 . . ?
 C254 C150 C486 116(3) . . ?
 C486 C150 H150 122.2 . . ?
 C32 C152 H152 118.0 . . ?
 C574 C152 C32 124(2) . . ?
 C574 C152 H152 118.0 . . ?
 C410 C154 H154 120.0 . . ?
 C410 C154 C335 120.0 . . ?
 C335 C154 H154 120.0 . . ?
 C154 C410 H410 120.0 . . ?
 C154 C410 C519 120.0 . . ?
 C519 C410 H410 120.0 . . ?
 C410 C519 C513 123.8(15) . . ?
 C596 C519 C410 120.0 . . ?
 C596 C519 C513 116.2(15) . . ?
 C519 C596 H596 120.0 . . ?
 C519 C596 C605 120.0 . . ?
 C605 C596 H596 120.0 . . ?
 C596 C605 H605 120.0 . . ?
 C335 C605 C596 120.0 . . ?
 C335 C605 H605 120.0 . . ?
 C154 C335 H335 120.0 . . ?
 C605 C335 C154 120.0 . . ?
 C605 C335 H335 120.0 . . ?
 C227 C465 P10 118.7(17) . . ?
 C227 C465 C477 120(2) . . ?
 C477 C465 P10 121(3) . . ?
 C467 C233 H233 117.7 . . ?
 C616 C233 H233 117.7 . . ?
 C616 C233 C467 125(3) . . ?
 C164 C162 C26 119.9(15) . . ?
 C164 C162 C172 120.0 . . ?
 C172 C162 C26 120.1(15) . . ?
 C162 C164 H164 120.0 . . ?
 C166 C164 C162 120.0 . . ?
 C166 C164 H164 120.0 . . ?
 C164 C166 H166 120.0 . . ?
 C164 C166 C168 120.0 . . ?
 C168 C166 H166 120.0 . . ?
 C166 C168 H168 120.0 . . ?
 C166 C168 C170 120.0 . . ?
 C170 C168 H168 120.0 . . ?
 C168 C170 H170 120.0 . . ?
 C172 C170 C168 120.0 . . ?
 C172 C170 H170 120.0 . . ?
 C162 C172 H172 120.0 . . ?
 C170 C172 C162 120.0 . . ?
 C170 C172 H172 120.0 . . ?
 C126 C174 H17A 109.5 . . ?
 C126 C174 H17B 109.5 . . ?
 H17A C174 H17B 108.1 . . ?
 C308 C174 C126 110.7(16) . . ?
 C308 C174 H17A 109.5 . . ?
 C308 C174 H17B 109.5 . . ?
 C233 C467 P3 116(2) . . ?
 C553 C467 P3 127(3) . . ?
 C553 C467 C233 116(3) . . ?
 C469 C178 P3 113.8(15) . . ?
 C358 C178 P3 124.9(15) . . ?
 C358 C178 C469 121.2(17) . . ?
 S16 C180 H18A 109.1 . . ?
 S16 C180 H18B 109.1 . . ?
 H18A C180 H18B 107.8 . . ?
 C298 C180 S16 112.6(17) . . ?
 C298 C180 H18A 109.1 . . ?
 C298 C180 H18B 109.1 . . ?
 C178 C469 H469 120.8 . . ?
 C503 C469 C178 118(2) . . ?
 C503 C469 H469 120.8 . . ?
 C531 C235 H235 119.1 . . ?
 C531 C235 C541 122(2) . . ?
 C541 C235 H235 119.1 . . ?
 C350 C186 H186 118.5 . . ?
 C488 C186 H186 118.5 . . ?
 C488 C186 C350 123(2) . . ?
 S30 C471 H47A 109.2 . . ?
 S30 C471 H47B 109.2 . . ?
 H47A C471 H47B 107.9 . . ?
 C513 C471 S30 111.9(16) . . ?
 C513 C471 H47A 109.2 . . ?
 C513 C471 H47B 109.2 . . ?
 C239 C190 H190 121.2 . . ?
 C239 C190 C367 118(3) . . ?
 C367 C190 H190 121.2 . . ?
 C218 C473 H473 117.7 . . ?
 C218 C473 C340 125(3) . . ?
 C340 C473 H473 117.7 . . ?
 C114 C196 H196 118.2 . . ?
 C114 C196 C244 124(2) . . ?
 C244 C196 H196 118.2 . . ?
 C252 C198 H198 117.9 . . ?
 C634 C198 H198 117.9 . . ?
 C634 C198 C252 124(3) . . ?
 C416 C200 H200 114.9 . . ?
 C416 C200 C442 130(3) . . ?
 C442 C200 H200 114.9 . . ?
 C441 C237 H237 117.5 . . ?
 C441 C237 C438 125(2) . . ?
 C438 C237 H237 117.5 . . ?
 S20 C204 H20A 109.9 . . ?
 S20 C204 H20B 109.9 . . ?
 H20A C204 H20B 108.3 . . ?
 C518 C204 S20 108.8(14) . . ?
 C518 C204 H20A 109.9 . . ?
 C518 C204 H20B 109.9 . . ?
 C110 C206 H206 117.4 . . ?
 C486 C206 C110 125(2) . . ?
 C486 C206 H206 117.4 . . ?
 S18 C208 H20C 109.7 . . ?
 S18 C208 H20D 109.7 . . ?
 C98 C208 S18 109.8(17) . . ?
 C98 C208 H20C 109.7 . . ?
 C98 C208 H20D 109.7 . . ?
 H20C C208 H20D 108.2 . . ?
 C28 C210 H210 119.9 . . ?
 C28 C210 C440 120(2) . . ?
 C440 C210 H210 119.9 . . ?
 C42 C212 C294 122(2) . . ?
 C42 C212 C298 118(2) . . ?
 C294 C212 C298 120(2) . . ?
 S37 C475 H47C 110.1 . . ?
 S37 C475 H47D 110.1 . . ?
 H47C C475 H47D 108.5 . . ?
 C385 C475 S37 108(3) . . ?
 C385 C475 H47C 110.1 . . ?
 C385 C475 H47D 110.1 . . ?
 C36 C216 H216 117.9 . . ?
 C36 C216 C434 124(2) . . ?
 C434 C216 H216 117.9 . . ?
 C473 C218 C547 128(3) . . ?
 C473 C218 C551 117(2) . . ?
 C551 C218 C547 115(3) . . ?
 C465 C477 H477 121.8 . . ?
 C621 C477 C465 116(3) . . ?
 C621 C477 H477 121.8 . . ?
 C190 C239 H239 115.4 . . ?
 C190 C239 C388 129(3) . . ?
 C388 C239 H239 115.4 . . ?
 C128 C224 H224 119.5 . . ?
 C392 C224 C128 121(2) . . ?
 C392 C224 H224 119.5 . . ?
 C268 C479 H479 119.7 . . ?
 C268 C479 C516 121(3) . . ?
 C516 C479 H479 119.7 . . ?
 C22 C228 H228 121.8 . . ?
 C386 C228 C22 116(2) . . ?
 C386 C228 H228 121.8 . . ?
 C370 C230 H230 119.4 . . ?
 C370 C230 C524 121(3) . . ?
 C524 C230 H230 119.4 . . ?
 C540 C232 H232 121.1 . . ?
 C540 C232 C582 118(3) . . ?
 C582 C232 H232 121.1 . . ?
 C451 C234 C455 123(3) . . ?
 C451 C234 H234 118.7 . . ?
 C455 C234 H234 118.7 . . ?
 C461 C481 H481 121.5 . . ?
 C461 C481 C418 117(2) . . ?
 C418 C481 H481 121.5 . . ?
 C447 C241 H241 120.0 . . ?
 C447 C241 C485 120(3) . . ?
 C485 C241 H241 120.0 . . ?
 C457 C483 H48C 107.7 . . ?
 C457 C483 H48D 107.7 . . ?
 H48C C483 H48D 107.1 . . ?
 C388 C483 C457 119(2) . . ?
 C388 C483 H48C 107.7 . . ?
 C388 C483 H48D 107.7 . . ?
 C451 C242 C453 117(2) . . ?
 C451 C242 H242 121.5 . . ?
 C453 C242 H242 121.5 . . ?
 C104 C244 P12 125.2(18) . . ?
 C196 C244 P12 120.1(15) . . ?
 C196 C244 C104 115(2) . . ?
 C296 C246 H246 120.4 . . ?
 C314 C246 H246 120.4 . . ?
 C314 C246 C296 119(2) . . ?
 C444 C248 H248 122.0 . . ?
 C444 C248 C504 116(2) . . ?
 C504 C248 H248 122.0 . . ?
 C68 C250 H250 118.8 . . ?
 C68 C250 C372 122(2) . . ?
 C372 C250 H250 118.8 . . ?
 C106 C252 H252 121.6 . . ?
 C198 C252 C106 117(2) . . ?
 C198 C252 H252 121.6 . . ?
 C136 C254 H254 115.9 . . ?
 C150 C254 C136 128(3) . . ?
 C150 C254 H254 115.9 . . ?
 C241 C485 H485 121.9 . . ?
 C549 C485 C241 116(3) . . ?
 C549 C485 H485 121.9 . . ?
 C412 C258 P18 129(2) . . ?
 C412 C258 C325 117(3) . . ?
 C325 C258 P18 114(2) . . ?
 C4 C260 H260 119.8 . . ?
 C4 C260 C369 120(2) . . ?
 C369 C260 H260 119.8 . . ?
 C400 C262 P17 122(3) . . ?
 C400 C262 C500 123(4) . . ?
 C500 C262 P17 115(3) . . ?
 C337 C264 H264 115.3 . . ?
 C401 C264 H264 115.3 . . ?
 C401 C264 C337 129(4) . . ?
 C576 C487 H487 116.1 . . ?
 C576 C487 C606 128(2) . . ?
 C606 C487 H487 116.1 . . ?
 C479 C268 P13 127(2) . . ?
 C479 C268 C529 113(3) . . ?
 C529 C268 P13 119(2) . . ?
 C107 C272 H272 117.1 . . ?
 C107 C272 C171 126(3) . . ?
 C171 C272 H272 117.1 . . ?
 C445 C491 H49A 109.6 . . ?
 C445 C491 H49B 109.6 . . ?
 C445 C491 C330 110(2) . . ?
 H49A C491 H49B 108.1 . . ?
 C330 C491 H49A 109.6 . . ?
 C330 C491 H49B 109.6 . . ?
 C231 C278 H278 119.6 . . ?
 C231 C278 C539 121(2) . . ?
 C539 C278 H278 119.6 . . ?
 C48 C493 H49C 109.0 . . ?
 C48 C493 H49D 109.0 . . ?
 C48 C493 C290 112.8(19) . . ?
 H49C C493 H49D 107.8 . . ?
 C290 C493 H49C 109.0 . . ?
 C290 C493 H49D 109.0 . . ?
 C130 C282 H282 117.7 . . ?
 C130 C282 C415 125(3) . . ?
 C415 C282 H282 117.7 . . ?
 C478 C284 H284 120.7 . . ?
 C478 C284 C574 119(3) . . ?
 C574 C284 H284 120.7 . . ?
 C225 C286 H286 120.1 . . ?
 C622 C286 C225 120(3) . . ?
 C622 C286 H286 120.1 . . ?
 C366 C495 C449 117(3) . . ?
 C480 C495 C449 117(3) . . ?
 C480 C495 C366 126(3) . . ?
 C432 C290 C493 122(3) . . ?
 C580 C290 C493 119(3) . . ?
 C580 C290 C432 118(3) . . ?
 C231 C497 H497 120.5 . . ?
 C448 C497 C231 119(2) . . ?
 C448 C497 H497 120.5 . . ?
 C212 C294 H294 120.8 . . ?
 C212 C294 C444 118(2) . . ?
 C444 C294 H294 120.8 . . ?
 C50 C296 H296 118.9 . . ?
 C246 C296 C50 122(2) . . ?
 C246 C296 H296 118.9 . . ?
 C180 C298 C212 114(2) . . ?
 C180 C298 H29A 108.8 . . ?
 C180 C298 H29B 108.8 . . ?
 C212 C298 H29A 108.8 . . ?
 C212 C298 H29B 108.8 . . ?
 H29A C298 H29B 107.7 . . ?
 C356 C302 H302 119.9 . . ?
 C386 C302 H302 119.9 . . ?
 C386 C302 C356 120(2) . . ?
 C322 C304 P18 120.3(17) . . ?
 C43 C304 P18 123.0(18) . . ?
 C43 C304 C322 116(2) . . ?
 C20 C306 H306 122.6 . . ?
 C20 C306 C422 115(2) . . ?
 C422 C306 H306 122.6 . . ?
 C174 C308 C614 115(2) . . ?
 C540 C308 C174 126(3) . . ?
 C540 C308 C614 119(2) . . ?
 C447 C499 H499 120.3 . . ?
 C472 C499 C447 119(2) . . ?
 C472 C499 H499 120.3 . . ?
 C526 C312 P5 115.4(19) . . ?
 C595 C312 P5 125(2) . . ?
 C595 C312 C526 120(2) . . ?
 C246 C314 H314 118.9 . . ?
 C246 C314 C534 122(2) . . ?
 C534 C314 H314 118.9 . . ?
 C352 C316 H316 121.2 . . ?
 C590 C316 H316 121.2 . . ?
 C590 C316 C352 118(2) . . ?
 C330 C501 H501 122.1 . . ?
 C330 C501 C382 116(3) . . ?
 C382 C501 H501 122.1 . . ?
 C128 C320 H320 120.5 . . ?
 C128 C320 C508 119.0(19) . . ?
 C508 C320 H320 120.5 . . ?
 C304 C322 H322 119.8 . . ?
 C370 C322 C304 120(2) . . ?
 C370 C322 H322 119.8 . . ?
 C433 C324 H324 121.8 . . ?
 C433 C324 C576 116(3) . . ?
 C576 C324 H324 121.8 . . ?
 C18 C326 C104 116(2) . . ?
 C18 C326 H326 122.0 . . ?
 C104 C326 H326 122.0 . . ?
 C469 C503 H503 120.3 . . ?
 C469 C503 C490 119(2) . . ?
 C490 C503 H503 120.3 . . ?
 C501 C330 C491 116(2) . . ?
 C521 C330 C491 123(2) . . ?
 C521 C330 C501 122(3) . . ?
 C554 C505 P17 118(2) . . ?
 C381 C505 P17 121(2) . . ?
 C381 C505 C554 120(3) . . ?
 C96 C334 H334 119.5 . . ?
 C628 C334 C96 121(2) . . ?
 C628 C334 H334 119.5 . . ?
 C572 C336 H336 116.8 . . ?
 C590 C336 H336 116.8 . . ?
 C590 C336 C572 126(2) . . ?
 C456 C338 H338 120.3 . . ?
 C498 C338 H338 120.3 . . ?
 C498 C338 C456 119(3) . . ?
 C473 C340 H340 120.0 . . ?
 C406 C340 C473 120(3) . . ?
 C406 C340 H340 120.0 . . ?
 C36 C342 P16 114.5(19) . . ?
 C624 C342 P16 127(2) . . ?
 C624 C342 C36 118(3) . . ?
 C422 C344 H344 117.3 . . ?
 C422 C344 C83 125(3) . . ?
 C83 C344 H344 117.3 . . ?
 C527 C507 H507 122.9 . . ?
 C527 C507 C432 114(3) . . ?
 C432 C507 H507 122.9 . . ?
 C72 C348 H348 122.4 . . ?
 C628 C348 C72 115.2(19) . . ?
 C628 C348 H348 122.4 . . ?
 C186 C350 H350 120.5 . . ?
 C416 C350 C186 119(3) . . ?
 C416 C350 H350 120.5 . . ?
 C316 C352 P4 120(2) . . ?
 C598 C352 P4 120.2(16) . . ?
 C598 C352 C316 119(2) . . ?
 C4 C354 H354 119.7 . . ?
 C4 C354 C362 121(3) . . ?
 C362 C354 H354 119.7 . . ?
 C302 C356 H356 122.5 . . ?
 C468 C356 C302 115(3) . . ?
 C468 C356 H356 122.5 . . ?
 C113 C358 H358 120.9 . . ?
 C178 C358 C113 118(2) . . ?
 C178 C358 H358 120.9 . . ?
 C354 C362 H362 120.2 . . ?
 C404 C362 C354 120(2) . . ?
 C404 C362 H362 120.2 . . ?
 C448 C509 H509 118.3 . . ?
 C539 C509 H509 118.3 . . ?
 C539 C509 C448 123.4(19) . . ?
 C53 C366 H36A 109.4 . . ?
 C53 C366 H36B 109.4 . . ?
 C495 C366 C53 111(2) . . ?
 C495 C366 H36A 109.4 . . ?
 C495 C366 H36B 109.4 . . ?
 H36A C366 H36B 108.0 . . ?
 C230 C370 C322 120(2) . . ?
 C230 C370 H370 119.9 . . ?
 C322 C370 H370 119.9 . . ?
 C250 C372 H372 119.6 . . ?
 C550 C372 C250 121(2) . . ?
 C550 C372 H372 119.6 . . ?
 C28 C374 H374 120.1 . . ?
 C28 C374 C399 120(3) . . ?
 C399 C374 H374 120.1 . . ?
 S35 C376 H37C 108.1 . . ?
 S35 C376 H37D 108.1 . . ?
 H37C C376 H37D 107.3 . . ?
 C555 C376 S35 117(2) . . ?
 C555 C376 H37C 108.1 . . ?
 C555 C376 H37D 108.1 . . ?
 H37A C378 H37B 107.6 . . ?
 C546 C378 H37A 108.6 . . ?
 C546 C378 H37B 108.6 . . ?
 C546 C378 C558 114(3) . . ?
 C558 C378 H37A 108.6 . . ?
 C558 C378 H37B 108.6 . . ?
 C519 C513 H51C 108.5 . . ?
 C519 C513 H51D 108.5 . . ?
 C471 C513 C519 114.9(19) . . ?
 C471 C513 H51C 108.5 . . ?
 C471 C513 H51D 108.5 . . ?
 H51C C513 H51D 107.5 . . ?
 C501 C382 H382 119.3 . . ?
 C424 C382 C501 121(3) . . ?
 C424 C382 H382 119.3 . . ?
 C525 C515 H515 120.6 . . ?
 C525 C515 C171 119(3) . . ?
 C171 C515 H515 120.6 . . ?
 C228 C386 H386 118.5 . . ?
 C302 C386 C228 123(2) . . ?
 C302 C386 H386 118.5 . . ?
 C239 C388 C483 125(3) . . ?
 C239 C388 C331 113(2) . . ?
 C483 C388 C331 122(3) . . ?
 C520 C390 H390 121.7 . . ?
 C520 C390 C634 117(2) . . ?
 C634 C390 H390 121.7 . . ?
 C224 C392 H392 120.4 . . ?
 C224 C392 C428 119(2) . . ?
 C428 C392 H392 120.4 . . ?
 S25 C396 H39A 110.3 . . ?
 S25 C396 H39B 110.3 . . ?
 S25 C396 C611 107(4) . . ?
 H39A C396 H39B 108.5 . . ?
 C611 C396 H39A 110.3 . . ?
 C611 C396 H39B 110.3 . . ?
 C262 C400 H400 122.4 . . ?
 C262 C400 C351 115(3) . . ?
 C351 C400 H400 122.4 . . ?
 C330 C521 H521 118.5 . . ?
 C330 C521 C578 123(3) . . ?
 C578 C521 H521 118.5 . . ?
 C362 C404 H404 119.0 . . ?
 C362 C404 C369 122(2) . . ?
 C369 C404 H404 119.0 . . ?
 C340 C406 H406 119.8 . . ?
 C340 C406 C600 120(2) . . ?
 C600 C406 H406 119.8 . . ?
 C431 C523 H523 123.4 . . ?
 C599 C523 C431 113(3) . . ?
 C599 C523 H523 123.4 . . ?
 C258 C412 H412 118.7 . . ?
 C319 C412 C258 123(3) . . ?
 C319 C412 H412 118.7 . . ?
 C425 C525 H525 116.0 . . ?
 C515 C525 C425 128(3) . . ?
 C515 C525 H525 116.0 . . ?
 C200 C416 P14 123.7(19) . . ?
 C200 C416 C350 112(2) . . ?
 C350 C416 P14 124(2) . . ?
 C463 C418 C481 120(2) . . ?
 C463 C418 H418 119.8 . . ?
 C481 C418 H418 119.8 . . ?
 C507 C527 H527 118.3 . . ?
 C592 C527 C507 123(3) . . ?
 C592 C527 H527 118.3 . . ?
 C306 C422 H422 118.9 . . ?
 C344 C422 C306 122(3) . . ?
 C344 C422 H422 118.9 . . ?
 C382 C424 H424 119.5 . . ?
 C382 C424 C578 121(3) . . ?
 C578 C424 H424 119.5 . . ?
 C268 C529 H529 118.5 . . ?
 C303 C529 C268 123(3) . . ?
 C303 C529 H529 118.5 . . ?
 C392 C428 H428 119.0 . . ?
 C508 C428 C392 122(2) . . ?
 C508 C428 H428 119.0 . . ?
 C191 C430 H430 123.2 . . ?
 C393 C430 H430 123.2 . . ?
 C393 C430 C191 114(3) . . ?
 C290 C432 C507 122(3) . . ?
 C290 C432 H432 118.9 . . ?
 C507 C432 H432 118.9 . . ?
 C216 C434 H434 122.1 . . ?
 C216 C434 C363 116(3) . . ?
 C363 C434 H434 122.1 . . ?
 C235 C531 H531 121.3 . . ?
 C235 C531 C379 117(2) . . ?
 C379 C531 H531 121.3 . . ?
 C237 C438 H438 121.6 . . ?
 C237 C438 C533 117(2) . . ?
 C533 C438 H438 121.6 . . ?
 C210 C440 H440 121.0 . . ?
 C391 C440 C210 118(3) . . ?
 C391 C440 H440 121.0 . . ?
 C200 C442 H442 122.5 . . ?
 C200 C442 C488 115(3) . . ?
 C488 C442 H442 122.5 . . ?
 C248 C444 C294 125(3) . . ?
 C248 C444 H444 117.6 . . ?
 C294 C444 H444 117.6 . . ?
 C438 C533 H533 120.9 . . ?
 C438 C533 C609 118(2) . . ?
 C609 C533 H533 120.9 . . ?
 C497 C448 C509 120(3) . . ?
 C497 C448 H448 120.0 . . ?
 C509 C448 H448 120.0 . . ?
 C225 C535 H535 119.9 . . ?
 C557 C535 C225 120(4) . . ?
 C557 C535 H535 119.9 . . ?
 S26 C454 H45A 108.2 . . ?
 S26 C454 H45B 108.2 . . ?
 H45A C454 H45B 107.4 . . ?
 C506 C454 S26 116.2(16) . . ?
 C506 C454 H45A 108.2 . . ?
 C506 C454 H45B 108.2 . . ?
 C338 C456 H456 117.6 . . ?
 C338 C456 C343 125(3) . . ?
 C343 C456 H456 117.6 . . ?
 C229 C458 H458 120.4 . . ?
 C610 C458 C229 119(3) . . ?
 C610 C458 H458 120.4 . . ?
 S24 C464 H46A 107.4 . . ?
 S24 C464 H46B 107.4 . . ?
 H46A C464 H46B 106.9 . . ?
 C201 C464 S24 120(2) . . ?
 C201 C464 H46A 107.4 . . ?
 C201 C464 H46B 107.4 . . ?
 C494 C466 H466 118.8 . . ?
 C494 C466 C299 122(3) . . ?
 C299 C466 H466 118.8 . . ?
 C22 C468 C356 126(3) . . ?
 C22 C468 H468 117.1 . . ?
 C356 C468 H468 117.1 . . ?
 C278 C539 H539 122.6 . . ?
 C509 C539 C278 115(2) . . ?
 C509 C539 H539 122.6 . . ?
 C499 C472 H472 119.1 . . ?
 C499 C472 C549 122(3) . . ?
 C549 C472 H472 119.1 . . ?
 C235 C541 H541 119.8 . . ?
 C570 C541 C235 120(2) . . ?
 C570 C541 H541 119.8 . . ?
 C32 C476 H476 121.4 . . ?
 C478 C476 C32 117(2) . . ?
 C478 C476 H476 121.4 . . ?
 C284 C478 C476 125(3) . . ?
 C284 C478 H478 117.4 . . ?
 C476 C478 H478 117.4 . . ?
 C495 C480 H480 119.3 . . ?
 C495 C480 C618 121(3) . . ?
 C618 C480 H480 119.3 . . ?
 C602 C543 P10 120(3) . . ?
 C602 C543 C365 116(3) . . ?
 C365 C543 P10 124(3) . . ?
 C536 C484 H484 123.1 . . ?
 C536 C484 C608 114(3) . . ?
 C608 C484 H484 123.1 . . ?
 C150 C486 H486 121.9 . . ?
 C206 C486 C150 116(3) . . ?
 C206 C486 H486 121.9 . . ?
 C186 C488 C442 118(2) . . ?
 C186 C488 H488 120.9 . . ?
 C442 C488 H488 120.9 . . ?
 C113 C490 C503 118(2) . . ?
 C113 C490 H490 120.8 . . ?
 C503 C490 H490 120.8 . . ?
 C557 C545 H545 119.9 . . ?
 C622 C545 H545 119.9 . . ?
 C622 C545 C557 120(3) . . ?
 C215 C494 C466 115(3) . . ?
 C215 C494 H494 122.3 . . ?
 C466 C494 H494 122.3 . . ?
 C218 C547 H54C 107.8 . . ?
 C218 C547 H54D 107.8 . . ?
 H54C C547 H54D 107.1 . . ?
 C542 C547 C218 118(3) . . ?
 C542 C547 H54C 107.8 . . ?
 C542 C547 H54D 107.8 . . ?
 C338 C498 H498 119.4 . . ?
 C338 C498 C5 121(3) . . ?
 C5 C498 H498 119.4 . . ?
 C262 C500 H500 120.5 . . ?
 C262 C500 C349 119(4) . . ?
 C349 C500 H500 120.5 . . ?
 C485 C549 C472 125(2) . . ?
 C485 C549 H549 117.7 . . ?
 C472 C549 H549 117.7 . . ?
 C42 C504 C248 118(3) . . ?
 C42 C504 H504 121.0 . . ?
 C248 C504 H504 121.0 . . ?
 C110 C506 C454 115.4(18) . . ?
 C110 C506 H50A 108.4 . . ?
 C110 C506 H50B 108.4 . . ?
 C454 C506 H50A 108.4 . . ?
 C454 C506 H50B 108.4 . . ?
 H50A C506 H50B 107.5 . . ?
 C320 C508 P12 120.8(15) . . ?
 C428 C508 P12 121.9(18) . . ?
 C428 C508 C320 117(2) . . ?
 C512 C510 H510 122.0 . . ?
 C512 C510 C355 116(3) . . ?
 C355 C510 H510 122.0 . . ?
 C510 C512 H512 119.9 . . ?
 C510 C512 C608 120(3) . . ?
 C608 C512 H512 119.9 . . ?
 C50 C514 H514 118.8 . . ?
 C534 C514 C50 122(2) . . ?
 C534 C514 H514 118.8 . . ?
 C479 C516 H516 118.8 . . ?
 C575 C516 C479 122(3) . . ?
 C575 C516 H516 118.8 . . ?
 C204 C518 H51A 108.6 . . ?
 C204 C518 H51B 108.6 . . ?
 C204 C518 C536 115(2) . . ?
 H51A C518 H51B 107.6 . . ?
 C536 C518 H51A 108.6 . . ?
 C536 C518 H51B 108.6 . . ?
 C106 C520 C390 120(2) . . ?
 C106 C520 H520 120.2 . . ?
 C390 C520 H520 120.2 . . ?
 C218 C551 H551 120.9 . . ?
 C600 C551 C218 118(3) . . ?
 C600 C551 H551 120.9 . . ?
 C230 C524 H524 120.2 . . ?
 C43 C524 C230 120(3) . . ?
 C43 C524 H524 120.2 . . ?
 C312 C526 H526 119.6 . . ?
 C626 C526 C312 121(3) . . ?
 C626 C526 H526 119.6 . . ?
 S3 C528 H52A 109.8 . . ?
 S3 C528 H52B 109.8 . . ?
 H52A C528 H52B 108.2 . . ?
 C405 C528 S3 109(3) . . ?
 C405 C528 H52A 109.8 . . ?
 C405 C528 H52B 109.8 . . ?
 C467 C553 H553 119.3 . . ?
 C467 C553 C617 121(4) . . ?
 C617 C553 H553 119.3 . . ?
 C132 C532 H532 118.5 . . ?
 C550 C532 C132 123(2) . . ?
 C550 C532 H532 118.5 . . ?
 C314 C534 H534 120.4 . . ?
 C514 C534 C314 119(2) . . ?
 C514 C534 H534 120.4 . . ?
 C484 C536 C518 115(2) . . ?
 C484 C536 C355 117(3) . . ?
 C355 C536 C518 127(3) . . ?
 C319 C538 H538 117.9 . . ?
 C345 C538 H538 117.9 . . ?
 C345 C538 C319 124(3) . . ?
 C232 C540 H540 119.4 . . ?
 C308 C540 C232 121(3) . . ?
 C308 C540 H540 119.4 . . ?
 S22 C542 H54E 108.9 . . ?
 S22 C542 H54F 108.9 . . ?
 C547 C542 S22 114(2) . . ?
 C547 C542 H54E 108.9 . . ?
 C547 C542 H54F 108.9 . . ?
 H54E C542 H54F 107.7 . . ?
 C376 C555 H55A 109.9 . . ?
 C376 C555 H55B 109.9 . . ?
 C376 C555 C619 109(2) . . ?
 H55A C555 H55B 108.3 . . ?
 C619 C555 H55A 109.9 . . ?
 C619 C555 H55B 109.9 . . ?
 S39 C546 H54A 109.2 . . ?
 S39 C546 H54B 109.2 . . ?
 C378 C546 S39 112(2) . . ?
 C378 C546 H54A 109.2 . . ?
 C378 C546 H54B 109.2 . . ?
 H54A C546 H54B 107.9 . . ?
 C594 C548 H548 117.2 . . ?
 C191 C548 H548 117.2 . . ?
 C191 C548 C594 126(3) . . ?
 C372 C550 C532 120(2) . . ?
 C372 C550 H550 119.9 . . ?
 C532 C550 H550 119.9 . . ?
 C20 C552 H552 121.3 . . ?
 C83 C552 C20 117(2) . . ?
 C83 C552 H552 121.3 . . ?
 C505 C554 H554 120.3 . . ?
 C577 C554 C505 119(3) . . ?
 C577 C554 H554 120.3 . . ?
 C535 C557 C545 124(3) . . ?
 C535 C557 H557 118.2 . . ?
 C545 C557 H557 118.2 . . ?
 C560 C558 C378 111.2(18) . . ?
 C560 C558 C568 120.0 . . ?
 C568 C558 C378 128.7(18) . . ?
 C558 C560 H560 120.0 . . ?
 C562 C560 C558 120.0 . . ?
 C562 C560 H560 120.0 . . ?
 C560 C562 H562 120.0 . . ?
 C560 C562 C564 120.0 . . ?
 C564 C562 H562 120.0 . . ?
 C562 C564 H564 120.0 . . ?
 C566 C564 C562 120.0 . . ?
 C566 C564 H564 120.0 . . ?
 C564 C566 H566 120.0 . . ?
 C564 C566 C568 120.0 . . ?
 C568 C566 H566 120.0 . . ?
 C558 C568 H568 120.0 . . ?
 C566 C568 C558 120.0 . . ?
 C566 C568 H568 120.0 . . ?
 C541 C570 P15 119.8(19) . . ?
 C541 C570 C591 121(2) . . ?
 C591 C570 P15 119(2) . . ?
 C336 C572 H572 125.2 . . ?
 C336 C572 C598 110(2) . . ?
 C598 C572 H572 125.2 . . ?
 C152 C574 C284 118(3) . . ?
 C152 C574 H574 121.2 . . ?
 C284 C574 H574 121.2 . . ?
 C487 C576 C324 112(3) . . ?
 C487 C576 H576 124.0 . . ?
 C324 C576 H576 124.0 . . ?
 C521 C578 H578 121.5 . . ?
 C424 C578 C521 117(3) . . ?
 C424 C578 H578 121.5 . . ?
 C290 C580 H580 116.6 . . ?
 C290 C580 C592 127(3) . . ?
 C592 C580 H580 116.6 . . ?
 C232 C582 H582 115.7 . . ?
 C371 C582 C232 129(2) . . ?
 C371 C582 H582 115.7 . . ?
 S23 C586 H58A 110.1 . . ?
 S23 C586 H58B 110.1 . . ?
 H58A C586 H58B 108.4 . . ?
 C353 C586 S23 108(3) . . ?
 C353 C586 H58A 110.1 . . ?
 C353 C586 H58B 110.1 . . ?
 C577 C588 H588 117.7 . . ?
 C357 C588 H588 117.7 . . ?
 C357 C588 C577 125(4) . . ?
 C316 C590 H590 119.8 . . ?
 C336 C590 C316 120(2) . . ?
 C336 C590 H590 119.8 . . ?
 C527 C592 H592 123.4 . . ?
 C580 C592 C527 113(3) . . ?
 C580 C592 H592 123.4 . . ?
 C548 C594 P14 123(2) . . ?
 C632 C594 P14 119(2) . . ?
 C632 C594 C548 117(3) . . ?
 C352 C598 C572 127(2) . . ?
 C352 C598 H598 116.7 . . ?
 C572 C598 H598 116.7 . . ?
 C406 C600 H600 120.1 . . ?
 C551 C600 C406 120(3) . . ?
 C551 C600 H600 120.1 . . ?
 C543 C602 H602 117.5 . . ?
 C323 C602 C543 125(4) . . ?
 C323 C602 H602 117.5 . . ?
 C227 C604 H604 119.7 . . ?
 C227 C604 C601 121(3) . . ?
 C601 C604 H604 119.7 . . ?
 C443 C606 C487 110(3) . . ?
 C443 C606 H606 125.1 . . ?
 C487 C606 H606 125.1 . . ?
 C484 C608 H608 117.6 . . ?
 C512 C608 C484 125(3) . . ?
 C512 C608 H608 117.6 . . ?
 C458 C610 H610 120.4 . . ?
 C458 C610 C599 119(3) . . ?
 C599 C610 H610 120.4 . . ?
 H61A C612 H61B 107.0 . . ?
 C583 C612 H61A 107.5 . . ?
 C583 C612 H61B 107.5 . . ?
 C585 C612 H61A 107.5 . . ?
 C585 C612 H61B 107.5 . . ?
 C585 C612 C583 119(3) . . ?
 C308 C614 H614 120.3 . . ?
 C308 C614 C371 119(3) . . ?
 C371 C614 H614 120.3 . . ?
 C233 C616 H616 123.4 . . ?
 C233 C616 C589 113(4) . . ?
 C589 C616 H616 123.4 . . ?
 C480 C618 H618 121.8 . . ?
 C603 C618 C480 116(4) . . ?
 C603 C618 H618 121.8 . . ?
 C165 C620 H620 120.0 . . ?
 C165 C620 C3 120.0 . . ?
 C3 C620 H620 120.0 . . ?
 C620 C165 H165 120.0 . . ?
 C341 C165 C620 120.0 . . ?
 C341 C165 H165 120.0 . . ?
 C165 C341 H341 120.0 . . ?
 C165 C341 C87 120.0 . . ?
 C87 C341 H341 120.0 . . ?
 C341 C87 C201 118(2) . . ?
 C173 C87 C341 120.0 . . ?
 C173 C87 C201 121(2) . . ?
 C87 C173 H173 120.0 . . ?
 C87 C173 C3 120.0 . . ?
 C3 C173 H173 120.0 . . ?
 C620 C3 H3 120.0 . . ?
 C173 C3 C620 120.0 . . ?
 C173 C3 H3 120.0 . . ?
 C286 C622 H622 120.6 . . ?
 C545 C622 C286 119(4) . . ?
 C545 C622 H622 120.6 . . ?
 C342 C624 H624 117.1 . . ?
 C363 C624 C342 126(3) . . ?
 C363 C624 H624 117.1 . . ?
 C526 C626 H626 119.6 . . ?
 C526 C626 C607 121(3) . . ?
 C607 C626 H626 119.6 . . ?
 C334 C628 C348 122.6(18) . . ?
 C334 C628 H628 118.7 . . ?
 C348 C628 H628 118.7 . . ?
 C594 C632 H632 121.1 . . ?
 C594 C632 C393 118(3) . . ?
 C393 C632 H632 121.1 . . ?
 C198 C634 C390 122(3) . . ?
 C198 C634 H634 119.0 . . ?
 C390 C634 H634 119.0 . . ?
 C159 C636 H636 116.1 . . ?
 C159 C636 C99 128(5) . . ?
 C99 C636 H636 116.1 . . ?
 C636 C159 P18 120(3) . . ?
 C636 C159 C333 115(3) . . ?
 C333 C159 P18 124(3) . . ?
 C412 C319 H319 121.1 . . ?
 C538 C319 C412 118(3) . . ?
 C538 C319 H319 121.1 . . ?
 C86 C5 C498 122(3) . . ?
 C86 C5 H5 119.2 . . ?
 C498 C5 H5 119.2 . . ?
 C516 C575 H575 119.6 . . ?
 C516 C575 C303 121(3) . . ?
 C303 C575 H575 119.6 . . ?
 C333 C161 H161 120.3 . . ?
 C193 C161 H161 120.3 . . ?
 C193 C161 C333 119(4) . . ?
 C602 C323 H323 119.6 . . ?
 C602 C323 C293 121(4) . . ?
 C293 C323 H323 119.6 . . ?
 C554 C577 C588 117(3) . . ?
 C554 C577 H577 121.5 . . ?
 C588 C577 H577 121.5 . . ?
 C258 C325 H325 122.2 . . ?
 C345 C325 C258 116(3) . . ?
 C345 C325 H325 122.2 . . ?
 C449 C289 H289 127.1 . . ?
 C449 C289 C603 106(3) . . ?
 C603 C289 H289 127.1 . . ?
 C517 C145 H145 120.0 . . ?
 C517 C145 C619 120.0 . . ?
 C619 C145 H145 120.0 . . ?
 C145 C517 H517 120.0 . . ?
 C579 C517 C145 120.0 . . ?
 C579 C517 H517 120.0 . . ?
 C517 C579 H579 120.0 . . ?
 C517 C579 C300 120.0 . . ?
 C300 C579 H579 120.0 . . ?
 C579 C300 H300 120.0 . . ?
 C511 C300 C579 120.0 . . ?
 C511 C300 H300 120.0 . . ?
 C300 C511 H511 120.0 . . ?
 C300 C511 C619 120.0 . . ?
 C619 C511 H511 120.0 . . ?
 C145 C619 C555 124.3(16) . . ?
 C511 C619 C555 115.5(16) . . ?
 C511 C619 C145 120.0 . . ?
 C388 C331 H331 118.9 . . ?
 C309 C331 C388 122(3) . . ?
 C309 C331 H331 118.9 . . ?
 C344 C83 C552 116(3) . . ?
 C344 C83 H83 122.0 . . ?
 C552 C83 H83 122.0 . . ?
 C159 C333 H333 119.7 . . ?
 C161 C333 C159 121(4) . . ?
 C161 C333 H333 119.7 . . ?
 S21 C583 H58C 109.1 . . ?
 S21 C583 H58D 109.1 . . ?
 C612 C583 S21 113(2) . . ?
 C612 C583 H58C 109.1 . . ?
 C612 C583 H58D 109.1 . . ?
 H58C C583 H58D 107.8 . . ?
 C130 C337 H337 121.4 . . ?
 C264 C337 C130 117(3) . . ?
 C264 C337 H337 121.4 . . ?
 C323 C293 H293 121.7 . . ?
 C613 C293 C323 117(4) . . ?
 C613 C293 H293 121.7 . . ?
 C595 C587 H587 119.4 . . ?
 C607 C587 H587 119.4 . . ?
 C607 C587 C595 121(3) . . ?
 C272 C171 H171 123.5 . . ?
 C515 C171 C272 113(2) . . ?
 C515 C171 H171 123.5 . . ?
 C86 C343 H343 121.6 . . ?
 C456 C343 C86 117(3) . . ?
 C456 C343 H343 121.6 . . ?
 C304 C43 H43 119.4 . . ?
 C524 C43 C304 121(2) . . ?
 C524 C43 H43 119.4 . . ?
 C538 C345 C325 122(4) . . ?
 C538 C345 H345 118.9 . . ?
 C325 C345 H345 118.9 . . ?
 C616 C589 H589 118.6 . . ?
 C617 C589 C616 123(4) . . ?
 C617 C589 H589 118.6 . . ?
 C500 C349 H349 120.0 . . ?
 C181 C349 C500 120(4) . . ?
 C181 C349 H349 120.0 . . ?
 C570 C591 H591 119.2 . . ?
 C570 C591 C379 122(3) . . ?
 C379 C591 H591 119.2 . . ?
 C400 C351 H351 120.3 . . ?
 C181 C351 C400 119(3) . . ?
 C181 C351 H351 120.3 . . ?
 C586 C353 H35A 107.9 . . ?
 C586 C353 H35B 107.9 . . ?
 H35A C353 H35B 107.2 . . ?
 C584 C353 C586 118(3) . . ?
 C584 C353 H35A 107.9 . . ?
 C584 C353 H35B 107.9 . . ?
 C510 C355 C536 127(3) . . ?
 C510 C355 H355 116.7 . . ?
 C536 C355 H355 116.7 . . ?
 C312 C595 C587 120(3) . . ?
 C312 C595 H595 119.9 . . ?
 C587 C595 H595 119.9 . . ?
 C588 C357 H357 118.9 . . ?
 C381 C357 C588 122(3) . . ?
 C381 C357 H357 118.9 . . ?
 C441 C597 H597 119.7 . . ?
 C441 C597 C609 121(2) . . ?
 C609 C597 H597 119.7 . . ?
 C466 C299 H299 122.0 . . ?
 C407 C299 C466 116(4) . . ?
 C407 C299 H299 122.0 . . ?
 C523 C599 H599 116.6 . . ?
 C610 C599 C523 127(3) . . ?
 C610 C599 H599 116.6 . . ?
 C349 C181 H181 120.3 . . ?
 C351 C181 C349 119(4) . . ?
 C351 C181 H181 120.3 . . ?
 C434 C363 H363 120.8 . . ?
 C624 C363 C434 118(2) . . ?
 C624 C363 H363 120.8 . . ?
 C604 C601 H601 121.9 . . ?
 C621 C601 C604 116(2) . . ?
 C621 C601 H601 121.9 . . ?
 C543 C365 H365 121.7 . . ?
 C543 C365 C613 117(4) . . ?
 C613 C365 H365 121.7 . . ?
 C618 C603 C289 130(3) . . ?
 C618 C603 H603 114.8 . . ?
 C289 C603 H603 114.8 . . ?
 C190 C367 H367 122.0 . . ?
 C309 C367 C190 116(3) . . ?
 C309 C367 H367 122.0 . . ?
 C260 C369 H369 122.5 . . ?
 C404 C369 C260 115(3) . . ?
 C404 C369 H369 122.5 . . ?
 C529 C303 H303 120.5 . . ?
 C575 C303 C529 119(3) . . ?
 C575 C303 H303 120.5 . . ?
 C582 C371 C614 113(3) . . ?
 C582 C371 H371 123.5 . . ?
 C614 C371 H371 123.5 . . ?
 C373 C93 C377 120.0 . . ?
 C373 C93 C405 117(2) . . ?
 C377 C93 C405 123(2) . . ?
 C93 C373 H373 120.0 . . ?
 C187 C373 C93 120.0 . . ?
 C187 C373 H373 120.0 . . ?
 C373 C187 H187 120.0 . . ?
 C375 C187 C373 120.0 . . ?
 C375 C187 H187 120.0 . . ?
 C187 C375 H375 120.0 . . ?
 C187 C375 C47 120.0 . . ?
 C47 C375 H375 120.0 . . ?
 C375 C47 H47 120.0 . . ?
 C377 C47 C375 120.0 . . ?
 C377 C47 H47 120.0 . . ?
 C93 C377 H377 120.0 . . ?
 C47 C377 C93 120.0 . . ?
 C47 C377 H377 120.0 . . ?
 C626 C607 H607 121.8 . . ?
 C587 C607 C626 116(3) . . ?
 C587 C607 H607 121.8 . . ?
 C531 C379 C591 118(3) . . ?
 C531 C379 H379 121.2 . . ?
 C591 C379 H379 121.2 . . ?
 C533 C609 H609 121.2 . . ?
 C597 C609 C533 118(2) . . ?
 C597 C609 H609 121.2 . . ?
 C505 C381 H381 121.9 . . ?
 C357 C381 C505 116(3) . . ?
 C357 C381 H381 121.9 . . ?
 C430 C191 H191 122.0 . . ?
 C548 C191 C430 116(3) . . ?
 C548 C191 H191 122.0 . . ?
 C396 C611 H61C 109.0 . . ?
 C396 C611 H61D 109.0 . . ?
 C396 C611 C631 113(5) . . ?
 H61C C611 H61D 107.8 . . ?
 C631 C611 H61C 109.0 . . ?
 C631 C611 H61D 109.0 . . ?
 C475 C385 H38A 110.0 . . ?
 C475 C385 H38B 110.0 . . ?
 C475 C385 C623 108(3) . . ?
 H38A C385 H38B 108.4 . . ?
 C623 C385 H38A 110.0 . . ?
 C623 C385 H38B 110.0 . . ?
 C161 C193 H193 120.5 . . ?
 C161 C193 C99 119(4) . . ?
 C99 C193 H193 120.5 . . ?
 C293 C613 C365 123(4) . . ?
 C293 C613 H613 118.6 . . ?
 C365 C613 H613 118.6 . . ?
 C215 C307 H307 119.6 . . ?
 C215 C307 C407 121(3) . . ?
 C407 C307 H307 119.6 . . ?
 C440 C391 H391 120.8 . . ?
 C399 C391 C440 118(3) . . ?
 C399 C391 H391 120.8 . . ?
 C430 C393 C632 125(3) . . ?
 C430 C393 H393 117.4 . . ?
 C632 C393 H393 117.4 . . ?
 C636 C99 C193 115(4) . . ?
 C636 C99 H99 122.6 . . ?
 C193 C99 H99 122.6 . . ?
 C553 C617 H617 120.7 . . ?
 C589 C617 C553 119(3) . . ?
 C589 C617 H617 120.7 . . ?
 C374 C399 H399 118.3 . . ?
 C391 C399 C374 123(3) . . ?
 C391 C399 H399 118.3 . . ?
 C389 C25 H25 120.0 . . ?
 C389 C25 C584 120.0 . . ?
 C584 C25 H25 120.0 . . ?
 C25 C389 H389 120.0 . . ?
 C195 C389 C25 120.0 . . ?
 C195 C389 H389 120.0 . . ?
 C389 C195 H195 120.0 . . ?
 C389 C195 C359 120.0 . . ?
 C359 C195 H195 120.0 . . ?
 C195 C359 H359 120.0 . . ?
 C195 C359 C199 120.0 . . ?
 C199 C359 H359 120.0 . . ?
 C359 C199 H199 120.0 . . ?
 C584 C199 C359 120.0 . . ?
 C584 C199 H199 120.0 . . ?
 C25 C584 C353 119(2) . . ?
 C199 C584 C353 121(2) . . ?
 C199 C584 C25 120.0 . . ?
 C264 C401 H401 120.2 . . ?
 C264 C401 C415 120(3) . . ?
 C415 C401 H401 120.2 . . ?
 C464 C201 H20E 108.8 . . ?
 C464 C201 H20F 108.8 . . ?
 C87 C201 C464 114(3) . . ?
 C87 C201 H20E 108.8 . . ?
 C87 C201 H20F 108.8 . . ?
 H20E C201 H20F 107.7 . . ?
 C331 C309 C367 120(4) . . ?
 C331 C309 H309 119.9 . . ?
 C367 C309 H309 119.9 . . ?
 C528 C405 H40A 104.5 . . ?
 C528 C405 H40B 104.5 . . ?
 C93 C405 C528 131(3) . . ?
 C93 C405 H40A 104.5 . . ?
 C93 C405 H40B 104.5 . . ?
 H40A C405 H40B 105.6 . . ?
 C299 C407 C307 118(4) . . ?
 C299 C407 H407 120.9 . . ?
 C307 C407 H407 120.9 . . ?
 C477 C621 H621 116.9 . . ?
 C601 C621 C477 126(3) . . ?
 C601 C621 H621 116.9 . . ?
 C623 C409 H409 120.0 . . ?
 C623 C409 C627 120.0 . . ?
 C627 C409 H409 120.0 . . ?
 C409 C623 C385 114(3) . . ?
 C411 C623 C385 126(3) . . ?
 C411 C623 C409 120.0 . . ?
 C623 C411 H411 120.0 . . ?
 C623 C411 C625 120.0 . . ?
 C625 C411 H411 120.0 . . ?
 C411 C625 H625 120.0 . . ?
 C411 C625 C413 120.0 . . ?
 C413 C625 H625 120.0 . . ?
 C625 C413 H413 120.0 . . ?
 C627 C413 C625 120.0 . . ?
 C627 C413 H413 120.0 . . ?
 C409 C627 H627 120.0 . . ?
 C413 C627 C409 120.0 . . ?
 C413 C627 H627 120.0 . . ?
 C282 C415 C401 112(3) . . ?
 C282 C415 H415 123.8 . . ?
 C401 C415 H415 123.8 . . ?
 C157 C629 H629 120.0 . . ?
 C157 C629 C395 120.0 . . ?
 C395 C629 H629 120.0 . . ?
 C629 C157 H157 120.0 . . ?
 C297 C157 C629 120.0 . . ?
 C297 C157 H157 120.0 . . ?
 C157 C297 H297 120.0 . . ?
 C157 C297 C585 120.0 . . ?
 C585 C297 H297 120.0 . . ?
 C297 C585 C612 123(2) . . ?
 C297 C585 C615 120.0 . . ?
 C615 C585 C612 117(2) . . ?
 C585 C615 H615 120.0 . . ?
 C395 C615 C585 120.0 . . ?
 C395 C615 H615 120.0 . . ?
 C629 C395 H395 120.0 . . ?
 C615 C395 C629 120.0 . . ?
 C615 C395 H395 120.0 . . ?
 C631 C315 H315 120.4 . . ?
 C631 C315 C635 119.1(16) . . ?
 C635 C315 H315 120.4 . . ?
 C315 C631 C611 120(3) . . ?
 C105 C631 C611 119(3) . . ?
 C105 C631 C315 120.4(16) . . ?
 C631 C105 H105 119.8 . . ?
 C631 C105 C633 120.3(15) . . ?
 C633 C105 H105 119.8 . . ?
 C105 C633 H633 120.4 . . ?
 C105 C633 C317 119.1(15) . . ?
 C317 C633 H633 120.4 . . ?
 C633 C317 H317 120.1 . . ?
 C633 C317 C635 119.9(15) . . ?
 C635 C317 H317 120.0 . . ?
 C315 C635 H635 120.1 . . ?
 C317 C635 C315 119.9(16) . . ?
 C317 C635 H635 120.1 . . ?

loop_
  _geom_torsion_atom_site_label_1
  _geom_torsion_atom_site_label_2
  _geom_torsion_atom_site_label_3
  _geom_torsion_atom_site_label_4
  _geom_torsion
  _geom_torsion_site_symmetry_1
  _geom_torsion_site_symmetry_2
  _geom_torsion_site_symmetry_3
  _geom_torsion_site_symmetry_4
  _geom_torsion_publ_flag
 Cu1 S8 C1 C26 161.3(15) . . . . ?
 Cu1 S12 C8 C24 79.5(13) . . . . ?
 Cu1 S36 C10 C142 -98.3(16) . . . . ?
 Cu4 S6 C34 C78 141.7(17) . . . . ?
 Cu4 S18 C208 C98 -136.3(13) . . . . ?
 Cu6 S20 C204 C518 143.8(14) . . . . ?
 Cu6 S32 C126 C174 -153.0(15) . . . . ?
 Cu8 S6 C34 C78 66(2) . . . . ?
 Cu8 S24 C464 C201 179(2) . . . . ?
 Cu8 S36 C10 C142 164.6(14) . . . . ?
 Cu15 S27 C429 C459 -84(2) . . . . ?
 Cu15 S10 C138 C213 110.5(16) . . . . ?
 Cu15 S34 C427 C92 -154.2(13) . . . . ?
 Cu31 S22 C542 C547 -173(3) . . . . ?
 Cu31 S30 C471 C513 142.5(18) . . . . ?
 Cu14 S12 C8 C24 154.4(12) . . . . ?
 Cu14 S16 C180 C298 -130.8(16) . . . . ?
 Cu16 S13 C53 C366 -72.9(13) . . . . ?
 Cu16 S10 C138 C213 -155.1(14) . . . . ?
 Cu16 S31 C445 C491 125.8(13) . . . . ?
 Cu18 S26 C454 C506 -49.2(18) . . . . ?
 Cu18 S36 C10 C142 67.1(16) . . . . ?
 Cu18 P12 C106 C252 -151.9(19) . . . . ?
 Cu18 P12 C106 C520 29(2) . . . . ?
 Cu18 P12 C244 C104 -134.9(18) . . . . ?
 Cu18 P12 C244 C196 42(2) . . . . ?
 Cu18 P12 C508 C320 -170.0(19) . . . . ?
 Cu18 P12 C508 C428 0(3) . . . . ?
 Cu20 S24 C464 C201 -3(3) . . . . ?
 Cu20 S26 C454 C506 -175.4(14) . . . . ?
 Cu20 P18 C258 C412 -126(2) . . . . ?
 Cu20 P18 C258 C325 59(2) . . . . ?
 Cu20 P18 C304 C322 17(3) . . . . ?
 Cu20 P18 C304 C43 -169(2) . . . . ?
 Cu20 P18 C159 C636 62(4) . . . . ?
 Cu20 P18 C159 C333 -109(4) . . . . ?
 Cu22 S8 C1 C26 68.4(18) . . . . ?
 Cu22 S26 C454 C506 68.1(17) . . . . ?
 Cu22 P16 C50 C296 18(2) . . . . ?
 Cu22 P16 C50 C514 -159(2) . . . . ?
 Cu22 P16 C148 C194 70.4(15) . . . . ?
 Cu22 P16 C148 C403 -101.4(13) . . . . ?
 Cu22 P16 C342 C36 17.6(19) . . . . ?
 Cu22 P16 C342 C624 -155(2) . . . . ?
 Cu33 S22 C542 C547 -100(3) . . . . ?
 Cu33 S31 C445 C491 -143.7(13) . . . . ?
 Cu33 S34 C427 C92 112.3(15) . . . . ?
 Cu26 S38 C48 C493 -151.4(19) . . . . ?
 Cu26 S21 C583 C612 -83(2) . . . . ?
 Cu26 S37 C475 C385 -166(4) . . . . ?
 Cu28 S18 C208 C98 148.2(14) . . . . ?
 Cu28 S39 C546 C378 81(2) . . . . ?
 Cu30 S16 C180 C298 156.0(17) . . . . ?
 Cu30 S39 C546 C378 167(2) . . . . ?
 Cu30 S23 C586 C353 63(2) . . . . ?
 Cu35 S13 C53 C366 -147.3(12) . . . . ?
 Cu35 S38 C48 C493 135.2(18) . . . . ?
 Cu34 S27 C429 C459 -158.9(18) . . . . ?
 Cu34 S29 C457 C483 149.8(17) . . . . ?
 Cu36 S18 C208 C98 72.9(17) . . . . ?
 Cu36 S20 C204 C518 -128.3(15) . . . . ?
 Cu36 P14 C54 C72 -15(3) . . . . ?
 Cu36 P14 C54 C96 162(2) . . . . ?
 Cu36 P14 C416 C200 -52(2) . . . . ?
 Cu36 P14 C416 C350 123.1(19) . . . . ?
 Cu36 P14 C594 C548 135(3) . . . . ?
 Cu36 P14 C594 C632 -34(3) . . . . ?
 Cu38 S32 C126 C174 129.9(17) . . . . ?
 Cu38 S23 C586 C353 141(2) . . . . ?
 Cu40 S30 C471 C513 -143(2) . . . . ?
 Cu40 S37 C475 C385 -84(4) . . . . ?
 Cu40 S25 C396 C611 -169(2) . . . . ?
 Cu42 S8 C1 C26 -104.3(17) . . . . ?
 Cu42 S20 C204 C518 67.6(16) . . . . ?
 Cu42 S24 C464 C201 87(3) . . . . ?
 Cu44 S29 C457 C483 -136.5(19) . . . . ?
 Cu44 S21 C583 C612 -160(2) . . . . ?
 Cu44 S25 C396 C611 -87(3) . . . . ?
 Cu45 S10 C138 C213 -58.1(17) . . . . ?
 Cu45 P13 C441 C237 -31(3) . . . . ?
 Cu45 P13 C441 C597 154(3) . . . . ?
 Cu45 P13 C461 C223 -39.3(19) . . . . ?
 Cu45 P13 C461 C481 146.4(15) . . . . ?
 Cu45 P13 C268 C479 157.7(19) . . . . ?
 Cu45 P13 C268 C529 -29(2) . . . . ?
 Cu45 S35 C376 C555 -72.4(19) . . . . ?
 Cu23 S13 C53 C366 126.4(13) . . . . ?
 Cu23 S29 C457 C483 -65(2) . . . . ?
 Cu23 P3 C107 C425 25.8(18) . . . . ?
 Cu23 P3 C107 C272 -153.4(18) . . . . ?
 Cu23 P3 C467 C233 40(3) . . . . ?
 Cu23 P3 C467 C553 -147(3) . . . . ?
 Cu23 P3 C178 C469 53(2) . . . . ?
 Cu23 P3 C178 C358 -124(2) . . . . ?
 Cu41 S31 C445 C491 -51.5(15) . . . . ?
 Cu41 S35 C376 C555 54.2(19) . . . . ?
 Cu41 P17 C262 C400 127(3) . . . . ?
 Cu41 P17 C262 C500 -60(3) . . . . ?
 Cu41 P17 C505 C554 -62(2) . . . . ?
 Cu41 P17 C505 C381 117(2) . . . . ?
 Cu25 S6 C34 C78 -135.4(18) . . . . ?
 Cu25 S16 C180 C298 88.1(19) . . . . ?
 Cu25 S39 C546 C378 -122.3(19) . . . . ?
 Cu25 P6 C20 C306 136(2) . . . . ?
 Cu25 P6 C20 C552 -42(2) . . . . ?
 Cu25 P6 C22 C228 161.2(16) . . . . ?
 Cu25 P6 C22 C468 -16(2) . . . . ?
 Cu25 P6 C160 C44 -59.2(9) . . . . ?
 Cu25 P6 C160 C360 117.3(9) . . . . ?
 Cu13 S12 C8 C24 -116.2(13) . . . . ?
 Cu13 S32 C126 C174 56(2) . . . . ?
 Cu13 P4 C4 C260 -38(2) . . . . ?
 Cu13 P4 C4 C354 137(2) . . . . ?
 Cu13 P4 C86 C5 153(2) . . . . ?
 Cu13 P4 C86 C343 -29(2) . . . . ?
 Cu13 P4 C352 C316 125(2) . . . . ?
 Cu13 P4 C352 C598 -41(3) . . . . ?
 Cu27 S22 C542 C547 104(3) . . . . ?
 Cu27 S38 C48 C493 -81(2) . . . . ?
 Cu27 P10 C221 C111 42.3(12) . . . . ?
 Cu27 P10 C221 C489 -143.6(9) . . . . ?
 Cu27 P10 C465 C227 24(2) . . . . ?
 Cu27 P10 C465 C477 -162.1(18) . . . . ?
 Cu27 P10 C543 C602 39(4) . . . . ?
 Cu27 P10 C543 C365 -142(3) . . . . ?
 Cu43 S34 C427 C92 -68.7(15) . . . . ?
 Cu43 S35 C376 C555 174.6(16) . . . . ?
 Cu43 P15 C215 C494 -48(4) . . . . ?
 Cu43 P15 C215 C307 136(4) . . . . ?
 Cu43 P15 C229 C431 -46.4(19) . . . . ?
 Cu43 P15 C229 C458 136.2(19) . . . . ?
 Cu43 P15 C570 C541 -37(3) . . . . ?
 Cu43 P15 C570 C591 148(2) . . . . ?
 Cu29 S27 C429 C459 117(2) . . . . ?
 Cu29 S30 C471 C513 -70(2) . . . . ?
 Cu29 S25 C396 C611 124(2) . . . . ?
 Cu29 P5 C217 C435 38.3(15) . . . . ?
 Cu29 P5 C217 C439 -143.4(13) . . . . ?
 Cu29 P5 C225 C286 19(2) . . . . ?
 Cu29 P5 C225 C535 -162(2) . . . . ?
 Cu29 P5 C312 C526 46(3) . . . . ?
 Cu29 P5 C312 C595 -139(3) . . . . ?
 S13 C53 C366 C495 -175.1(17) . . . . ?
 S27 C429 C459 C447 -172.9(19) . . . . ?
 S6 C34 C78 C130 174(2) . . . . ?
 S8 C1 C26 C162 -177.7(18) . . . . ?
 S12 C8 C24 C32 171.8(15) . . . . ?
 S29 C457 C483 C388 -175(2) . . . . ?
 S16 C180 C298 C212 175.6(17) . . . . ?
 S20 C204 C518 C536 -173.9(17) . . . . ?
 S24 C464 C201 C87 175(2) . . . . ?
 S26 C454 C506 C110 -163.9(16) . . . . ?
 S31 C445 C491 C330 175.0(16) . . . . ?
 S30 C471 C513 C519 -176.1(18) . . . . ?
 S32 C126 C174 C308 178.6(18) . . . . ?
 S34 C427 C92 C231 174.9(16) . . . . ?
 S36 C10 C142 C68 -173.1(16) . . . . ?
 S38 C48 C493 C290 -172(2) . . . . ?
 P3 C107 C272 C171 170(2) . . . . ?
 P3 C467 C553 C617 178(3) . . . . ?
 P3 C178 C469 C503 -178(2) . . . . ?
 P3 C178 C358 C113 -179(2) . . . . ?
 P4 C4 C260 C369 -175(2) . . . . ?
 P4 C4 C354 C362 -176(2) . . . . ?
 P4 C86 C5 C498 -179(2) . . . . ?
 P4 C86 C343 C456 180(2) . . . . ?
 P4 C352 C598 C572 176(3) . . . . ?
 P6 C20 C306 C422 -176(2) . . . . ?
 P6 C20 C552 C83 175(2) . . . . ?
 P6 C22 C228 C386 179.8(18) . . . . ?
 P6 C22 C468 C356 175(2) . . . . ?
 P6 C160 C360 C630 -176.2(14) . . . . ?
 P13 C441 C237 C438 -177(3) . . . . ?
 P13 C441 C597 C609 -178(3) . . . . ?
 P13 C461 C481 C418 -174.6(16) . . . . ?
 P13 C268 C529 C303 178.8(18) . . . . ?
 S35 C376 C555 C619 -163.0(16) . . . . ?
 S37 C475 C385 C623 -174(3) . . . . ?
 S23 C586 C353 C584 178(2) . . . . ?
 S3 C528 C405 C93 66(5) . . . . ?
 P10 C465 C477 C621 179(2) . . . . ?
 P10 C543 C602 C323 178(4) . . . . ?
 P10 C543 C365 C613 -170(3) . . . . ?
 P12 C106 C252 C198 -178.8(19) . . . . ?
 P12 C106 C520 C390 179.2(19) . . . . ?
 P14 C54 C72 C348 -179(2) . . . . ?
 P14 C54 C96 C334 -178(2) . . . . ?
 P14 C594 C632 C393 -178(3) . . . . ?
 P16 C50 C296 C246 176(2) . . . . ?
 P16 C50 C514 C534 179(2) . . . . ?
 P16 C148 C194 C276 -172.0(19) . . . . ?
 P16 C148 C403 C49 171.6(19) . . . . ?
 P16 C342 C624 C363 177(2) . . . . ?
 P18 C258 C412 C319 -176(2) . . . . ?
 P18 C258 C325 C345 179(2) . . . . ?
 P18 C304 C322 C370 172(2) . . . . ?
 P18 C304 C43 C524 -177(2) . . . . ?
 P18 C159 C333 C161 177(3) . . . . ?
 S25 C396 C611 C631 -164(3) . . . . ?
 P15 C215 C494 C466 177(3) . . . . ?
 P15 C215 C307 C407 161(4) . . . . ?
 P15 C229 C458 C610 176(2) . . . . ?
 P15 C570 C591 C379 175(2) . . . . ?
 P5 C217 C435 C109 178.4(17) . . . . ?
 P5 C217 C439 C219 -178.2(19) . . . . ?
 P5 C225 C286 C622 178(2) . . . . ?
 P5 C225 C535 C557 179(2) . . . . ?
 P5 C312 C526 C626 -178(3) . . . . ?
 P5 C312 C595 C587 173(3) . . . . ?
 P17 C443 C606 C487 177.5(18) . . . . ?
 P17 C262 C400 C351 162(3) . . . . ?
 P17 C262 C500 C349 -166(3) . . . . ?
 P17 C505 C554 C577 180(2) . . . . ?
 P17 C505 C381 C357 179(2) . . . . ?
 C1 C26 C162 C164 1(3) . . . . ?
 C1 C26 C162 C172 -177.7(17) . . . . ?
 C4 P4 C86 C5 -89(3) . . . . ?
 C4 P4 C86 C343 90(2) . . . . ?
 C4 P4 C352 C316 2(3) . . . . ?
 C4 P4 C352 C598 -165(3) . . . . ?
 C4 C260 C369 C404 -16(4) . . . . ?
 C4 C354 C362 C404 -2(4) . . . . ?
 C8 C24 C32 C152 -70(3) . . . . ?
 C8 C24 C32 C476 107(2) . . . . ?
 C425 C107 C272 C171 -9(4) . . . . ?
 C427 C92 C231 C278 -102(3) . . . . ?
 C427 C92 C231 C497 81(3) . . . . ?
 C18 C114 C196 C244 2(4) . . . . ?
 C20 P6 C22 C228 -71(2) . . . . ?
 C20 P6 C22 C468 112(2) . . . . ?
 C20 P6 C160 C44 173.5(10) . . . . ?
 C20 P6 C160 C360 -10.0(13) . . . . ?
 C20 C306 C422 C344 -7(5) . . . . ?
 C20 C552 C83 C344 10(4) . . . . ?
 C22 P6 C20 C306 10(3) . . . . ?
 C22 P6 C20 C552 -167(2) . . . . ?
 C22 P6 C160 C44 63.9(12) . . . . ?
 C22 P6 C160 C360 -119.6(13) . . . . ?
 C22 C228 C386 C302 2(4) . . . . ?
 C24 C32 C152 C574 -178(2) . . . . ?
 C24 C32 C476 C478 -179(2) . . . . ?
 C26 C162 C164 C166 -178(2) . . . . ?
 C26 C162 C172 C170 178(2) . . . . ?
 C28 C98 C208 S18 171.9(15) . . . . ?
 C28 C210 C440 C391 -2(4) . . . . ?
 C28 C374 C399 C391 12(5) . . . . ?
 C107 P3 C467 C233 -83(3) . . . . ?
 C107 P3 C467 C553 90(3) . . . . ?
 C107 P3 C178 C469 176.2(19) . . . . ?
 C107 P3 C178 C358 0(3) . . . . ?
 C107 C425 C525 C515 -3(4) . . . . ?
 C107 C272 C171 C515 11(4) . . . . ?
 C32 C152 C574 C284 -10(4) . . . . ?
 C32 C476 C478 C284 3(4) . . . . ?
 C34 C78 C130 C282 106(3) . . . . ?
 C34 C78 C130 C337 -75(3) . . . . ?
 C36 C216 C434 C363 8(4) . . . . ?
 C36 C342 C624 C363 5(4) . . . . ?
 C215 P15 C229 C431 -171.9(16) . . . . ?
 C215 P15 C229 C458 11(2) . . . . ?
 C215 P15 C570 C541 87(3) . . . . ?
 C215 P15 C570 C591 -88(3) . . . . ?
 C215 C307 C407 C299 32(7) . . . . ?
 C42 C212 C294 C444 5(4) . . . . ?
 C42 C212 C298 C180 92(3) . . . . ?
 C44 C160 C360 C630 0.0 . . . . ?
 C160 P6 C20 C306 -102(3) . . . . ?
 C160 P6 C20 C552 81(2) . . . . ?
 C160 P6 C22 C228 40(2) . . . . ?
 C160 P6 C22 C468 -137(2) . . . . ?
 C160 C44 C450 C460 0.0 . . . . ?
 C160 C360 C630 C460 0.0 . . . . ?
 C360 C630 C460 C450 0.0 . . . . ?
 C630 C460 C450 C44 0.0 . . . . ?
 C450 C44 C160 P6 176.7(12) . . . . ?
 C450 C44 C160 C360 0.0 . . . . ?
 C431 C229 C458 C610 -1(4) . . . . ?
 C431 C523 C599 C610 0(4) . . . . ?
 C48 C493 C290 C432 99(3) . . . . ?
 C48 C493 C290 C580 -74(3) . . . . ?
 C50 P16 C148 C194 -57.0(16) . . . . ?
 C50 P16 C148 C403 131.2(15) . . . . ?
 C50 P16 C342 C36 144.8(16) . . . . ?
 C50 P16 C342 C624 -28(2) . . . . ?
 C50 C514 C534 C314 6(5) . . . . ?
 C433 C443 C606 C487 12(4) . . . . ?
 C433 C324 C576 C487 8(3) . . . . ?
 C54 P14 C416 C200 75(2) . . . . ?
 C54 P14 C416 C350 -110(2) . . . . ?
 C54 P14 C594 C548 1(3) . . . . ?
 C54 P14 C594 C632 -167(3) . . . . ?
 C54 C72 C348 C628 -3(4) . . . . ?
 C54 C96 C334 C628 -3(4) . . . . ?
 C217 P5 C225 C286 144(2) . . . . ?
 C217 P5 C225 C535 -37(3) . . . . ?
 C217 P5 C312 C526 -82(3) . . . . ?
 C217 P5 C312 C595 92(3) . . . . ?
 C217 C435 C109 C437 0.0 . . . . ?
 C435 C217 C439 C219 0.0 . . . . ?
 C435 C109 C437 C219 0.0 . . . . ?
 C109 C437 C219 C439 0.0 . . . . ?
 C437 C219 C439 C217 0.0 . . . . ?
 C439 C217 C435 C109 0.0 . . . . ?
 C68 C132 C532 C550 -1(4) . . . . ?
 C68 C250 C372 C550 1(4) . . . . ?
 C70 C223 C461 P13 179.2(15) . . . . ?
 C70 C223 C461 C481 -6(3) . . . . ?
 C70 C463 C418 C481 10(3) . . . . ?
 C72 C54 C96 C334 -1(4) . . . . ?
 C72 C348 C628 C334 -1(4) . . . . ?
 C441 P13 C461 C223 81.8(19) . . . . ?
 C441 P13 C461 C481 -92(2) . . . . ?
 C441 P13 C268 C479 38(2) . . . . ?
 C441 P13 C268 C529 -147.9(19) . . . . ?
 C441 C237 C438 C533 -7(5) . . . . ?
 C441 C597 C609 C533 -1(5) . . . . ?
 C78 C130 C282 C415 -173(2) . . . . ?
 C78 C130 C337 C264 -178(2) . . . . ?
 C443 P17 C262 C400 -106(3) . . . . ?
 C443 P17 C262 C500 68(3) . . . . ?
 C443 P17 C505 C554 174(2) . . . . ?
 C443 P17 C505 C381 -8(3) . . . . ?
 C443 C433 C324 C576 -3(4) . . . . ?
 C111 C537 C581 C593 0.0 . . . . ?
 C537 C111 C221 P10 174.3(14) . . . . ?
 C537 C111 C221 C489 0.0 . . . . ?
 C537 C581 C593 C489 0.0 . . . . ?
 C581 C593 C489 C221 0.0 . . . . ?
 C593 C489 C221 P10 -173.9(15) . . . . ?
 C593 C489 C221 C111 0.0 . . . . ?
 C221 P10 C465 C227 -105(2) . . . . ?
 C221 P10 C465 C477 68(2) . . . . ?
 C221 P10 C543 C602 168(3) . . . . ?
 C221 P10 C543 C365 -13(4) . . . . ?
 C221 C111 C537 C581 0.0 . . . . ?
 C445 C491 C330 C501 -111(3) . . . . ?
 C445 C491 C330 C521 72(3) . . . . ?
 C86 P4 C4 C260 -162(2) . . . . ?
 C86 P4 C4 C354 14(3) . . . . ?
 C86 P4 C352 C316 -107(3) . . . . ?
 C86 P4 C352 C598 87(3) . . . . ?
 C223 C70 C463 C418 -5(3) . . . . ?
 C223 C461 C481 C418 11(3) . . . . ?
 C447 C241 C485 C549 -3(4) . . . . ?
 C447 C499 C472 C549 2(4) . . . . ?
 C92 C231 C278 C539 -178(2) . . . . ?
 C92 C231 C497 C448 -178(2) . . . . ?
 C449 C495 C366 C53 -100(3) . . . . ?
 C449 C495 C480 C618 1(4) . . . . ?
 C449 C289 C603 C618 7(5) . . . . ?
 C96 C54 C72 C348 4(4) . . . . ?
 C96 C334 C628 C348 4(5) . . . . ?
 C98 C28 C210 C440 -177(2) . . . . ?
 C98 C28 C374 C399 173(2) . . . . ?
 C225 P5 C217 C435 -84.7(15) . . . . ?
 C225 P5 C217 C439 93.6(17) . . . . ?
 C225 P5 C312 C526 174(3) . . . . ?
 C225 P5 C312 C595 -12(4) . . . . ?
 C225 C286 C622 C545 4(4) . . . . ?
 C225 C535 C557 C545 3(5) . . . . ?
 C106 P12 C244 C104 -9(2) . . . . ?
 C106 P12 C244 C196 168.3(19) . . . . ?
 C106 P12 C508 C320 63(2) . . . . ?
 C106 P12 C508 C428 -127(2) . . . . ?
 C110 C136 C254 C150 7(4) . . . . ?
 C110 C206 C486 C150 -2(3) . . . . ?
 C114 C18 C326 C104 4(4) . . . . ?
 C114 C196 C244 P12 176(2) . . . . ?
 C114 C196 C244 C104 -6(4) . . . . ?
 C227 C465 C477 C621 -7(4) . . . . ?
 C227 C604 C601 C621 13(4) . . . . ?
 C120 C213 C138 S10 176.2(17) . . . . ?
 C120 C453 C242 C451 -6(4) . . . . ?
 C120 C455 C234 C451 -2(4) . . . . ?
 C457 C483 C388 C239 81(4) . . . . ?
 C457 C483 C388 C331 -92(3) . . . . ?
 C229 P15 C215 C494 82(4) . . . . ?
 C229 P15 C215 C307 -95(4) . . . . ?
 C229 P15 C570 C541 -166(2) . . . . ?
 C229 P15 C570 C591 19(3) . . . . ?
 C229 C431 C523 C599 -4(3) . . . . ?
 C229 C458 C610 C599 -3(4) . . . . ?
 C126 C174 C308 C540 80(3) . . . . ?
 C126 C174 C308 C614 -101(2) . . . . ?
 C128 C224 C392 C428 0(4) . . . . ?
 C128 C320 C508 P12 178(2) . . . . ?
 C128 C320 C508 C428 7(4) . . . . ?
 C130 C282 C415 C401 -5(4) . . . . ?
 C132 C68 C142 C10 -95(3) . . . . ?
 C132 C68 C250 C372 -4(4) . . . . ?
 C132 C532 C550 C372 -3(4) . . . . ?
 C459 C447 C241 C485 177(2) . . . . ?
 C459 C447 C499 C472 -177(2) . . . . ?
 C136 C110 C206 C486 2(3) . . . . ?
 C136 C110 C506 C454 147(2) . . . . ?
 C138 C213 C120 C453 -111(3) . . . . ?
 C138 C213 C120 C455 64(3) . . . . ?
 C461 P13 C441 C237 -157(3) . . . . ?
 C461 P13 C441 C597 27(3) . . . . ?
 C461 P13 C268 C479 -70(2) . . . . ?
 C461 P13 C268 C529 104.1(19) . . . . ?
 C461 C481 C418 C463 -13(3) . . . . ?
 C142 C68 C132 C532 178(2) . . . . ?
 C142 C68 C250 C372 -178(2) . . . . ?
 C231 C278 C539 C509 -1(4) . . . . ?
 C231 C497 C448 C509 -5(4) . . . . ?
 C463 C70 C223 C461 3(3) . . . . ?
 C148 P16 C50 C296 145(2) . . . . ?
 C148 P16 C50 C514 -32(3) . . . . ?
 C148 P16 C342 C36 -105.6(18) . . . . ?
 C148 P16 C342 C624 82(2) . . . . ?
 C148 C194 C276 C339 0.0 . . . . ?
 C194 C148 C403 C49 0.0 . . . . ?
 C194 C276 C339 C49 0.0 . . . . ?
 C276 C339 C49 C403 0.0 . . . . ?
 C339 C49 C403 C148 0.0 . . . . ?
 C403 C148 C194 C276 0.0 . . . . ?
 C152 C32 C476 C478 -1(3) . . . . ?
 C154 C410 C519 C596 0.0 . . . . ?
 C154 C410 C519 C513 -179(2) . . . . ?
 C410 C154 C335 C605 0.0 . . . . ?
 C410 C519 C596 C605 0.0 . . . . ?
 C410 C519 C513 C471 74(3) . . . . ?
 C519 C596 C605 C335 0.0 . . . . ?
 C596 C519 C513 C471 -105(2) . . . . ?
 C596 C605 C335 C154 0.0 . . . . ?
 C335 C154 C410 C519 0.0 . . . . ?
 C465 P10 C221 C111 166.1(13) . . . . ?
 C465 P10 C221 C489 -19.8(16) . . . . ?
 C465 P10 C543 C602 -77(4) . . . . ?
 C465 P10 C543 C365 102(4) . . . . ?
 C465 C227 C604 C601 -16(4) . . . . ?
 C465 C477 C621 C601 4(4) . . . . ?
 C233 C467 C553 C617 -9(5) . . . . ?
 C233 C616 C589 C617 17(6) . . . . ?
 C162 C164 C166 C168 0.0 . . . . ?
 C164 C162 C172 C170 0.0 . . . . ?
 C164 C166 C168 C170 0.0 . . . . ?
 C166 C168 C170 C172 0.0 . . . . ?
 C168 C170 C172 C162 0.0 . . . . ?
 C172 C162 C164 C166 0.0 . . . . ?
 C174 C308 C540 C232 -171.9(19) . . . . ?
 C174 C308 C614 C371 176.0(19) . . . . ?
 C467 P3 C107 C425 152.1(18) . . . . ?
 C467 P3 C107 C272 -27(2) . . . . ?
 C467 P3 C178 C469 -74(2) . . . . ?
 C467 P3 C178 C358 110(2) . . . . ?
 C467 C233 C616 C589 -8(5) . . . . ?
 C467 C553 C617 C589 18(6) . . . . ?
 C178 P3 C107 C425 -102.5(17) . . . . ?
 C178 P3 C107 C272 78(2) . . . . ?
 C178 P3 C467 C233 167(2) . . . . ?
 C178 P3 C467 C553 -20(3) . . . . ?
 C178 C469 C503 C490 0(4) . . . . ?
 C469 C178 C358 C113 4(4) . . . . ?
 C469 C503 C490 C113 -2(4) . . . . ?
 C235 C531 C379 C591 -2(5) . . . . ?
 C235 C541 C570 P15 -175(2) . . . . ?
 C235 C541 C570 C591 0(5) . . . . ?
 C186 C350 C416 P14 176.0(19) . . . . ?
 C186 C350 C416 C200 -8(3) . . . . ?
 C190 C239 C388 C483 179(3) . . . . ?
 C190 C239 C388 C331 -8(5) . . . . ?
 C190 C367 C309 C331 13(5) . . . . ?
 C473 C218 C547 C542 95(4) . . . . ?
 C473 C218 C551 C600 2(4) . . . . ?
 C473 C340 C406 C600 -4(4) . . . . ?
 C200 C442 C488 C186 10(3) . . . . ?
 C237 C441 C597 C609 6(6) . . . . ?
 C237 C438 C533 C609 11(5) . . . . ?
 C204 C518 C536 C484 148(2) . . . . ?
 C204 C518 C536 C355 -28(4) . . . . ?
 C206 C110 C136 C254 -4(3) . . . . ?
 C206 C110 C506 C454 -31(3) . . . . ?
 C210 C28 C98 C208 59(3) . . . . ?
 C210 C28 C374 C399 -6(4) . . . . ?
 C210 C440 C391 C399 8(5) . . . . ?
 C212 C42 C504 C248 -4(4) . . . . ?
 C212 C294 C444 C248 -5(4) . . . . ?
 C475 C385 C623 C409 -105(5) . . . . ?
 C475 C385 C623 C411 79(5) . . . . ?
 C216 C36 C342 P16 178.1(19) . . . . ?
 C216 C36 C342 C624 -9(3) . . . . ?
 C216 C434 C363 C624 -11(4) . . . . ?
 C218 C473 C340 C406 7(5) . . . . ?
 C218 C547 C542 S22 -173(3) . . . . ?
 C218 C551 C600 C406 1(4) . . . . ?
 C239 C190 C367 C309 -12(5) . . . . ?
 C239 C388 C331 C309 7(5) . . . . ?
 C224 C128 C320 C508 -9(4) . . . . ?
 C224 C392 C428 C508 -1(4) . . . . ?
 C479 C268 C529 C303 -7(3) . . . . ?
 C479 C516 C575 C303 4(4) . . . . ?
 C228 C22 C468 C356 -2(4) . . . . ?
 C230 C524 C43 C304 1(5) . . . . ?
 C232 C582 C371 C614 -7(4) . . . . ?
 C234 C451 C242 C453 2(4) . . . . ?
 C234 C455 C120 C213 -177(2) . . . . ?
 C234 C455 C120 C453 -2(3) . . . . ?
 C241 C447 C459 C429 -103(3) . . . . ?
 C241 C447 C499 C472 1(3) . . . . ?
 C241 C485 C549 C472 6(4) . . . . ?
 C483 C388 C331 C309 -179(3) . . . . ?
 C242 C451 C234 C455 2(4) . . . . ?
 C242 C453 C120 C213 -179(2) . . . . ?
 C242 C453 C120 C455 6(3) . . . . ?
 C244 P12 C106 C252 80(2) . . . . ?
 C244 P12 C106 C520 -98.3(19) . . . . ?
 C244 P12 C508 C320 -46(2) . . . . ?
 C244 P12 C508 C428 125(2) . . . . ?
 C244 C104 C326 C18 -8(4) . . . . ?
 C246 C314 C534 C514 -9(5) . . . . ?
 C250 C68 C132 C532 4(3) . . . . ?
 C250 C68 C142 C10 79(3) . . . . ?
 C250 C372 C550 C532 3(4) . . . . ?
 C252 C106 C520 C390 0(4) . . . . ?
 C252 C198 C634 C390 -2(5) . . . . ?
 C254 C150 C486 C206 4(3) . . . . ?
 C258 P18 C304 C322 -101(2) . . . . ?
 C258 P18 C304 C43 74(3) . . . . ?
 C258 P18 C159 C636 -178(4) . . . . ?
 C258 P18 C159 C333 11(4) . . . . ?
 C258 C412 C319 C538 -6(5) . . . . ?
 C258 C325 C345 C538 2(5) . . . . ?
 C260 C4 C354 C362 0(4) . . . . ?
 C262 P17 C505 C554 63(3) . . . . ?
 C262 P17 C505 C381 -119(3) . . . . ?
 C262 C400 C351 C181 18(5) . . . . ?
 C262 C500 C349 C181 -10(6) . . . . ?
 C264 C401 C415 C282 -7(4) . . . . ?
 C268 P13 C441 C237 90(3) . . . . ?
 C268 P13 C441 C597 -85(3) . . . . ?
 C268 P13 C461 C223 -169.0(18) . . . . ?
 C268 P13 C461 C481 17(2) . . . . ?
 C268 C479 C516 C575 -1(4) . . . . ?
 C268 C529 C303 C575 10(4) . . . . ?
 C491 C330 C521 C578 177(2) . . . . ?
 C278 C231 C497 C448 5(4) . . . . ?
 C493 C290 C432 C507 -170(2) . . . . ?
 C493 C290 C580 C592 -176(3) . . . . ?
 C282 C130 C337 C264 2(3) . . . . ?
 C286 C225 C535 C557 -3(4) . . . . ?
 C495 C449 C289 C603 -5(4) . . . . ?
 C495 C480 C618 C603 1(5) . . . . ?
 C290 C580 C592 C527 -17(4) . . . . ?
 C497 C231 C278 C539 -1(4) . . . . ?
 C294 C212 C298 C180 -79(3) . . . . ?
 C296 C50 C514 C534 2(4) . . . . ?
 C296 C246 C314 C534 4(5) . . . . ?
 C298 C212 C294 C444 175(2) . . . . ?
 C302 C356 C468 C22 7(4) . . . . ?
 C304 P18 C258 C412 -2(3) . . . . ?
 C304 P18 C258 C325 -177.0(19) . . . . ?
 C304 P18 C159 C636 -68(4) . . . . ?
 C304 P18 C159 C333 121(3) . . . . ?
 C304 C322 C370 C230 9(5) . . . . ?
 C306 C20 C552 C83 -3(4) . . . . ?
 C308 C614 C371 C582 3(3) . . . . ?
 C499 C447 C459 C429 75(3) . . . . ?
 C499 C447 C241 C485 -1(3) . . . . ?
 C499 C472 C549 C485 -6(4) . . . . ?
 C312 P5 C217 C435 166.3(14) . . . . ?
 C312 P5 C217 C439 -15.4(17) . . . . ?
 C312 P5 C225 C286 -109(2) . . . . ?
 C312 P5 C225 C535 69(3) . . . . ?
 C312 C526 C626 C607 -1(6) . . . . ?
 C314 C246 C296 C50 4(5) . . . . ?
 C316 C352 C598 C572 9(5) . . . . ?
 C501 C330 C521 C578 0(5) . . . . ?
 C501 C382 C424 C578 3(5) . . . . ?
 C320 C128 C224 C392 5(5) . . . . ?
 C322 C304 C43 C524 -2(4) . . . . ?
 C324 C433 C443 P17 -173(2) . . . . ?
 C324 C433 C443 C606 -8(5) . . . . ?
 C326 C18 C114 C196 -1(4) . . . . ?
 C326 C104 C244 P12 -173.5(18) . . . . ?
 C326 C104 C244 C196 9(3) . . . . ?
 C330 C501 C382 C424 -3(4) . . . . ?
 C330 C521 C578 C424 0(4) . . . . ?
 C505 P17 C262 C400 8(3) . . . . ?
 C505 P17 C262 C500 -179(3) . . . . ?
 C505 C554 C577 C588 3(5) . . . . ?
 C336 C572 C598 C352 -4(5) . . . . ?
 C338 C456 C343 C86 3(5) . . . . ?
 C338 C498 C5 C86 -7(5) . . . . ?
 C340 C473 C218 C547 171(3) . . . . ?
 C340 C473 C218 C551 -6(4) . . . . ?
 C340 C406 C600 C551 0(4) . . . . ?
 C342 P16 C50 C296 -108(2) . . . . ?
 C342 P16 C50 C514 75(2) . . . . ?
 C342 P16 C148 C194 -166.5(14) . . . . ?
 C342 P16 C148 C403 21.7(16) . . . . ?
 C342 C36 C216 C434 2(4) . . . . ?
 C342 C624 C363 C434 5(4) . . . . ?
 C507 C527 C592 C580 11(4) . . . . ?
 C350 C186 C488 C442 -17(4) . . . . ?
 C352 P4 C4 C260 92(2) . . . . ?
 C352 P4 C4 C354 -92(2) . . . . ?
 C352 P4 C86 C5 21(3) . . . . ?
 C352 P4 C86 C343 -160(2) . . . . ?
 C352 C316 C590 C336 3(5) . . . . ?
 C354 C4 C260 C369 9(4) . . . . ?
 C354 C362 C404 C369 -6(4) . . . . ?
 C356 C302 C386 C228 3(4) . . . . ?
 C358 C113 C490 C503 6(5) . . . . ?
 C358 C178 C469 C503 -1(4) . . . . ?
 C362 C404 C369 C260 14(4) . . . . ?
 C366 C495 C480 C618 -179(3) . . . . ?
 C370 C230 C524 C43 6(5) . . . . ?
 C374 C28 C98 C208 -120(3) . . . . ?
 C374 C28 C210 C440 2(4) . . . . ?
 C376 C555 C619 C145 -50(3) . . . . ?
 C376 C555 C619 C511 135.3(18) . . . . ?
 C378 C558 C560 C562 -178(2) . . . . ?
 C378 C558 C568 C566 178(2) . . . . ?
 C513 C519 C596 C605 179(2) . . . . ?
 C382 C501 C330 C491 -176(2) . . . . ?
 C382 C501 C330 C521 1(4) . . . . ?
 C382 C424 C578 C521 -1(4) . . . . ?
 C386 C302 C356 C468 -7(4) . . . . ?
 C388 C331 C309 C367 -11(5) . . . . ?
 C392 C428 C508 P12 -173(2) . . . . ?
 C392 C428 C508 C320 -2(4) . . . . ?
 C396 C611 C631 C315 160(3) . . . . ?
 C396 C611 C631 C105 -31(5) . . . . ?
 C400 C262 C500 C349 7(6) . . . . ?
 C400 C351 C181 C349 -22(6) . . . . ?
 C523 C431 C229 P15 -172.3(17) . . . . ?
 C523 C431 C229 C458 5(3) . . . . ?
 C412 C258 C325 C345 3(4) . . . . ?
 C525 C425 C107 P3 -174.7(16) . . . . ?
 C525 C425 C107 C272 5(3) . . . . ?
 C525 C515 C171 C272 -9(4) . . . . ?
 C416 P14 C54 C72 -135(2) . . . . ?
 C416 P14 C54 C96 42(3) . . . . ?
 C416 P14 C594 C548 -103(3) . . . . ?
 C416 P14 C594 C632 89(3) . . . . ?
 C416 C200 C442 C488 -3(4) . . . . ?
 C527 C507 C432 C290 -6(3) . . . . ?
 C422 C344 C83 C552 -18(5) . . . . ?
 C432 C290 C580 C592 11(4) . . . . ?
 C432 C507 C527 C592 -1(3) . . . . ?
 C531 C235 C541 C570 -1(4) . . . . ?
 C438 C533 C609 C597 -7(5) . . . . ?
 C440 C391 C399 C374 -13(5) . . . . ?
 C442 C200 C416 P14 178.3(19) . . . . ?
 C442 C200 C416 C350 3(4) . . . . ?
 C444 C248 C504 C42 4(4) . . . . ?
 C448 C509 C539 C278 1(4) . . . . ?
 C535 C225 C286 C622 0(4) . . . . ?
 C456 C338 C498 C5 9(5) . . . . ?
 C458 C610 C599 C523 4(4) . . . . ?
 C466 C299 C407 C307 -25(7) . . . . ?
 C468 C22 C228 C386 -3(4) . . . . ?
 C539 C509 C448 C497 3(4) . . . . ?
 C541 C235 C531 C379 2(5) . . . . ?
 C541 C570 C591 C379 0(5) . . . . ?
 C476 C32 C152 C574 5(4) . . . . ?
 C478 C284 C574 C152 11(4) . . . . ?
 C480 C495 C366 C53 79(3) . . . . ?
 C480 C618 C603 C289 -5(5) . . . . ?
 C543 P10 C221 C111 -82.9(16) . . . . ?
 C543 P10 C221 C489 91.2(17) . . . . ?
 C543 P10 C465 C227 142(2) . . . . ?
 C543 P10 C465 C477 -44(2) . . . . ?
 C543 C602 C323 C293 1(7) . . . . ?
 C543 C365 C613 C293 -19(7) . . . . ?
 C484 C536 C355 C510 13(5) . . . . ?
 C486 C150 C254 C136 -7(4) . . . . ?
 C488 C186 C350 C416 17(4) . . . . ?
 C490 C113 C358 C178 -7(4) . . . . ?
 C494 C215 C307 C407 -15(7) . . . . ?
 C494 C466 C299 C407 4(7) . . . . ?
 C547 C218 C551 C600 -176(3) . . . . ?
 C498 C338 C456 C343 -7(5) . . . . ?
 C500 C262 C400 C351 -11(5) . . . . ?
 C500 C349 C181 C351 17(6) . . . . ?
 C504 C42 C212 C294 0(4) . . . . ?
 C504 C42 C212 C298 -171(2) . . . . ?
 C504 C248 C444 C294 0(4) . . . . ?
 C506 C110 C136 C254 177.2(18) . . . . ?
 C506 C110 C206 C486 -179(2) . . . . ?
 C508 P12 C106 C252 -26(2) . . . . ?
 C508 P12 C106 C520 155.2(18) . . . . ?
 C508 P12 C244 C104 105(2) . . . . ?
 C508 P12 C244 C196 -78(2) . . . . ?
 C510 C512 C608 C484 9(5) . . . . ?
 C512 C510 C355 C536 -9(5) . . . . ?
 C514 C50 C296 C246 -7(4) . . . . ?
 C516 C479 C268 P13 176.6(18) . . . . ?
 C516 C479 C268 C529 3(3) . . . . ?
 C516 C575 C303 C529 -8(4) . . . . ?
 C518 C536 C355 C510 -171(3) . . . . ?
 C520 C106 C252 C198 0(4) . . . . ?
 C520 C390 C634 C198 2(4) . . . . ?
 C551 C218 C547 C542 -87(4) . . . . ?
 C524 C230 C370 C322 -11(5) . . . . ?
 C526 C312 C595 C587 -12(6) . . . . ?
 C526 C626 C607 C587 1(6) . . . . ?
 C536 C484 C608 C512 -4(5) . . . . ?
 C540 C232 C582 C371 11(4) . . . . ?
 C540 C308 C614 C371 -5(3) . . . . ?
 C546 C378 C558 C560 -176(2) . . . . ?
 C546 C378 C558 C568 6(4) . . . . ?
 C548 C594 C632 C393 13(5) . . . . ?
 C552 C20 C306 C422 1(4) . . . . ?
 C554 C505 C381 C357 -3(4) . . . . ?
 C557 C545 C622 C286 -4(5) . . . . ?
 C558 C378 C546 S39 -179(2) . . . . ?
 C558 C560 C562 C564 0.0 . . . . ?
 C560 C558 C568 C566 0.0 . . . . ?
 C560 C562 C564 C566 0.0 . . . . ?
 C562 C564 C566 C568 0.0 . . . . ?
 C564 C566 C568 C558 0.0 . . . . ?
 C568 C558 C560 C562 0.0 . . . . ?
 C570 P15 C215 C494 -173(3) . . . . ?
 C570 P15 C215 C307 11(4) . . . . ?
 C570 P15 C229 C431 79.7(18) . . . . ?
 C570 P15 C229 C458 -98(2) . . . . ?
 C570 C591 C379 C531 1(5) . . . . ?
 C572 C336 C590 C316 2(6) . . . . ?
 C574 C284 C478 C476 -9(5) . . . . ?
 C576 C487 C606 C443 -6(4) . . . . ?
 C580 C290 C432 C507 2(3) . . . . ?
 C582 C232 C540 C308 -12(3) . . . . ?
 C586 C353 C584 C25 -157(2) . . . . ?
 C586 C353 C584 C199 28(4) . . . . ?
 C588 C357 C381 C505 0(5) . . . . ?
 C590 C316 C352 P4 -175(2) . . . . ?
 C590 C316 C352 C598 -9(5) . . . . ?
 C590 C336 C572 C598 -2(5) . . . . ?
 C594 P14 C54 C72 116(2) . . . . ?
 C594 P14 C54 C96 -67(3) . . . . ?
 C594 P14 C416 C200 -177.3(19) . . . . ?
 C594 P14 C416 C350 -2(2) . . . . ?
 C594 C548 C191 C430 5(6) . . . . ?
 C594 C632 C393 C430 -25(6) . . . . ?
 C602 C543 C365 C613 9(6) . . . . ?
 C602 C323 C293 C613 -10(7) . . . . ?
 C604 C227 C465 P10 -173(2) . . . . ?
 C604 C227 C465 C477 13(4) . . . . ?
 C604 C601 C621 C477 -7(5) . . . . ?
 C606 C487 C576 C324 -3(4) . . . . ?
 C608 C484 C536 C518 178(2) . . . . ?
 C608 C484 C536 C355 -6(4) . . . . ?
 C612 C585 C615 C395 170(3) . . . . ?
 C614 C308 C540 C232 9(3) . . . . ?
 C616 C233 C467 P3 179(3) . . . . ?
 C616 C233 C467 C553 5(5) . . . . ?
 C616 C589 C617 C553 -21(6) . . . . ?
 C620 C165 C341 C87 0.0 . . . . ?
 C165 C620 C3 C173 0.0 . . . . ?
 C165 C341 C87 C173 0.0 . . . . ?
 C165 C341 C87 C201 169(2) . . . . ?
 C341 C87 C173 C3 0.0 . . . . ?
 C341 C87 C201 C464 80(3) . . . . ?
 C87 C173 C3 C620 0.0 . . . . ?
 C173 C87 C201 C464 -111(3) . . . . ?
 C3 C620 C165 C341 0.0 . . . . ?
 C622 C545 C557 C535 1(5) . . . . ?
 C634 C198 C252 C106 1(4) . . . . ?
 C634 C390 C520 C106 -1(4) . . . . ?
 C636 C159 C333 C161 6(6) . . . . ?
 C159 P18 C258 C412 106(3) . . . . ?
 C159 P18 C258 C325 -69(2) . . . . ?
 C159 P18 C304 C322 148(3) . . . . ?
 C159 P18 C304 C43 -37(3) . . . . ?
 C159 C636 C99 C193 13(8) . . . . ?
 C319 C538 C345 C325 -10(6) . . . . ?
 C5 C86 C343 C456 -2(4) . . . . ?
 C161 C193 C99 C636 -20(6) . . . . ?
 C323 C293 C613 C365 19(7) . . . . ?
 C577 C588 C357 C381 4(6) . . . . ?
 C325 C258 C412 C319 -1(4) . . . . ?
 C289 C449 C495 C366 -178(3) . . . . ?
 C289 C449 C495 C480 2(5) . . . . ?
 C145 C517 C579 C300 0.0 . . . . ?
 C517 C145 C619 C555 -174(2) . . . . ?
 C517 C145 C619 C511 0.0 . . . . ?
 C517 C579 C300 C511 0.0 . . . . ?
 C579 C300 C511 C619 0.0 . . . . ?
 C300 C511 C619 C555 175(2) . . . . ?
 C300 C511 C619 C145 0.0 . . . . ?
 C619 C145 C517 C579 0.0 . . . . ?
 C83 C344 C422 C306 17(6) . . . . ?
 C333 C161 C193 C99 21(6) . . . . ?
 C583 C612 C585 C297 38(4) . . . . ?
 C583 C612 C585 C615 -132(3) . . . . ?
 C337 C130 C282 C415 7(4) . . . . ?
 C337 C264 C401 C415 18(5) . . . . ?
 C171 C515 C525 C425 6(4) . . . . ?
 C343 C86 C5 C498 3(4) . . . . ?
 C43 C304 C322 C370 -3(4) . . . . ?
 C345 C538 C319 C412 11(6) . . . . ?
 C355 C510 C512 C608 -2(5) . . . . ?
 C595 C312 C526 C626 7(6) . . . . ?
 C595 C587 C607 C626 -6(6) . . . . ?
 C357 C588 C577 C554 -6(5) . . . . ?
 C597 C441 C237 C438 -2(5) . . . . ?
 C299 C466 C494 C215 12(6) . . . . ?
 C365 C543 C602 C323 -1(7) . . . . ?
 C367 C190 C239 C388 11(5) . . . . ?
 C93 C373 C187 C375 0.0 . . . . ?
 C373 C93 C377 C47 0.0 . . . . ?
 C373 C93 C405 C528 166(3) . . . . ?
 C373 C187 C375 C47 0.0 . . . . ?
 C187 C375 C47 C377 0.0 . . . . ?
 C375 C47 C377 C93 0.0 . . . . ?
 C377 C93 C373 C187 0.0 . . . . ?
 C377 C93 C405 C528 -21(5) . . . . ?
 C607 C587 C595 C312 12(6) . . . . ?
 C381 C505 C554 C577 1(4) . . . . ?
 C191 C430 C393 C632 24(5) . . . . ?
 C191 C548 C594 P14 -173(3) . . . . ?
 C191 C548 C594 C632 -5(6) . . . . ?
 C611 C631 C105 C633 -171(5) . . . . ?
 C385 C623 C411 C625 176(2) . . . . ?
 C193 C161 C333 C159 -14(6) . . . . ?
 C307 C215 C494 C466 -6(6) . . . . ?
 C393 C430 C191 C548 -14(5) . . . . ?
 C99 C636 C159 P18 -178(4) . . . . ?
 C99 C636 C159 C333 -6(7) . . . . ?
 C25 C389 C195 C359 0.0 . . . . ?
 C389 C25 C584 C353 -174(2) . . . . ?
 C389 C25 C584 C199 0.0 . . . . ?
 C389 C195 C359 C199 0.0 . . . . ?
 C195 C359 C199 C584 0.0 . . . . ?
 C359 C199 C584 C353 174(2) . . . . ?
 C359 C199 C584 C25 0.0 . . . . ?
 C584 C25 C389 C195 0.0 . . . . ?
 C401 C264 C337 C130 -16(5) . . . . ?
 C201 C87 C173 C3 -169(3) . . . . ?
 C405 C93 C373 C187 173(3) . . . . ?
 C405 C93 C377 C47 -173(3) . . . . ?
 C409 C623 C411 C625 0.0 . . . . ?
 C623 C409 C627 C413 0.0 . . . . ?
 C623 C411 C625 C413 0.0 . . . . ?
 C411 C625 C413 C627 0.0 . . . . ?
 C625 C413 C627 C409 0.0 . . . . ?
 C627 C409 C623 C385 -176(2) . . . . ?
 C627 C409 C623 C411 0.0 . . . . ?
 C629 C157 C297 C585 0.0 . . . . ?
 C157 C629 C395 C615 0.0 . . . . ?
 C157 C297 C585 C612 -170(3) . . . . ?
 C157 C297 C585 C615 0.0 . . . . ?
 C297 C585 C615 C395 0.0 . . . . ?
 C585 C612 C583 S21 178(2) . . . . ?
 C585 C615 C395 C629 0.0 . . . . ?
 C395 C629 C157 C297 0.0 . . . . ?
 C315 C631 C105 C633 -2(3) . . . . ?
 C631 C315 C635 C317 -6(5) . . . . ?
 C631 C105 C633 C317 8(5) . . . . ?
 C105 C633 C317 C635 -13(7) . . . . ?
 C633 C317 C635 C315 12(7) . . . . ?
 C635 C315 C631 C611 170(5) . . . . ?
 C635 C315 C631 C105 1(3) . . . . ?

_smtbx_masks_special_details
;
A solvent mask was calculated and 668 electrons were 
found in a volume of 2619\%A^3^ in 5 voids per unit cell. 
This is consistent with the presence of 
[+ solvents] per formula unit 
which account for 679 electrons 
per unit cell.
;
loop_
  _smtbx_masks_void_nr
  _smtbx_masks_void_average_x
  _smtbx_masks_void_average_y
  _smtbx_masks_void_average_z
  _smtbx_masks_void_volume
  _smtbx_masks_void_count_electrons
  _smtbx_masks_void_content
 1 -0.304 0.259 0.005 880.3 217.4 '5.75 C2H5N3'
 2 0.000 0.500 0.500 422.5 140.8 '2.5 CHCl3'
 3 0.304 0.741 0.995 880.3 218.6 '5.75 C2H5N3'
 4 0.159 0.203 0.897 15.3 2.2 '0.125 CH4O'
 5 0.500 0.000 0.500 386.9 89.1 '2.25 BF4'
 6 0.368 0.041 0.227 9.8 0.0 '1 ?'
 7 0.632 0.959 0.773 9.8 0.0 '1 ?'
 8 0.841 0.797 0.103 15.3 2.3 '0.125 CH4O'

_smtbx_masks_void_probe_radius     1.2
_smtbx_masks_void_truncation_radius  1.2
_shelx_fab_file
;
-22 -7 10 5.6923 0.0158
-22 -7 11 10.1449 -0.0695
-22 -7 12 7.7658 -0.0382
-22 -7 13 11.8671 -0.0525
-22 -7 14 0.2561 0.0476
-22 -7 15 8.6660 0.0537
-22 -7 16 -4.3702 0.1061
-22 -7 17 4.8884 0.1070
-22 -6 8 -0.9789 -0.2824
-22 -6 9 -14.8541 0.1525
-22 -6 10 0.4998 0.0026
-22 -6 11 -13.6323 0.1841
-22 -6 12 -1.3688 0.0316
-22 -6 13 -8.3290 0.0100
-22 -6 14 -5.7119 -0.0892
-22 -6 15 -3.8768 0.0299
-22 -6 16 -4.6993 0.0917
-22 -6 17 4.8882 0.3087
-22 -6 18 3.7884 0.2242
-22 -5 6 -3.7758 0.1299
-22 -5 7 -0.0512 0.0166
-22 -5 8 -6.0650 0.0697
-22 -5 9 -8.9542 0.0391
-22 -5 10 -1.4854 -0.0067
-22 -5 11 -11.4976 0.0067
-22 -5 12 2.0338 0.0115
-22 -5 13 -11.5764 0.0192
-22 -5 14 -1.4899 0.0079
-22 -5 15 -9.0379 -0.0007
-22 -5 16 -6.9161 -0.1058
-22 -5 17 -6.2121 0.0795
-22 -5 18 -5.3963 0.0070
-22 -5 19 3.0800 0.3420
-22 -4 5 -1.3642 0.8408
-22 -4 6 1.1627 0.1458
-22 -4 7 -0.5545 0.1724
-22 -4 8 7.1721 -0.2142
-22 -4 9 2.9987 -0.1629
-22 -4 10 10.5052 -0.1105
-22 -4 11 5.3462 0.0423
-22 -4 12 9.8378 0.0959
-22 -4 13 6.3809 0.0598
-22 -4 14 7.1161 0.0491
-22 -4 15 5.6993 -0.0831
-22 -4 16 3.5187 0.0420
-22 -4 17 3.3769 -0.0952
-22 -4 18 -1.2474 -0.0325
-22 -4 19 -4.0207 -0.1360
-22 -3 4 -8.8053 -0.0525
-22 -3 5 7.9971 -0.1547
-22 -3 6 -7.3890 -0.1739
-22 -3 7 4.4167 0.1544
-22 -3 8 1.6384 0.0572
-22 -3 9 -3.4188 0.3002
-22 -3 10 9.9039 0.0406
-22 -3 11 -2.1349 0.0835
-22 -3 12 18.4727 -0.0701
-22 -3 13 8.1654 -0.0041
-22 -3 14 16.3532 -0.0724
-22 -3 15 6.8576 -0.0213
-22 -3 16 1.7078 -0.0843
-22 -3 17 -5.0213 0.0071
-22 -3 18 -5.7790 0.0945
-22 -3 19 -8.1682 0.1935
-22 -2 3 0.6075 -0.0253
-22 -2 4 4.9643 0.0399
-22 -2 5 3.1376 0.2440
-22 -2 6 0.3640 0.2211
-22 -2 7 -6.8533 0.0010
-22 -2 8 -7.3729 -0.1584
-22 -2 9 -8.7197 -0.2059
-22 -2 10 5.0508 -0.2146
-22 -2 11 -0.1913 0.0108
-22 -2 12 11.8232 -0.0207
-22 -2 13 -2.3510 0.0762
-22 -2 14 0.0156 0.0355
-22 -2 15 -5.5858 -0.0031
-22 -2 16 -10.7970 0.1300
-22 -2 17 -1.9440 0.0271
-22 -2 18 -11.3713 0.2066
-22 -2 19 1.8493 0.0683
-22 -1 2 -4.1302 0.1500
-22 -1 3 4.7327 -0.1079
-22 -1 4 -7.7639 -0.0928
-22 -1 5 0.5866 -0.2592
-22 -1 6 -0.8946 -0.1531
-22 -1 7 5.9315 -0.0224
-22 -1 8 8.6613 0.1578
-22 -1 9 -0.2672 0.2165
-22 -1 10 -8.2342 0.1534
-22 -1 11 -16.6667 0.0860
-22 -1 12 -19.0744 -0.0613
-22 -1 13 -11.3625 -0.0397
-22 -1 14 -7.3060 -0.1262
-22 -1 15 -1.0655 -0.0825
-22 -1 16 2.0979 -0.1066
-22 -1 17 -1.6099 -0.0717
-22 -1 18 3.1580 -0.0076
-22 -1 19 -5.9992 0.0093
-22 0 2 5.6964 -0.3154
-22 0 3 -4.1910 -0.1720
-22 0 4 6.2639 0.0097
-22 0 5 2.6332 0.2755
-22 0 6 7.3642 0.1853
-22 0 7 -1.1839 0.2133
-22 0 8 3.1096 -0.1350
-22 0 9 -7.1296 -0.0780
-22 0 10 8.4379 -0.2032
-22 0 11 -1.6649 0.0360
-22 0 12 8.7134 0.0451
-22 0 13 3.7396 0.1627
-22 0 14 2.2215 0.0757
-22 0 15 12.2139 -0.0054
-22 0 16 1.1028 -0.0174
-22 0 17 12.0055 -0.1258
-22 0 18 -2.1752 0.0723
-22 1 1 -1.9324 0.1482
-22 1 2 -1.3851 0.2426
-22 1 3 -10.2507 0.0802
-22 1 4 -6.3763 0.1293
-22 1 5 -14.1282 -0.2189
-22 1 6 -5.2693 0.0239
-22 1 7 -0.3715 -0.1982
-22 1 8 6.2505 0.1517
-22 1 9 14.0072 0.0106
-22 1 10 8.9687 0.1086
-22 1 11 9.3944 -0.0077
-22 1 12 6.8751 -0.0815
-22 1 13 2.6475 -0.0179
-22 1 14 7.0304 -0.0909
-22 1 15 -1.4705 0.0903
-22 1 16 3.7208 -0.0498
-22 1 17 -0.5408 0.0777
-22 1 18 3.2475 -0.0684
-22 2 1 -3.1438 -0.0945
-22 2 2 6.2999 -0.0600
-22 2 3 -0.8262 0.0006
-22 2 4 0.5695 -0.0618
-22 2 5 -10.5909 0.1998
-22 2 6 -13.7648 0.0073
-22 2 7 -21.8200 0.2180
-22 2 8 -18.3480 -0.0483
-22 2 9 -15.6843 0.0429
-22 2 10 -5.9232 -0.0515
-22 2 11 2.0842 0.0663
-22 2 12 1.6231 0.0671
-22 2 13 3.6543 0.1119
-22 2 14 -4.8288 -0.0128
-22 2 15 -3.4270 -0.0447
-22 2 16 -4.6727 -0.1645
-22 2 17 -2.8508 -0.0821
-22 3 1 5.2194 0.1193
-22 3 2 18.4886 -0.0955
-22 3 3 0.7448 -0.0665
-22 3 4 11.9590 0.0431
-22 3 5 0.2419 -0.2131
-22 3 6 3.4089 0.1328
-22 3 7 1.4816 -0.1730
-22 3 8 -0.7038 0.2240
-22 3 9 -0.8908 0.0152
-22 3 10 1.7394 0.1469
-22 3 11 -5.4295 0.0099
-22 3 12 6.4738 -0.0883
-22 3 13 -2.8853 0.0118
-22 3 14 10.1889 -0.0784
-22 3 15 2.7470 0.1420
-22 3 16 5.3910 0.0214
-22 3 17 0.7495 0.0533
-22 4 1 -3.0527 -0.3548
-22 4 2 4.4858 -0.1463
-22 4 3 5.7890 -0.1777
-22 4 4 14.7354 -0.1804
-22 4 5 6.5466 0.0496
-22 4 6 9.1159 -0.0208
-22 4 7 1.8677 0.1683
-22 4 8 -0.5458 -0.0010
-22 4 9 1.2034 -0.0260
-22 4 10 -2.2743 -0.0599
-22 4 11 6.3743 -0.0671
-22 4 12 7.0246 0.0715
-22 4 13 9.7054 0.0328
-22 4 14 9.6109 0.0541
-22 4 15 2.6325 0.0083
-22 4 16 1.8285 -0.0702
-22 5 1 -5.6520 0.0269
-22 5 2 2.9228 -0.0240
-22 5 3 -9.5686 0.0183
-22 5 4 -4.2903 0.0839
-22 5 5 -7.1757 -0.0237
-22 5 6 -3.2277 -0.0303
-22 5 7 -2.4571 -0.1154
-22 5 8 2.2164 -0.0545
-22 5 9 -1.6005 0.0117
-22 5 10 6.4825 -0.0102
-22 5 11 -4.3870 0.0500
-22 5 12 1.9908 -0.0601
-22 5 13 -8.1797 0.0715
-22 5 14 -1.7931 0.0799
-22 5 15 -3.4363 0.1380
-22 6 2 6.5226 0.3373
-22 6 3 1.5098 -0.0639
-22 6 4 14.1959 0.0644
-22 6 5 3.4630 -0.1426
-22 6 6 10.5964 0.0553
-22 6 7 4.9543 0.0269
-22 6 8 3.4991 0.0951
-22 6 9 5.6852 0.0278
-22 6 10 -1.2733 0.0925
-22 6 11 2.4075 0.0400
-22 6 12 -1.2656 0.1449
-22 6 13 0.2229 0.0298
-22 7 2 7.4098 -0.3145
-22 7 3 5.2933 -0.1271
-22 7 4 6.0983 -0.0517
-22 7 5 -2.8592 0.0710
-22 7 6 -3.5261 -0.0060
-22 7 7 -11.2645 -0.0254
-22 7 8 -8.4934 0.0426
-22 7 9 -8.5044 -0.0041
-22 7 10 -4.3003 0.0575
-22 7 11 0.7791 -0.1071
-22 7 12 0.3097 -0.1051
-22 8 4 2.5949 -0.3980
-22 8 5 -3.1942 -0.3749
-22 8 6 1.1070 -0.1729
-22 8 7 -7.1010 0.0480
-22 8 8 -7.8421 -0.0860
-22 8 9 -11.5751 -0.0696
-21 -13 11 1.1428 -0.4350
-21 -13 12 -2.9883 -0.2716
-21 -13 13 2.6113 -0.0930
-21 -13 14 -2.7306 -0.0269
-21 -13 15 1.8190 0.0828
-21 -13 16 -4.7088 -0.0060
-21 -13 17 1.2327 -0.0405
-21 -13 18 -4.8072 0.0019
-21 -13 19 1.7864 -0.0793
-21 -13 20 -2.9613 0.0590
-21 -12 9 4.3255 -0.1401
-21 -12 10 2.1231 -0.0835
-21 -12 11 7.1021 -0.1261
-21 -12 12 5.3214 -0.0652
-21 -12 13 0.6875 -0.2293
-21 -12 14 7.1614 -0.0243
-21 -12 15 -3.4852 -0.0874
-21 -12 16 11.1228 0.1438
-21 -12 17 -3.0935 0.1082
-21 -12 18 8.6434 0.0555
-21 -12 19 -0.6701 0.0004
-21 -12 20 2.2235 -0.1597
-21 -12 21 1.9497 -0.1314
-21 -12 22 -0.6444 -0.0660
-21 -11 6 0.1587 -0.0606
-21 -11 7 -5.1402 -0.0806
-21 -11 8 1.1251 0.1842
-21 -11 9 -9.6928 0.0705
-21 -11 10 -1.0713 0.1449
-21 -11 11 -8.8832 0.0630
-21 -11 12 5.2920 -0.0169
-21 -11 13 1.4787 0.0773
-21 -11 14 7.1526 -0.0322
-21 -11 15 0.4085 0.0224
-21 -11 16 -3.8550 -0.0151
-21 -11 17 -4.5159 -0.0891
-21 -11 18 -6.2657 0.0233
-21 -11 19 -1.4676 -0.0361
-21 -11 20 0.1084 0.0390
-21 -11 21 2.2326 0.1101
-21 -11 22 4.8671 -0.0747
-21 -11 23 2.0134 0.1818
-21 -10 5 -0.9254 -0.3757
-21 -10 6 -5.2938 -0.0847
-21 -10 7 -4.0450 -0.1229
-21 -10 8 -4.8590 0.1047
-21 -10 9 -3.3591 0.0606
-21 -10 10 -0.2452 0.1736
-21 -10 11 -3.3562 0.0597
-21 -10 12 -0.3168 0.0772
-21 -10 13 -9.2156 -0.0862
-21 -10 14 -0.4492 -0.0746
-21 -10 15 -8.1128 -0.1122
-21 -10 16 2.4651 -0.0160
-21 -10 17 -3.8628 0.0608
-21 -10 18 -0.3530 0.0859
-21 -10 19 -0.0002 0.0394
-21 -10 20 -0.0118 -0.0542
-21 -10 21 3.2072 -0.1714
-21 -10 22 0.7490 -0.0885
-21 -10 23 -2.1448 -0.1450
-21 -10 24 -2.1715 0.1724
-21 -9 3 -1.3125 0.3186
-21 -9 4 0.3777 -0.1485
-21 -9 5 0.1501 0.1729
-21 -9 6 5.2920 -0.0260
-21 -9 7 0.1193 0.0667
-21 -9 8 2.3431 0.0242
-21 -9 9 -5.8792 -0.0180
-21 -9 10 -3.3961 -0.0250
-21 -9 11 -6.5751 -0.0932
-21 -9 12 1.9733 -0.0603
-21 -9 13 2.9903 -0.1010
-21 -9 14 11.3129 0.0706
-21 -9 15 6.7306 -0.0340
-21 -9 16 10.5600 0.1567
-21 -9 17 3.1660 -0.0673
-21 -9 18 5.1736 0.0766
-21 -9 19 0.6585 -0.0131
-21 -9 20 -1.4382 0.0385
-21 -9 21 1.3302 0.1029
-21 -9 22 -1.3040 -0.1782
-21 -9 23 6.5144 -0.0396
-21 -9 24 2.8865 -0.4625
-21 -8 2 -2.8171 0.1486
-21 -8 3 3.7909 0.1994
-21 -8 4 1.6452 0.0526
-21 -8 5 0.1041 0.0781
-21 -8 6 -0.5694 -0.1253
-21 -8 7 -1.4085 0.0683
-21 -8 8 4.2184 -0.0383
-21 -8 9 2.9934 0.1934
-21 -8 10 5.2654 0.0290
-21 -8 11 0.3923 0.2294
-21 -8 12 0.6124 -0.0050
-21 -8 13 -3.6452 0.1685
-21 -8 14 1.0443 -0.0840
-21 -8 15 -0.8925 -0.0088
-21 -8 16 6.5782 -0.0493
-21 -8 17 2.2529 -0.0671
-21 -8 18 8.1687 0.1169
-21 -8 19 -0.3194 -0.1093
-21 -8 20 8.3600 0.0632
-21 -8 21 -2.2901 -0.1851
-21 -8 22 7.7307 0.0297
-21 -8 23 -4.0690 -0.0426
-21 -8 24 3.0923 0.1197
-21 -8 25 -2.2715 -0.0084
-21 -7 1 -4.3639 0.4707
-21 -7 2 -8.7673 0.0656
-21 -7 3 -13.4168 0.0083
-21 -7 4 -9.1005 -0.0029
-21 -7 5 3.4754 -0.1042
-21 -7 6 7.1239 0.1838
-21 -7 7 22.1676 -0.0315
-21 -7 8 8.2289 0.1892
-21 -7 9 19.7901 -0.0506
-21 -7 10 2.0272 0.1482
-21 -7 11 10.9673 -0.0569
-21 -7 12 2.5656 0.1350
-21 -7 13 3.9383 -0.0557
-21 -7 14 8.8723 0.1118
-21 -7 15 0.4524 -0.0257
-21 -7 16 7.7630 -0.0393
-21 -7 17 -5.7441 -0.1441
-21 -7 18 -6.0471 -0.2488
-21 -7 19 -7.4454 -0.1335
-21 -7 20 -13.3774 -0.1140
-21 -7 21 -0.1365 0.0665
-21 -7 22 -7.5471 -0.0269
-21 -7 23 3.7712 0.0397
-21 -7 24 -0.5363 -0.0886
-21 -7 25 -1.7819 0.1287
-21 -6 1 -7.7541 0.3125
-21 -6 2 -2.7184 -0.0179
-21 -6 3 -5.5929 0.5491
-21 -6 4 3.8627 -0.0043
-21 -6 5 -10.0087 0.2956
-21 -6 6 0.4408 -0.1815
-21 -6 7 -2.5439 0.0079
-21 -6 8 7.8512 -0.1203
-21 -6 9 16.9194 0.0334
-21 -6 10 8.7526 -0.0637
-21 -6 11 19.3835 0.0683
-21 -6 12 1.1467 -0.0866
-21 -6 13 11.9065 0.0464
-21 -6 14 -2.2090 -0.0215
-21 -6 15 2.5580 -0.0536
-21 -6 16 0.1135 0.1411
-21 -6 17 -1.3037 -0.1379
-21 -6 18 4.3750 0.1899
-21 -6 19 -5.8957 -0.3197
-21 -6 20 -2.4555 -0.0768
-21 -6 21 -10.3641 -0.3401
-21 -6 22 -5.5119 -0.1095
-21 -6 23 -0.8372 0.0704
-21 -6 24 2.3095 -0.0316
-21 -6 25 6.9023 0.1595
-21 -5 1 11.5305 -0.1813
-21 -5 2 15.1905 0.1655
-21 -5 3 2.2765 -0.6176
-21 -5 4 1.7451 -0.2360
-21 -5 5 -3.8310 -0.5324
-21 -5 6 -5.4424 -0.1202
-21 -5 7 -5.1466 -0.0426
-21 -5 8 -12.6379 0.1242
-21 -5 9 -4.3462 0.1430
-21 -5 10 -9.9694 0.1175
-21 -5 11 1.8674 0.0164
-21 -5 12 -5.8740 -0.0225
-21 -5 13 -1.9195 0.0023
-21 -5 14 -4.3772 -0.0105
-21 -5 15 -0.9836 0.1843
-21 -5 16 3.9855 -0.0037
-21 -5 17 5.8409 0.1167
-21 -5 18 6.1377 -0.0823
-21 -5 19 8.5259 -0.0018
-21 -5 20 7.0230 0.1203
-21 -5 21 8.0217 -0.0156
-21 -5 22 6.3014 0.2152
-21 -5 23 -0.9025 -0.2007
-21 -5 24 2.6764 0.1387
-21 -5 25 -4.4501 -0.1181
-21 -4 1 2.0302 0.1511
-21 -4 2 11.2686 -0.1202
-21 -4 3 -0.5156 0.1231
-21 -4 4 14.5715 0.0738
-21 -4 5 -2.8445 0.0141
-21 -4 6 6.0779 0.0427
-21 -4 7 2.3787 -0.1371
-21 -4 8 1.5385 -0.0465
-21 -4 9 11.4608 -0.0725
-21 -4 10 -4.9049 -0.0251
-21 -4 11 5.1779 0.0338
-21 -4 12 -12.1389 -0.0326
-21 -4 13 -4.2766 -0.0304
-21 -4 14 -10.8311 -0.0793
-21 -4 15 -7.9401 -0.0557
-21 -4 16 -3.2162 0.0724
-21 -4 17 2.3884 0.1198
-21 -4 18 8.9191 0.1686
-21 -4 19 13.0047 0.0276
-21 -4 20 1.7380 -0.1344
-21 -4 21 2.4084 -0.1455
-21 -4 22 -12.0140 -0.1907
-21 -4 23 -4.0112 0.1017
-21 -4 24 -4.1752 -0.0419
-21 -4 25 0.6795 0.1182
-21 -3 1 -2.4687 0.4686
-21 -3 2 -0.1996 0.4392
-21 -3 3 -3.9503 0.4589
-21 -3 4 -0.4969 0.0898
-21 -3 5 -5.2551 0.0902
-21 -3 6 1.0192 -0.1436
-21 -3 7 4.0222 -0.0551
-21 -3 8 -0.1750 0.0282
-21 -3 9 13.2482 0.0293
-21 -3 10 -8.9642 0.1514
-21 -3 11 12.7643 0.0157
-21 -3 12 -16.2711 0.0533
-21 -3 13 3.1802 0.0071
-21 -3 14 -13.4618 0.0118
-21 -3 15 -4.2445 0.0700
-21 -3 16 -4.0448 -0.0351
-21 -3 17 -10.0772 -0.0142
-21 -3 18 -2.1058 -0.1073
-21 -3 19 -10.9014 -0.0831
-21 -3 20 4.3787 0.0167
-21 -3 21 2.2788 -0.1134
-21 -3 22 10.7201 0.0850
-21 -3 23 4.1729 -0.2287
-21 -3 24 1.3721 0.1215
-21 -3 25 -4.3372 -0.0952
-21 -2 1 -0.9595 0.0454
-21 -2 2 0.8627 0.0213
-21 -2 3 -4.6763 -0.0390
-21 -2 4 0.3033 -0.0104
-21 -2 5 -2.4011 0.1461
-21 -2 6 -6.5765 0.0118
-21 -2 7 -10.5377 0.2109
-21 -2 8 -16.5734 -0.0569
-21 -2 9 -12.0898 0.1070
-21 -2 10 -4.6395 -0.0133
-21 -2 11 4.3729 0.0866
-21 -2 12 14.0166 0.0617
-21 -2 13 11.8668 0.0763
-21 -2 14 12.5881 -0.0030
-21 -2 15 1.5722 0.1063
-21 -2 16 0.4817 0.0107
-21 -2 17 -3.2988 0.2182
-21 -2 18 0.4175 0.0358
-21 -2 19 4.6612 0.1027
-21 -2 20 5.0989 -0.1162
-21 -2 21 4.3572 -0.1033
-21 -2 22 3.5545 -0.1055
-21 -2 23 -1.8177 -0.0639
-21 -2 24 3.1709 0.0257
-21 -2 25 -3.8306 -0.0579
-21 -1 1 -2.8621 0.4956
-21 -1 2 -6.5258 0.1410
-21 -1 3 1.2349 0.5086
-21 -1 4 -4.4461 0.2080
-21 -1 5 -2.1048 0.0442
-21 -1 6 -13.9206 -0.0309
-21 -1 7 6.0766 -0.2483
-21 -1 8 -10.9063 -0.0282
-21 -1 9 24.1528 -0.0864
-21 -1 10 -4.6941 0.0507
-21 -1 11 22.7684 -0.0093
-21 -1 12 -1.4827 -0.0415
-21 -1 13 8.7338 -0.0633
-21 -1 14 3.1319 -0.0700
-21 -1 15 -3.9825 -0.0028
-21 -1 16 4.3341 -0.0115
-21 -1 17 -8.0784 0.0646
-21 -1 18 1.8572 -0.0175
-21 -1 19 -4.4856 0.0049
-21 -1 20 -0.6644 -0.0753
-21 -1 21 2.7163 -0.1305
-21 -1 22 2.3288 -0.0868
-21 -1 23 6.3791 -0.1703
-21 -1 24 5.3714 0.0364
-21 0 1 -1.1517 0.1379
-21 0 2 -11.0040 0.0373
-21 0 3 -5.0020 0.0380
-21 0 4 -7.4178 -0.1475
-21 0 5 4.5021 0.1782
-21 0 6 11.9450 -0.0326
-21 0 7 5.6238 0.2374
-21 0 8 5.2333 0.0057
-21 0 9 -11.4268 0.0648
-21 0 10 -10.8987 -0.0095
-21 0 11 -12.1129 -0.0245
-21 0 12 -10.3102 0.0178
-21 0 13 -3.8731 -0.0219
-21 0 14 -3.0200 0.0039
-21 0 15 -0.1165 0.0150
-21 0 16 3.7688 0.0072
-21 0 17 -2.5512 0.1013
-21 0 18 2.0408 0.0154
-21 0 19 -7.5035 0.1119
-21 0 20 -0.3282 -0.0152
-21 0 21 -5.3657 0.0332
-21 0 22 1.5080 0.0126
-21 0 23 0.1025 0.0214
-21 0 24 3.1051 0.1237
-21 1 1 5.6849 0.1093
-21 1 2 4.6940 -0.0394
-21 1 3 8.6913 0.1905
-21 1 4 -0.0714 0.1030
-21 1 5 6.9181 0.0891
-21 1 6 -4.7711 -0.0754
-21 1 7 13.0852 -0.0755
-21 1 8 9.5147 -0.1582
-21 1 9 19.9391 0.0362
-21 1 10 14.0481 -0.0019
-21 1 11 2.9353 0.1631
-21 1 12 1.6939 0.0445
-21 1 13 -8.1135 0.0630
-21 1 14 -0.2960 -0.0126
-21 1 15 -2.5768 -0.0332
-21 1 16 0.2927 0.0807
-21 1 17 2.5052 0.0225
-21 1 18 0.0869 0.1771
-21 1 19 4.9534 0.0052
-21 1 20 -0.6282 0.0013
-21 1 21 1.3833 -0.1121
-21 1 22 -1.8458 -0.1839
-21 1 23 -1.8351 -0.0867
-21 2 1 -4.1671 0.1003
-21 2 2 -13.4236 0.1957
-21 2 3 -3.4699 0.0632
-21 2 4 0.3564 0.0830
-21 2 5 0.9016 0.0844
-21 2 6 15.0677 0.0724
-21 2 7 3.5788 0.1207
-21 2 8 10.9024 -0.0024
-21 2 9 3.7389 0.0060
-21 2 10 4.3342 -0.0949
-21 2 11 11.3198 -0.0763
-21 2 12 5.1813 -0.0112
-21 2 13 6.3610 -0.0408
-21 2 14 -2.4691 0.0287
-21 2 15 -7.5373 -0.0486
-21 2 16 -4.2592 -0.0923
-21 2 17 -5.8503 -0.0122
-21 2 18 1.8712 -0.0787
-21 2 19 2.4004 0.1336
-21 2 20 3.8716 0.0288
-21 2 21 5.9775 0.0638
-21 2 22 0.3671 -0.1246
-21 2 23 2.8669 -0.1975
-21 3 1 -2.1939 0.1074
-21 3 2 -9.6396 -0.0171
-21 3 3 -7.2516 0.1770
-21 3 4 -21.9126 0.0321
-21 3 5 -13.5172 0.2484
-21 3 6 -18.9651 -0.0022
-21 3 7 -14.2336 0.1343
-21 3 8 -2.3993 -0.0537
-21 3 9 -5.8356 0.1230
-21 3 10 7.1025 0.0367
-21 3 11 -2.7264 0.1660
-21 3 12 -1.6155 0.0097
-21 3 13 -3.8190 0.0119
-21 3 14 -5.7936 -0.0544
-21 3 15 -1.7875 -0.0738
-21 3 16 -2.9446 0.0806
-21 3 17 -3.7776 0.0210
-21 3 18 -0.8339 0.1266
-21 3 19 -3.6894 0.0362
-21 3 20 1.2428 -0.0509
-21 3 21 -0.5132 0.0086
-21 3 22 0.7773 -0.1058
-21 4 1 7.3133 0.2616
-21 4 2 -0.5613 0.2053
-21 4 3 0.8239 0.1092
-21 4 4 2.7466 0.0547
-21 4 5 0.7474 -0.1523
-21 4 6 5.8836 -0.0840
-21 4 7 2.3870 -0.1069
-21 4 8 2.0529 -0.0320
-21 4 9 -2.4612 -0.0248
-21 4 10 -6.0250 0.0112
-21 4 11 -5.2763 0.0061
-21 4 12 -3.5269 0.1218
-21 4 13 1.4406 0.0940
-21 4 14 1.0092 0.0912
-21 4 15 3.2688 -0.0080
-21 4 16 -2.2608 -0.1532
-21 4 17 0.1560 -0.1445
-21 4 18 -5.7262 -0.1725
-21 4 19 -1.1753 -0.0287
-21 4 20 -5.1674 0.0034
-21 4 21 1.0353 0.0797
-21 4 22 -1.9345 -0.0093
-21 5 1 10.2120 -0.2482
-21 5 2 -1.1259 -0.2123
-21 5 3 6.2964 -0.0588
-21 5 4 -15.1780 0.0683
-21 5 5 -6.8829 0.3436
-21 5 6 -14.6426 0.2845
-21 5 7 -8.6000 0.2506
-21 5 8 -5.5535 0.0683
-21 5 9 -2.4372 0.0266
-21 5 10 0.7810 -0.0716
-21 5 11 1.4740 -0.0219
-21 5 12 0.4806 -0.1333
-21 5 13 -2.8999 -0.0861
-21 5 14 2.4992 -0.1194
-21 5 15 -2.7139 -0.0149
-21 5 16 9.0295 0.0348
-21 5 17 -1.2683 0.1234
-21 5 18 5.2625 0.1153
-21 5 19 -3.0895 0.1115
-21 5 20 -1.2414 0.1316
-21 5 21 -0.0231 0.0477
-21 6 1 -0.3294 0.2807
-21 6 2 -6.1958 -0.0055
-21 6 3 -4.5946 0.2721
-21 6 4 -13.6359 -0.0582
-21 6 5 -6.5392 0.0152
-21 6 6 -12.9703 -0.1501
-21 6 7 -2.8798 0.0476
-21 6 8 1.5080 -0.0310
-21 6 9 5.7166 0.0625
-21 6 10 11.1573 -0.0157
-21 6 11 5.3298 0.0769
-21 6 12 4.7147 0.1428
-21 6 13 -0.6491 0.2359
-21 6 14 -5.0547 0.2367
-21 6 15 -5.7126 0.1110
-21 6 16 -7.3177 0.0540
-21 6 17 -2.4138 -0.0836
-21 6 18 1.6771 0.0042
-21 6 19 5.0886 0.0470
-21 6 20 5.6011 0.1236
-21 7 1 11.5229 -0.1542
-21 7 2 7.9191 0.1366
-21 7 3 14.2000 -0.2197
-21 7 4 7.2141 0.3181
-21 7 5 7.7657 0.0278
-21 7 6 4.3199 0.3323
-21 7 7 6.4080 -0.0095
-21 7 8 6.7525 0.0845
-21 7 9 8.5427 0.0621
-21 7 10 9.3455 0.1289
-21 7 11 4.4163 0.1985
-21 7 12 4.2899 0.0800
-21 7 13 -8.1734 0.0622
-21 7 14 -3.5446 -0.0853
-21 7 15 -11.0301 0.0095
-21 7 16 0.9194 -0.0784
-21 7 17 -1.4389 0.0390
-21 7 18 5.4656 -0.0522
-21 7 19 2.0283 -0.0518
-21 8 1 7.5669 0.5804
-21 8 2 -0.0929 -0.3135
-21 8 3 9.3965 0.6681
-21 8 4 -1.8027 -0.3288
-21 8 5 3.9895 0.2958
-21 8 6 -1.2128 -0.1391
-21 8 7 -8.1458 0.2560
-21 8 8 -2.7133 0.2287
-21 8 9 -14.2036 0.1645
-21 8 10 -0.1316 0.1426
-21 8 11 -4.8444 -0.0698
-21 8 12 7.7100 0.0501
-21 8 13 9.8795 -0.1028
-21 8 14 11.9563 0.1150
-21 8 15 11.8667 -0.1408
-21 8 16 3.3619 0.0456
-21 8 17 1.9410 -0.2084
-21 8 18 -3.6858 -0.0829
-21 9 1 6.2722 -0.8474
-21 9 2 12.2952 -0.1056
-21 9 3 16.7285 -0.7754
-21 9 4 16.0357 0.1816
-21 9 5 9.5075 -0.0221
-21 9 6 0.2216 0.2498
-21 9 7 -4.2242 0.0999
-21 9 8 -7.3569 -0.1654
-21 9 9 -4.3123 -0.0510
-21 9 10 -0.1721 -0.1928
-21 9 11 3.8298 0.0834
-21 9 12 7.8851 -0.0034
-21 9 13 6.7733 0.1649
-21 9 14 5.4622 -0.0127
-21 9 15 0.3042 0.0808
-21 9 16 -1.5649 -0.0461
-21 9 17 -4.2851 0.0634
-21 10 1 8.4465 0.8719
-21 10 2 2.3899 -0.1186
-21 10 3 -2.8661 0.5796
-21 10 4 -1.9352 -0.2629
-21 10 5 -7.0324 -0.1433
-21 10 6 6.1623 -0.2165
-21 10 7 0.4454 -0.2045
-21 10 8 9.9563 0.1129
-21 10 9 3.8038 -0.0004
-21 10 10 0.7428 0.1390
-21 10 11 -1.1639 0.0054
-21 10 12 -14.3359 0.0721
-21 10 13 -7.2477 0.0350
-21 10 14 -19.1851 0.1206
-21 10 15 -3.3557 0.0973
-21 11 1 -13.0322 -0.5165
-21 11 2 -18.0376 -0.0665
-21 11 3 -10.7169 -0.2814
-21 11 4 -7.8415 0.0990
-21 11 5 -7.2249 0.2232
-21 11 6 -3.5832 0.1874
-21 11 7 -8.4034 0.2190
-21 11 8 -1.8657 -0.0436
-21 11 9 -6.0571 0.0184
-21 11 10 -2.9781 -0.1352
-21 11 11 -4.0861 0.0905
-21 11 12 -6.1922 -0.0203
-21 11 13 -1.8310 0.1750
-21 11 14 -6.5467 0.0093
-21 12 1 7.7644 0.2442
-21 12 2 6.1071 -0.0867
-21 12 3 6.1030 0.1067
-21 12 4 2.5342 -0.1445
-21 12 5 3.5407 -0.0732
-21 12 6 -1.9002 -0.1272
-21 12 7 -0.6238 0.0440
-21 12 8 -5.5135 0.0308
-21 12 9 0.8236 0.1691
-21 12 10 0.8347 0.0277
-21 12 11 9.7837 0.0978
-21 12 12 6.1389 -0.0853
-21 13 1 5.9049 -0.0191
-21 13 2 6.1074 -0.0101
-21 13 3 5.2596 -0.0636
-21 13 4 7.3347 0.0809
-21 13 5 0.1570 0.0338
-21 13 6 5.5218 0.1288
-21 13 7 -1.5284 0.0314
-21 13 8 4.2909 -0.0855
-21 13 9 1.7477 -0.0563
-21 14 1 2.9948 0.1415
-21 14 2 -8.8623 -0.0122
-21 14 3 2.0708 0.0020
-21 14 4 -3.6002 -0.2491
-21 14 5 3.2527 -0.2157
-20 -17 13 -6.0646 0.0796
-20 -17 14 -0.7197 -0.1222
-20 -17 15 -9.3174 0.0789
-20 -17 16 -5.3231 -0.1047
-20 -17 17 -3.4795 0.0319
-20 -17 18 -3.4458 0.0083
-20 -17 19 0.5037 -0.0979
-20 -17 20 -2.0597 -0.0498
-20 -17 21 -2.9079 -0.3109
-20 -16 9 7.6564 0.1945
-20 -16 10 7.2761 0.1613
-20 -16 11 4.9340 0.0227
-20 -16 12 0.1859 -0.0788
-20 -16 13 -1.2479 -0.2172
-20 -16 14 -4.1927 -0.1433
-20 -16 15 -4.3503 -0.1211
-20 -16 16 -2.8287 0.0312
-20 -16 17 -7.1172 0.0704
-20 -16 18 -0.8839 0.0531
-20 -16 19 -11.2627 0.1052
-20 -16 20 -1.5420 -0.0421
-20 -16 21 -10.1733 0.0825
-20 -16 22 3.3347 -0.1034
-20 -16 23 -2.0441 -0.0131
-20 -16 24 8.7446 -0.1497
-20 -15 7 -2.1032 -0.0596
-20 -15 8 4.9375 -0.0996
-20 -15 9 -2.3581 -0.2517
-20 -15 10 11.1295 -0.1822
-20 -15 11 1.6389 -0.1310
-20 -15 12 10.9825 -0.0433
-20 -15 13 2.8542 0.1545
-20 -15 14 -1.7813 0.0236
-20 -15 15 2.8713 0.1365
-20 -15 16 -13.9045 -0.0765
-20 -15 17 4.5562 -0.0196
-20 -15 18 -15.1253 0.0012
-20 -15 19 6.2453 0.0008
-20 -15 20 -5.6534 0.1485
-20 -15 21 4.3455 0.0633
-20 -15 22 -2.2292 0.0785
-20 -15 23 -3.1628 0.0264
-20 -15 24 -4.5659 -0.1283
-20 -15 25 -1.3374 -0.0473
-20 -14 5 0.6977 -0.2346
-20 -14 6 -3.5873 -0.2498
-20 -14 7 1.7489 -0.1716
-20 -14 8 0.3436 -0.2070
-20 -14 9 2.8792 0.0178
-20 -14 10 4.3592 0.1164
-20 -14 11 4.7262 0.2125
-20 -14 12 6.5064 0.2541
-20 -14 13 7.9453 0.0522
-20 -14 14 6.5779 0.0754
-20 -14 15 7.9414 -0.0484
-20 -14 16 3.0966 -0.0153
-20 -14 17 5.2505 0.0640
-20 -14 18 0.0627 -0.0961
-20 -14 19 -0.3244 0.0841
-20 -14 20 -5.9366 -0.1495
-20 -14 21 -9.8922 0.0608
-20 -14 22 -6.9830 0.0034
-20 -14 23 -9.6989 0.1117
-20 -14 24 -0.5643 0.2430
-20 -14 25 -6.2618 0.1255
-20 -14 26 -1.5222 0.2572
-20 -13 3 -6.4271 0.1196
-20 -13 4 -0.6479 0.0096
-20 -13 5 -9.0993 0.1148
-20 -13 6 -2.7255 0.0837
-20 -13 7 -7.5053 0.1907
-20 -13 8 0.5080 0.2063
-20 -13 9 -2.2810 0.1729
-20 -13 10 2.9443 0.0624
-20 -13 11 2.3038 0.0089
-20 -13 12 3.1398 -0.0270
-20 -13 13 7.8458 0.0797
-20 -13 14 0.6223 0.0849
-20 -13 15 8.6765 0.0854
-20 -13 16 -4.3976 0.0315
-20 -13 17 2.2528 -0.0724
-20 -13 18 -6.5790 -0.0293
-20 -13 19 -1.4175 -0.0835
-20 -13 20 -0.3984 -0.0062
-20 -13 21 3.3663 0.0126
-20 -13 22 1.0636 0.0124
-20 -13 23 1.3122 0.1060
-20 -13 24 -6.6058 0.0116
-20 -13 25 0.2716 0.1280
-20 -13 26 -1.7549 0.0126
-20 -13 27 6.7784 0.0770
-20 -12 2 -0.4127 0.2754
-20 -12 3 0.8831 -0.1202
-20 -12 4 -2.5599 0.0673
-20 -12 5 1.1286 -0.0214
-20 -12 6 -2.2117 0.0986
-20 -12 7 0.0234 0.0351
-20 -12 8 -5.0029 -0.0331
-20 -12 9 -0.9132 -0.1110
-20 -12 10 -5.3901 -0.0485
-20 -12 11 -0.3363 -0.0435
-20 -12 12 -10.6494 0.0403
-20 -12 13 -5.4054 0.0047
-20 -12 14 -16.4193 -0.0618
-20 -12 15 -3.1190 0.0143
-20 -12 16 -9.5410 -0.0865
-20 -12 17 5.3584 0.0776
-20 -12 18 0.8610 -0.0064
-20 -12 19 6.1160 0.0323
-20 -12 20 6.2945 0.0481
-20 -12 21 1.9261 -0.0919
-20 -12 22 9.2900 0.0349
-20 -12 23 4.5865 -0.1663
-20 -12 24 8.1741 0.0181
-20 -12 25 5.3167 -0.1322
-20 -12 26 -4.7195 -0.0292
-20 -12 27 -2.0515 -0.1457
-20 -12 28 -8.8144 -0.0961
-20 -11 1 -1.6940 -0.4522
-20 -11 2 8.0299 -0.3786
-20 -11 3 -0.4629 0.0886
-20 -11 4 5.7742 0.0149
-20 -11 5 -3.1632 0.2489
-20 -11 6 -1.9823 -0.0879
-20 -11 7 -0.1415 0.0947
-20 -11 8 -0.3061 -0.1374
-20 -11 9 5.2734 0.0092
-20 -11 10 -1.9415 -0.1195
-20 -11 11 1.3520 -0.1555
-20 -11 12 -3.2580 -0.0516
-20 -11 13 0.6266 -0.1210
-20 -11 14 1.5821 0.1394
-20 -11 15 -2.4746 -0.0032
-20 -11 16 2.9287 0.0532
-20 -11 17 -6.0806 -0.0578
-20 -11 18 3.0693 -0.1448
-20 -11 19 -4.6799 -0.0234
-20 -11 20 -3.3141 -0.0549
-20 -11 21 -4.1497 0.1415
-20 -11 22 -11.1077 0.1293
-20 -11 23 -3.2376 0.1470
-20 -11 24 -10.5863 -0.0034
-20 -11 25 -1.8135 -0.0243
-20 -11 26 -3.5768 -0.2616
-20 -11 27 -0.0259 0.0202
-20 -11 28 -0.0429 -0.3204
-20 -10 1 -1.4096 -0.4598
-20 -10 2 1.7120 0.0083
-20 -10 3 0.4469 -0.4268
-20 -10 4 0.6289 0.0207
-20 -10 5 2.8587 -0.2176
-20 -10 6 -3.9811 0.1469
-20 -10 7 -2.3130 -0.0922
-20 -10 8 -11.6123 0.0338
-20 -10 9 -3.0085 -0.1608
-20 -10 10 -2.0059 -0.0835
-20 -10 11 10.3656 -0.0094
-20 -10 12 7.7613 -0.0441
-20 -10 13 11.8434 0.1385
-20 -10 14 1.1403 -0.0894
-20 -10 15 7.0620 0.0730
-20 -10 16 -2.4771 -0.0746
-20 -10 17 0.3960 -0.0202
-20 -10 18 -5.2879 0.0352
-20 -10 19 -12.4515 -0.1054
-20 -10 20 -4.9375 0.0594
-20 -10 21 -16.0872 -0.1300
-20 -10 22 -3.8109 0.0716
-20 -10 23 -12.2912 0.0506
-20 -10 24 -6.4590 0.2137
-20 -10 25 -3.7212 0.2416
-20 -10 26 -2.6930 0.1604
-20 -10 27 3.8442 -0.0112
-20 -10 28 4.7567 -0.1757
-20 -10 29 5.4532 -0.3011
-20 -9 1 -1.7455 -0.3441
-20 -9 2 3.0135 -0.2272
-20 -9 3 -0.6316 -0.3917
-20 -9 4 0.6424 -0.1376
-20 -9 5 0.6552 -0.2093
-20 -9 6 -3.0280 -0.0213
-20 -9 7 3.1650 -0.0669
-20 -9 8 -4.7497 0.0630
-20 -9 9 -0.1818 -0.0658
-20 -9 10 -11.9342 0.0709
-20 -9 11 -8.9196 -0.2322
-20 -9 12 -11.5597 0.0204
-20 -9 13 -5.8469 -0.2473
-20 -9 14 -3.0218 0.0539
-20 -9 15 -4.5844 0.0036
-20 -9 16 -5.9162 0.0284
-20 -9 17 -3.3120 0.1424
-20 -9 18 -5.5279 -0.1349
-20 -9 19 7.7520 0.0643
-20 -9 20 -6.1305 -0.1213
-20 -9 21 5.8953 0.0445
-20 -9 22 -12.3970 0.1143
-20 -9 23 0.8404 0.0555
-20 -9 24 -6.6435 0.1483
-20 -9 25 3.9883 0.0031
-20 -9 26 1.0565 -0.0061
-20 -9 27 5.4070 0.1056
-20 -9 28 2.2421 -0.1359
-20 -9 29 2.5320 0.1287
-20 -8 1 -0.4508 -0.1342
-20 -8 2 1.0929 0.0116
-20 -8 3 4.7536 -0.1272
-20 -8 4 6.9487 -0.0016
-20 -8 5 4.2544 0.0175
-20 -8 6 2.3681 0.1019
-20 -8 7 -11.6677 0.0438
-20 -8 8 -5.8876 0.0482
-20 -8 9 -20.2123 -0.0733
-20 -8 10 -2.1921 -0.1240
-20 -8 11 -14.9690 -0.1073
-20 -8 12 -4.8784 -0.1401
-20 -8 13 -18.7648 -0.0069
-20 -8 14 -21.8228 -0.0279
-20 -8 15 -23.4931 -0.0106
-20 -8 16 -21.3554 0.0380
-20 -8 17 -14.9534 -0.0578
-20 -8 18 -3.5239 0.1063
-20 -8 19 -3.8237 -0.0383
-20 -8 20 14.2064 0.0396
-20 -8 21 8.0603 -0.1110
-20 -8 22 18.5261 -0.1293
-20 -8 23 6.7493 -0.0857
-20 -8 24 3.3671 -0.0632
-20 -8 25 -3.7826 0.0679
-20 -8 26 -5.7915 -0.0003
-20 -8 27 -4.7318 -0.0297
-20 -8 28 -4.6479 -0.0967
-20 -8 29 -1.2055 -0.1130
-20 -7 1 14.9268 -0.4620
-20 -7 2 6.6745 0.1917
-20 -7 3 10.3664 -0.5492
-20 -7 4 -6.1265 0.0063
-20 -7 5 4.3881 -0.3732
-20 -7 6 -3.7432 0.0318
-20 -7 7 2.2742 -0.0146
-20 -7 8 -2.4657 0.1054
-20 -7 9 -11.0114 0.0843
-20 -7 10 -10.1151 0.0884
-20 -7 11 -18.8285 0.0079
-20 -7 12 -8.5926 0.0250
-20 -7 13 -6.3987 -0.0454
-20 -7 14 0.9419 -0.0559
-20 -7 15 8.0482 0.0471
-20 -7 16 -0.5275 -0.0792
-20 -7 17 8.2944 0.1202
-20 -7 18 -3.9902 -0.1297
-20 -7 19 7.6527 0.0528
-20 -7 20 3.1050 -0.0284
-20 -7 21 6.1964 0.0378
-20 -7 22 5.8668 0.1754
-20 -7 23 2.2483 -0.1018
-20 -7 24 2.2725 0.1563
-20 -7 25 1.2472 -0.2273
-20 -7 26 -3.8637 0.1885
-20 -7 27 -1.2428 -0.0343
-20 -7 28 -5.3751 0.1830
-20 -7 29 -2.6471 -0.0391
-20 -6 1 -2.5301 -0.0694
-20 -6 2 -8.8132 -0.3278
-20 -6 3 7.9151 -0.0220
-20 -6 4 5.3989 0.0505
-20 -6 5 15.9270 0.0525
-20 -6 6 9.1001 0.1579
-20 -6 7 5.0625 -0.1503
-20 -6 8 8.3822 0.0307
-20 -6 9 -5.5454 -0.2196
-20 -6 10 10.1495 0.0110
-20 -6 11 -6.0003 -0.1415
-20 -6 12 17.9777 0.0756
-20 -6 13 9.4553 -0.0667
-20 -6 14 27.4664 0.0817
-20 -6 15 16.9094 -0.0950
-20 -6 16 19.1551 -0.0233
-20 -6 17 3.7036 -0.0207
-20 -6 18 0.6536 0.0112
-20 -6 19 -10.7392 0.1777
-20 -6 20 -9.2726 -0.0385
-20 -6 21 -10.4844 0.1217
-20 -6 22 -3.8447 -0.1774
-20 -6 23 -1.9558 0.1255
-20 -6 24 1.7944 -0.0409
-20 -6 25 -0.0961 0.1786
-20 -6 26 0.2208 -0.0704
-20 -6 27 1.6252 -0.0649
-20 -6 28 -1.5523 -0.2318
-20 -6 29 4.3462 -0.0940
-20 -5 1 -4.7397 0.1829
-20 -5 2 -15.2389 0.2899
-20 -5 3 -2.6954 0.1266
-20 -5 4 -16.3012 -0.1502
-20 -5 5 1.4865 -0.0216
-20 -5 6 2.1505 -0.1716
-20 -5 7 9.0252 0.1174
-20 -5 8 10.1433 0.0052
-20 -5 9 -0.2263 0.0828
-20 -5 10 2.5514 -0.0478
-20 -5 11 -6.0595 -0.0587
-20 -5 12 -5.0480 -0.0870
-20 -5 13 -5.6831 -0.0794
-20 -5 14 -10.0690 0.0216
-20 -5 15 -0.1843 -0.0329
-20 -5 16 -5.3725 0.1044
-20 -5 17 -2.4472 -0.1349
-20 -5 18 -5.7528 -0.0251
-20 -5 19 -16.1304 -0.2113
-20 -5 20 -3.2903 0.0386
-20 -5 21 -11.9262 0.0270
-20 -5 22 5.7793 0.1852
-20 -5 23 1.2489 -0.0078
-20 -5 24 3.2546 0.0116
-20 -5 25 3.9094 -0.1652
-20 -5 26 -3.3438 0.1303
-20 -5 27 -0.4022 0.0629
-20 -5 28 -2.5285 0.3299
-20 -5 29 -3.3184 0.0369
-20 -4 1 -6.5946 -0.7841
-20 -4 2 -17.0800 -0.4190
-20 -4 3 -0.8820 -0.7556
-20 -4 4 -10.1600 -0.0005
-20 -4 5 2.8325 -0.1768
-20 -4 6 -4.7731 0.2590
-20 -4 7 -5.8337 0.0574
-20 -4 8 9.2819 0.1287
-20 -4 9 -8.8188 0.0101
-20 -4 10 17.5287 0.0431
-20 -4 11 -20.6570 -0.0056
-20 -4 12 3.9059 0.0926
-20 -4 13 -27.6778 0.0542
-20 -4 14 -5.8687 0.0504
-20 -4 15 -17.9178 0.0083
-20 -4 16 -4.2340 -0.1321
-20 -4 17 2.3429 0.0016
-20 -4 18 10.7639 -0.0984
-20 -4 19 17.9670 0.1092
-20 -4 20 13.1658 -0.0499
-20 -4 21 1.9471 0.0210
-20 -4 22 -3.1471 -0.0647
-20 -4 23 -12.9272 0.0603
-20 -4 24 -4.0348 0.1034
-20 -4 25 -4.1155 0.1508
-20 -4 26 0.2924 0.0205
-20 -4 27 2.7708 0.0185
-20 -4 28 -2.1520 -0.0801
-20 -4 29 2.3364 0.1247
-20 -3 1 7.3727 0.2900
-20 -3 2 3.4477 -0.0019
-20 -3 3 5.5675 0.1105
-20 -3 4 -0.6397 -0.1446
-20 -3 5 6.7648 -0.2227
-20 -3 6 9.2078 -0.0997
-20 -3 7 16.5282 -0.1512
-20 -3 8 16.2272 0.0647
-20 -3 9 12.4637 -0.0055
-20 -3 10 11.2635 -0.0132
-20 -3 11 7.1837 -0.0634
-20 -3 12 5.5277 -0.1027
-20 -3 13 4.3940 -0.1208
-20 -3 14 -2.2439 0.0595
-20 -3 15 4.9531 -0.0858
-20 -3 16 0.9436 0.1791
-20 -3 17 6.9548 -0.2049
-20 -3 18 0.3317 -0.0376
-20 -3 19 -2.6134 -0.2633
-20 -3 20 -5.8227 -0.0813
-20 -3 21 0.0150 0.0896
-20 -3 22 -1.0007 0.0360
-20 -3 23 8.8133 0.1746
-20 -3 24 -1.4355 -0.1311
-20 -3 25 4.7420 -0.0444
-20 -3 26 -2.0231 -0.0411
-20 -3 27 1.4883 -0.0047
-20 -3 28 3.2919 0.2053
-20 -3 29 0.5200 -0.0468
-20 -2 1 5.2004 -0.2474
-20 -2 2 5.5522 0.1948
-20 -2 3 -2.3632 -0.2730
-20 -2 4 2.5066 0.0342
-20 -2 5 -8.3077 -0.0115
-20 -2 6 12.2202 0.0797
-20 -2 7 -13.4896 0.0949
-20 -2 8 19.2944 0.0325
-20 -2 9 -19.1779 -0.0283
-20 -2 10 14.0441 -0.0274
-20 -2 11 -20.2901 -0.0816
-20 -2 12 6.7553 0.0149
-20 -2 13 -5.2830 -0.0207
-20 -2 14 9.1616 0.0425
-20 -2 15 8.6643 -0.0309
-20 -2 16 1.6997 0.0039
-20 -2 17 0.6813 -0.0470
-20 -2 18 -4.9510 0.0481
-20 -2 19 -3.4660 -0.0145
-20 -2 20 3.8685 0.0564
-20 -2 21 -3.5338 -0.0320
-20 -2 22 3.5802 0.0618
-20 -2 23 -5.8061 0.1103
-20 -2 24 -1.7037 0.1344
-20 -2 25 -1.6054 0.1743
-20 -2 26 -3.4295 -0.0711
-20 -2 27 -0.5507 -0.0311
-20 -2 28 -1.9187 -0.2020
-20 -1 1 4.2622 -0.1908
-20 -1 2 11.0562 -0.0999
-20 -1 3 12.7073 -0.1989
-20 -1 4 8.4123 -0.1142
-20 -1 5 5.2066 -0.1900
-20 -1 6 -10.3369 -0.1388
-20 -1 7 -9.6838 -0.0143
-20 -1 8 -10.2418 -0.0136
-20 -1 9 -7.7581 0.1589
-20 -1 10 5.7310 0.0250
-20 -1 11 -1.1815 0.0985
-20 -1 12 8.2116 -0.0410
-20 -1 13 -1.5545 0.0157
-20 -1 14 -3.0718 0.0084
-20 -1 15 -0.4018 0.0262
-20 -1 16 -5.7341 0.0630
-20 -1 17 9.1995 -0.0612
-20 -1 18 -2.0035 -0.0337
-20 -1 19 9.7294 -0.1156
-20 -1 20 -6.8773 -0.0298
-20 -1 21 3.2046 0.0688
-20 -1 22 -7.8478 0.0525
-20 -1 23 1.6685 0.1183
-20 -1 24 -6.2968 -0.0095
-20 -1 25 -1.5975 -0.0147
-20 -1 26 -5.9150 0.0475
-20 -1 27 -2.4662 -0.0233
-20 -1 28 -2.2870 0.1861
-20 0 1 0.7136 0.0235
-20 0 2 7.9076 0.1025
-20 0 3 2.4899 -0.0927
-20 0 4 15.7578 0.0615
-20 0 5 6.2367 -0.1511
-20 0 6 22.9834 0.1113
-20 0 7 9.9939 -0.1004
-20 0 8 11.6554 0.0851
-20 0 9 0.5856 -0.1223
-20 0 10 -7.3352 -0.0362
-20 0 11 -6.5958 -0.2044
-20 0 12 -15.2124 -0.0918
-20 0 13 -8.7911 -0.2024
-20 0 14 -14.3088 -0.0296
-20 0 15 -5.8161 -0.0781
-20 0 16 -4.8805 0.0210
-20 0 17 -1.8654 0.0102
-20 0 18 2.3794 -0.0384
-20 0 19 -3.2284 -0.0237
-20 0 20 2.8829 -0.0983
-20 0 21 -4.7195 -0.0278
-20 0 22 -1.2530 -0.0234
-20 0 23 -3.6766 0.0856
-20 0 24 -1.5757 0.0571
-20 0 25 0.7329 0.1058
-20 0 26 3.0360 -0.0076
-20 0 27 -0.4367 -0.0037
-20 0 28 2.9673 -0.0324
-20 1 1 -6.6743 -0.0255
-20 1 2 -10.1584 -0.1089
-20 1 3 0.2422 0.0630
-20 1 4 -7.8676 -0.1499
-20 1 5 5.1057 0.1032
-20 1 6 -12.4368 -0.0785
-20 1 7 -6.0873 0.0997
-20 1 8 -10.5224 0.0872
-20 1 9 -6.6553 0.0954
-20 1 10 -0.0351 0.1078
-20 1 11 -2.5044 0.0385
-20 1 12 0.6375 -0.0149
-20 1 13 1.6595 0.0146
-20 1 14 -0.2724 -0.0405
-20 1 15 5.3435 0.0412
-20 1 16 -3.5294 0.0216
-20 1 17 1.7266 0.0080
-20 1 18 -6.1928 0.0112
-20 1 19 -2.4842 -0.0750
-20 1 20 -5.7104 -0.0083
-20 1 21 -5.0605 -0.0456
-20 1 22 -3.9596 0.1225
-20 1 23 -2.1218 0.0855
-20 1 24 -2.2817 0.2148
-20 1 25 -0.3397 0.0326
-20 1 26 -3.7635 0.0088
-20 1 27 -0.6422 -0.1778
-20 2 1 1.4064 0.1169
-20 2 2 -2.2473 0.0471
-20 2 3 -11.1198 -0.0214
-20 2 4 -11.3245 -0.0179
-20 2 5 -3.2596 -0.1509
-20 2 6 -6.5935 -0.1130
-20 2 7 17.9478 -0.1215
-20 2 8 -4.2053 -0.0666
-20 2 9 12.7808 -0.0217
-20 2 10 -11.0024 0.0246
-20 2 11 0.9245 -0.0304
-20 2 12 -5.0847 0.0172
-20 2 13 1.2492 -0.0556
-20 2 14 -1.2806 0.0193
-20 2 15 1.5781 0.0138
-20 2 16 -2.4253 0.0356
-20 2 17 4.9279 -0.0180
-20 2 18 0.3586 -0.0476
-20 2 19 7.3805 -0.1364
-20 2 20 3.2870 -0.0854
-20 2 21 5.0965 -0.0890
-20 2 22 2.6424 -0.0080
-20 2 23 -3.0709 0.0451
-20 2 24 -1.1160 0.0827
-20 2 25 -6.4743 0.1675
-20 2 26 2.3343 0.2273
-20 2 27 -0.5549 0.2675
-20 3 1 2.1242 0.0710
-20 3 2 2.2723 0.1193
-20 3 3 10.2829 0.0239
-20 3 4 8.9692 0.0752
-20 3 5 5.9645 0.0036
-20 3 6 -1.9879 0.1160
-20 3 7 -7.9468 0.0010
-20 3 8 -14.1208 0.0879
-20 3 9 -5.9662 -0.0010
-20 3 10 -9.3413 0.0045
-20 3 11 -0.3183 -0.0134
-20 3 12 -7.7883 -0.0931
-20 3 13 -6.5116 -0.1024
-20 3 14 -6.6821 -0.1923
-20 3 15 -6.2198 -0.1248
-20 3 16 0.4034 -0.1236
-20 3 17 -0.8136 0.0427
-20 3 18 5.0777 0.0515
-20 3 19 2.7630 0.0702
-20 3 20 5.5682 0.0383
-20 3 21 3.2784 -0.1408
-20 3 22 3.8609 -0.0178
-20 3 23 6.0204 -0.1410
-20 3 24 5.2208 0.0642
-20 3 25 6.9468 0.0252
-20 3 26 1.8196 -0.0039
-20 4 1 -6.7898 0.1797
-20 4 2 -1.5370 -0.1944
-20 4 3 1.5744 0.4046
-20 4 4 5.5677 -0.0827
-20 4 5 17.3035 0.2834
-20 4 6 10.8168 -0.1859
-20 4 7 20.8876 0.0440
-20 4 8 10.9187 -0.0990
-20 4 9 9.5624 0.0238
-20 4 10 3.2110 0.0254
-20 4 11 1.9706 -0.0016
-20 4 12 2.2779 -0.0171
-20 4 13 11.4766 -0.0354
-20 4 14 3.1906 0.0376
-20 4 15 13.6650 0.0019
-20 4 16 -4.8682 0.1351
-20 4 17 5.8351 -0.0387
-20 4 18 -6.9792 0.0469
-20 4 19 0.6737 -0.0739
-20 4 20 -1.7348 -0.0850
-20 4 21 -2.0564 -0.0024
-20 4 22 2.1410 -0.1701
-20 4 23 -3.5362 -0.0305
-20 4 24 0.9402 -0.2380
-20 4 25 -1.6071 -0.0799
-20 5 1 -8.0794 0.1268
-20 5 2 0.7774 0.3990
-20 5 3 -8.5138 -0.3256
-20 5 4 15.7127 0.0401
-20 5 5 6.1015 -0.4068
-20 5 6 27.4718 -0.0345
-20 5 7 19.8610 -0.1924
-20 5 8 19.9236 -0.0488
-20 5 9 12.7481 -0.0421
-20 5 10 5.8545 0.0201
-20 5 11 0.4068 0.0321
-20 5 12 0.2650 0.0259
-20 5 13 -3.6775 -0.0625
-20 5 14 2.1302 -0.1541
-20 5 15 5.4462 -0.1077
-20 5 16 6.7998 -0.1514
-20 5 17 11.7051 0.0256
-20 5 18 1.1798 -0.0026
-20 5 19 5.1448 -0.0097
-20 5 20 -6.5063 -0.0329
-20 5 21 0.5898 -0.1393
-20 5 22 -6.9400 -0.0483
-20 5 23 0.9241 0.0079
-20 5 24 -4.9340 0.0531
-20 5 25 1.4464 0.1205
-20 6 1 -14.1515 0.3486
-20 6 2 -27.1880 -0.2749
-20 6 3 -22.1537 0.8239
-20 6 4 -28.8899 0.0461
-20 6 5 -17.2941 0.6517
-20 6 6 -19.4430 -0.0125
-20 6 7 -10.1317 0.1510
-20 6 8 -10.8455 -0.0604
-20 6 9 -2.9567 -0.0662
-20 6 10 -9.8771 -0.1211
-20 6 11 -2.2271 -0.1362
-20 6 12 -11.0733 -0.1492
-20 6 13 0.1385 -0.0724
-20 6 14 -5.1445 -0.0077
-20 6 15 1.0966 -0.0039
-20 6 16 -4.8279 0.0394
-20 6 17 -2.7840 -0.0181
-20 6 18 -4.4574 -0.0038
-20 6 19 0.6720 0.0261
-20 6 20 0.4984 -0.0088
-20 6 21 5.2396 0.0061
-20 6 22 -0.1061 -0.1130
-20 6 23 4.0722 -0.1586
-20 6 24 -5.6250 -0.2280
-20 7 1 2.1727 -0.3579
-20 7 2 7.8884 0.2308
-20 7 3 -11.0581 -0.6857
-20 7 4 -3.1123 -0.0099
-20 7 5 -15.5835 -0.3176
-20 7 6 -7.0559 0.0805
-20 7 7 -3.2750 0.0479
-20 7 8 0.3200 -0.0026
-20 7 9 7.1011 0.0329
-20 7 10 1.8887 0.0106
-20 7 11 5.0422 0.1062
-20 7 12 -7.6527 0.0529
-20 7 13 -4.2042 0.0673
-20 7 14 -17.5024 -0.1406
-20 7 15 -4.9818 -0.0390
-20 7 16 -10.9053 -0.1367
-20 7 17 3.8860 0.0683
-20 7 18 -3.0576 0.0815
-20 7 19 3.6771 0.1295
-20 7 20 -4.5942 0.0702
-20 7 21 2.3758 -0.0386
-20 7 22 -2.7781 -0.0973
-20 7 23 5.6137 -0.1784
-20 8 1 15.1568 0.3715
-20 8 2 1.7486 -0.0335
-20 8 3 7.1659 0.6388
-20 8 4 -2.3538 0.1672
-20 8 5 8.7541 0.1144
-20 8 6 3.6312 -0.1252
-20 8 7 14.9056 -0.2193
-20 8 8 4.8498 -0.0573
-20 8 9 10.9968 -0.0022
-20 8 10 -0.1817 -0.0083
-20 8 11 -1.1159 -0.0116
-20 8 12 -4.6042 -0.1563
-20 8 13 -7.7569 -0.0489
-20 8 14 -2.2781 -0.1140
-20 8 15 -2.9573 0.0607
-20 8 16 0.6397 -0.0521
-20 8 17 2.6573 0.0478
-20 8 18 -0.0398 -0.0638
-20 8 19 4.7138 -0.0202
-20 8 20 -3.1101 0.0331
-20 8 21 2.8786 0.0420
-20 8 22 -5.7217 0.1399
-20 9 1 -12.9664 0.2098
-20 9 2 -16.6286 0.2038
-20 9 3 -6.9943 -0.0386
-20 9 4 -12.9521 -0.1084
-20 9 5 1.3513 0.1984
-20 9 6 -13.5100 0.1239
-20 9 7 -0.2687 0.2674
-20 9 8 -13.1590 0.0930
-20 9 9 -0.3142 0.0104
-20 9 10 -7.0416 0.0352
-20 9 11 2.0779 0.0211
-20 9 12 0.1769 0.0559
-20 9 13 2.5985 -0.0139
-20 9 14 3.5315 -0.1032
-20 9 15 0.5952 -0.1884
-20 9 16 4.4996 -0.1948
-20 9 17 1.7111 -0.1688
-20 9 18 4.3526 -0.0627
-20 9 19 -0.1589 0.0269
-20 9 20 -1.4886 0.1149
-20 9 21 -6.1330 0.1197
-20 10 1 10.2647 -0.5563
-20 10 2 17.4283 0.1435
-20 10 3 4.4314 -0.0533
-20 10 4 -2.7925 0.3660
-20 10 5 -7.1205 -0.0669
-20 10 6 -11.8898 -0.1408
-20 10 7 -1.5562 -0.1565
-20 10 8 -5.4889 -0.2168
-20 10 9 3.1686 0.0976
-20 10 10 2.5018 0.0136
-20 10 11 5.3087 0.1460
-20 10 12 8.8286 0.0060
-20 10 13 5.0373 0.0525
-20 10 14 6.8653 -0.0733
-20 10 15 -0.3568 0.0886
-20 10 16 0.9986 -0.0379
-20 10 17 -4.4322 0.1388
-20 10 18 0.3929 -0.0638
-20 10 19 -0.4339 -0.0247
-20 10 20 5.2133 -0.2404
-20 11 1 -0.6005 0.5718
-20 11 2 -6.5156 -0.1806
-20 11 3 -0.0917 0.0981
-20 11 4 -1.9182 -0.1560
-20 11 5 4.9949 0.0533
-20 11 6 4.1348 0.2767
-20 11 7 8.9125 0.0263
-20 11 8 10.2652 0.1828
-20 11 9 11.1289 -0.2091
-20 11 10 9.4877 -0.0266
-20 11 11 2.7284 -0.1765
-20 11 12 1.9263 0.0727
-20 11 13 -0.8993 -0.0561
-20 11 14 2.5180 0.1406
-20 11 15 5.2711 -0.0429
-20 11 16 3.7888 0.0731
-20 11 17 6.5671 0.0229
-20 11 18 3.0467 0.0727
-20 11 19 3.5923 0.1624
-20 12 1 -11.2669 -0.5821
-20 12 2 -0.1867 0.3332
-20 12 3 -3.2379 0.0509
-20 12 4 -1.8842 0.2896
-20 12 5 -0.4918 0.1865
-20 12 6 -2.6692 -0.0845
-20 12 7 3.0401 0.0295
-20 12 8 -0.8497 -0.0724
-20 12 9 0.9749 0.0250
-20 12 10 -2.3692 0.1034
-20 12 11 -2.7423 -0.0128
-20 12 12 -2.1822 0.0528
-20 12 13 -3.6852 -0.1144
-20 12 14 0.7794 -0.0510
-20 12 15 -0.2686 -0.1091
-20 12 16 5.6022 0.0184
-20 12 17 2.5920 0.0772
-20 13 1 -1.5745 0.0087
-20 13 2 11.2569 -0.4299
-20 13 3 -3.1106 -0.3519
-20 13 4 5.2580 -0.2427
-20 13 5 -7.6648 -0.0900
-20 13 6 -10.5136 0.1736
-20 13 7 -12.7644 0.2396
-20 13 8 -14.9490 0.1708
-20 13 9 -4.8602 0.1297
-20 13 10 -5.7475 -0.0258
-20 13 11 0.4867 -0.0380
-20 13 12 -6.4846 -0.0449
-20 13 13 -3.8506 -0.0784
-20 13 14 -12.2600 -0.1211
-20 13 15 -3.7669 -0.1964
-20 13 16 -10.2715 -0.3236
-20 14 1 2.9843 0.0085
-20 14 2 3.5887 0.6141
-20 14 3 -5.1977 0.1974
-20 14 4 -0.4624 0.4107
-20 14 5 -7.6289 -0.0574
-20 14 6 -0.6871 0.0262
-20 14 7 -3.5878 -0.2930
-20 14 8 0.5910 -0.0430
-20 14 9 1.4679 -0.0805
-20 14 10 3.1569 0.1435
-20 14 11 3.4959 0.1437
-20 14 12 3.7354 0.1639
-20 14 13 -1.4751 0.0805
-20 14 14 -1.3209 0.1004
-20 15 1 -3.6233 0.3445
-20 15 2 -2.9649 -0.0125
-20 15 3 3.8805 0.1088
-20 15 4 -1.0598 -0.2459
-20 15 5 11.2426 -0.0224
-20 15 6 2.5471 -0.2219
-20 15 7 12.5074 0.0078
-20 15 8 3.1410 -0.0284
-20 15 9 5.2799 0.0285
-20 15 10 1.4589 0.1124
-20 15 11 1.6569 0.1541
-20 15 12 4.5411 0.2618
-20 16 1 -2.3785 -0.6434
-20 16 2 -0.9385 -0.1755
-20 16 3 -3.1655 -0.2265
-20 16 4 -0.0018 0.2475
-20 16 5 0.4528 0.2293
-20 16 6 -3.7288 0.2870
-20 16 7 -1.7960 0.1168
-20 16 8 -8.3642 -0.1541
-20 16 9 -3.6032 -0.1736
-20 16 10 -3.6899 -0.3445
-20 17 1 7.7350 -0.1898
-20 17 2 -11.4491 -0.3443
-20 17 3 3.2190 -0.1003
-20 17 4 -14.2621 -0.1713
-20 17 5 -5.1153 0.0529
-20 17 6 -12.5080 0.1444
-20 17 7 -3.9513 0.1411
-20 18 1 4.3542 0.2366
-20 18 2 -2.8555 -0.2507
-19 -20 14 -0.9865 -0.1591
-19 -20 15 0.6576 -0.3059
-19 -20 16 11.7702 -0.0145
-19 -20 17 5.7263 0.0007
-19 -20 18 7.7210 -0.0041
-19 -20 19 -1.2825 0.1491
-19 -20 20 -2.6946 -0.1516
-19 -20 21 -2.1127 0.1872
-19 -20 22 -6.6469 -0.1158
-19 -19 10 -8.3613 -0.1466
-19 -19 11 -5.4254 -0.1916
-19 -19 12 -9.6463 0.1437
-19 -19 13 -11.0966 -0.0054
-19 -19 14 -8.1868 0.1689
-19 -19 15 -13.5362 -0.0632
-19 -19 16 -2.1149 0.0365
-19 -19 17 -0.4305 -0.1246
-19 -19 18 9.8829 0.0311
-19 -19 19 12.4270 -0.0180
-19 -19 20 3.4498 0.1114
-19 -19 21 2.4202 0.0213
-19 -19 22 -12.3970 0.0305
-19 -19 23 -2.5885 -0.0052
-19 -19 24 -9.5234 0.0056
-19 -19 25 2.1998 0.1201
-19 -18 7 -4.3937 -0.0385
-19 -18 8 0.4912 -0.2918
-19 -18 9 4.3526 0.0566
-19 -18 10 4.8543 0.0337
-19 -18 11 6.9689 0.1146
-19 -18 12 -3.0820 0.2704
-19 -18 13 0.9217 0.0221
-19 -18 14 -8.3369 0.2262
-19 -18 15 4.2880 -0.0726
-19 -18 16 0.7093 0.0390
-19 -18 17 14.3118 -0.0183
-19 -18 18 6.9145 -0.1192
-19 -18 19 19.5812 0.1018
-19 -18 20 6.7343 -0.1265
-19 -18 21 21.5536 0.2242
-19 -18 22 -0.7913 0.0455
-19 -18 23 8.8482 0.1934
-19 -18 24 -16.9310 0.0958
-19 -18 25 -2.8750 0.0023
-19 -18 26 -14.9737 0.0813
-19 -18 27 5.0713 0.0532
-19 -17 5 5.1423 0.2979
-19 -17 6 7.0493 0.3521
-19 -17 7 3.4849 0.2105
-19 -17 8 -0.2559 0.0211
-19 -17 9 -5.8208 -0.0493
-19 -17 10 -2.2454 -0.2171
-19 -17 11 -2.1140 -0.0461
-19 -17 12 14.6556 -0.0846
-19 -17 13 8.3066 0.1184
-19 -17 14 21.7065 0.0555
-19 -17 15 0.9298 0.0762
-19 -17 16 6.7070 -0.0272
-19 -17 17 -9.4852 -0.0780
-19 -17 18 -0.8864 -0.0392
-19 -17 19 -0.4420 -0.0305
-19 -17 20 4.2938 0.1076
-19 -17 21 9.5532 0.0367
-19 -17 22 3.6742 0.0950
-19 -17 23 10.2544 -0.0482
-19 -17 24 4.1402 -0.0014
-19 -17 25 7.7024 -0.0836
-19 -17 26 4.7081 -0.0084
-19 -17 27 -0.3984 -0.0669
-19 -17 28 3.7471 0.0555
-19 -16 3 -0.6137 -0.0712
-19 -16 4 9.3822 -0.1410
-19 -16 5 6.8675 -0.0887
-19 -16 6 6.8267 -0.1230
-19 -16 7 4.0086 -0.0034
-19 -16 8 -0.7785 0.0215
-19 -16 9 -0.0736 0.0608
-19 -16 10 -8.9896 0.0676
-19 -16 11 -9.5345 -0.0636
-19 -16 12 -15.0054 -0.0451
-19 -16 13 -14.9341 -0.2024
-19 -16 14 -7.3192 -0.0702
-19 -16 15 -10.2033 -0.0955
-19 -16 16 0.9676 0.0471
-19 -16 17 -7.1968 0.0626
-19 -16 18 -3.4594 0.0114
-19 -16 19 -6.1349 -0.0108
-19 -16 20 -6.3896 -0.1123
-19 -16 21 5.6958 -0.0435
-19 -16 22 4.7743 0.0135
-19 -16 23 19.5334 0.1084
-19 -16 24 8.9481 0.1287
-19 -16 25 15.8082 0.1013
-19 -16 26 0.8895 -0.0932
-19 -16 27 7.3224 -0.0828
-19 -16 28 -1.2599 -0.3950
-19 -16 29 1.2778 -0.1833
-19 -15 1 -1.4744 -0.1570
-19 -15 2 0.8840 -0.1034
-19 -15 3 -1.0207 -0.1482
-19 -15 4 6.8917 -0.0473
-19 -15 5 3.8023 0.0401
-19 -15 6 12.8793 0.1008
-19 -15 7 7.6344 0.1971
-19 -15 8 5.3657 0.0464
-19 -15 9 -1.0804 0.0920
-19 -15 10 -9.7074 -0.1682
-19 -15 11 -9.9711 -0.0307
-19 -15 12 -14.7191 -0.1483
-19 -15 13 -13.9763 0.0712
-19 -15 14 -8.4711 0.0509
-19 -15 15 -12.2964 0.0907
-19 -15 16 4.9805 0.0400
-19 -15 17 -8.5600 -0.0750
-19 -15 18 9.6655 -0.0341
-19 -15 19 -5.8757 -0.1044
-19 -15 20 7.6093 0.0273
-19 -15 21 3.0760 -0.0502
-19 -15 22 6.4802 0.0595
-19 -15 23 8.1370 -0.0611
-19 -15 24 5.8560 0.0549
-19 -15 25 5.9861 -0.0269
-19 -15 26 7.3720 0.0456
-19 -15 27 1.0419 0.0110
-19 -15 28 5.2950 -0.0959
-19 -15 29 -0.5712 -0.0748
-19 -15 30 3.3820 -0.2988
-19 -14 1 7.9688 -0.0475
-19 -14 2 2.7401 -0.0356
-19 -14 3 6.1611 0.1107
-19 -14 4 -0.2190 0.0211
-19 -14 5 6.0304 -0.0361
-19 -14 6 1.2662 -0.1118
-19 -14 7 6.8201 -0.1902
-19 -14 8 6.0816 -0.1226
-19 -14 9 6.6626 -0.0924
-19 -14 10 4.9827 0.0224
-19 -14 11 -6.1722 0.0935
-19 -14 12 -6.5996 0.0346
-19 -14 13 -19.8855 0.0667
-19 -14 14 -11.5972 -0.0981
-19 -14 15 -15.2597 -0.0042
-19 -14 16 -3.8467 -0.0451
-19 -14 17 5.3145 0.0218
-19 -14 18 9.4098 0.0696
-19 -14 19 17.7458 -0.0251
-19 -14 20 5.4308 0.0387
-19 -14 21 3.7841 -0.0694
-19 -14 22 -8.1658 -0.0637
-19 -14 23 -3.1837 -0.0363
-19 -14 24 -4.3764 -0.1530
-19 -14 25 3.7804 0.0385
-19 -14 26 -2.0107 -0.1045
-19 -14 27 1.0704 0.1558
-19 -14 28 -4.8480 0.0998
-19 -14 29 -2.2988 0.2523
-19 -14 30 -1.8668 0.2611
-19 -14 31 -1.6408 0.1806
-19 -13 1 1.4510 -0.1315
-19 -13 2 0.7466 -0.0928
-19 -13 3 -0.4075 -0.1203
-19 -13 4 0.0911 -0.0022
-19 -13 5 2.2061 0.0037
-19 -13 6 2.8884 -0.0141
-19 -13 7 8.8116 0.0536
-19 -13 8 4.1777 -0.0364
-19 -13 9 12.0795 0.1257
-19 -13 10 3.0333 -0.0358
-19 -13 11 12.5154 0.0242
-19 -13 12 5.1823 -0.0746
-19 -13 13 6.4961 -0.0991
-19 -13 14 5.4233 0.0016
-19 -13 15 -5.7312 -0.0709
-19 -13 16 3.1995 0.0215
-19 -13 17 -12.1854 -0.0024
-19 -13 18 -2.4718 -0.0329
-19 -13 19 -8.5092 0.1020
-19 -13 20 -4.2240 -0.0221
-19 -13 21 2.8605 0.1128
-19 -13 22 -1.6180 -0.0023
-19 -13 23 -1.4984 -0.0180
-19 -13 24 -6.7566 -0.0324
-19 -13 25 -13.4037 -0.1305
-19 -13 26 -1.5721 -0.0644
-19 -13 27 -6.5075 -0.0309
-19 -13 28 6.9295 -0.0136
-19 -13 29 -0.8509 0.1564
-19 -13 30 2.5661 -0.0064
-19 -13 31 -0.4040 0.1800
-19 -12 1 0.5714 0.3861
-19 -12 2 -6.8741 0.2639
-19 -12 3 3.5782 0.2844
-19 -12 4 -0.8958 0.1576
-19 -12 5 6.5163 0.0133
-19 -12 6 8.4500 0.1301
-19 -12 7 8.8855 -0.0825
-19 -12 8 12.0385 0.0744
-19 -12 9 9.4617 -0.1079
-19 -12 10 14.7316 -0.0158
-19 -12 11 14.7677 0.0701
-19 -12 12 15.7821 -0.0216
-19 -12 13 17.1333 0.1390
-19 -12 14 5.5755 -0.1101
-19 -12 15 9.6067 -0.0150
-19 -12 16 -12.0476 -0.0304
-19 -12 17 -1.2971 -0.0508
-19 -12 18 -18.1375 0.1321
-19 -12 19 -1.9388 -0.0517
-19 -12 20 -10.4570 0.0535
-19 -12 21 0.0108 -0.0421
-19 -12 22 -4.9563 -0.0946
-19 -12 23 3.9569 0.0208
-19 -12 24 4.2685 -0.0997
-19 -12 25 11.6520 0.0200
-19 -12 26 7.4424 -0.0007
-19 -12 27 6.5132 -0.1413
-19 -12 28 -0.1320 0.0806
-19 -12 29 1.3734 -0.2491
-19 -12 30 -3.1767 0.2434
-19 -12 31 1.4782 -0.1219
-19 -12 32 -5.2315 0.2900
-19 -11 1 1.6433 -0.1334
-19 -11 2 -6.7523 -0.0554
-19 -11 3 1.5407 -0.0976
-19 -11 4 -2.4162 0.0873
-19 -11 5 -1.4499 0.1058
-19 -11 6 -0.3868 0.0261
-19 -11 7 -2.3920 0.0603
-19 -11 8 4.0233 -0.0897
-19 -11 9 2.3843 0.0887
-19 -11 10 -0.0196 -0.0061
-19 -11 11 -1.2336 0.0554
-19 -11 12 -6.6340 0.0212
-19 -11 13 0.3012 -0.0132
-19 -11 14 -0.2994 0.0444
-19 -11 15 6.8543 0.0309
-19 -11 16 1.8205 -0.0297
-19 -11 17 7.7394 0.0416
-19 -11 18 -3.6110 -0.1063
-19 -11 19 7.5232 0.0968
-19 -11 20 -3.3098 -0.0119
-19 -11 21 9.8762 0.1239
-19 -11 22 6.2507 0.0844
-19 -11 23 9.2610 0.0320
-19 -11 24 8.0503 0.0659
-19 -11 25 1.4601 -0.1088
-19 -11 26 2.6056 -0.0042
-19 -11 27 1.0994 -0.0552
-19 -11 28 0.8997 0.0911
-19 -11 29 -0.2039 0.2108
-19 -11 30 -4.7236 0.1261
-19 -11 31 -6.0814 0.2789
-19 -11 32 -3.3124 -0.0076
-19 -10 1 -0.2040 0.3096
-19 -10 2 -8.3167 0.1483
-19 -10 3 -7.9274 0.4086
-19 -10 4 -11.4380 0.0684
-19 -10 5 -8.7061 0.1136
-19 -10 6 -1.5224 0.0075
-19 -10 7 -1.4532 0.0250
-19 -10 8 2.8747 0.0055
-19 -10 9 -1.4826 -0.0407
-19 -10 10 1.5109 -0.0791
-19 -10 11 0.1012 0.0212
-19 -10 12 -2.0513 0.0099
-19 -10 13 -4.4668 0.0856
-19 -10 14 -6.9809 0.0258
-19 -10 15 -1.9793 -0.0793
-19 -10 16 6.5735 -0.0332
-19 -10 17 9.7610 -0.1305
-19 -10 18 14.3204 0.0013
-19 -10 19 6.6508 0.0133
-19 -10 20 6.2484 0.0260
-19 -10 21 2.8128 0.1161
-19 -10 22 4.2614 -0.0446
-19 -10 23 4.5186 0.0246
-19 -10 24 6.8572 -0.0864
-19 -10 25 2.1914 -0.0508
-19 -10 26 4.3136 0.0890
-19 -10 27 -3.6413 -0.0674
-19 -10 28 -2.2264 0.2035
-19 -10 29 -0.2768 -0.1458
-19 -10 30 0.4429 0.2728
-19 -10 31 9.7011 0.0001
-19 -10 32 3.1366 0.3813
-19 -9 1 0.9779 -0.3238
-19 -9 2 -3.2268 -0.0921
-19 -9 3 -2.5393 -0.1420
-19 -9 4 -5.7830 0.1806
-19 -9 5 -8.1269 0.0847
-19 -9 6 -9.9594 0.0525
-19 -9 7 -0.1532 -0.0477
-19 -9 8 0.2172 -0.1868
-19 -9 9 20.1531 -0.0107
-19 -9 10 3.7720 -0.0860
-19 -9 11 18.5925 0.1398
-19 -9 12 -3.9954 -0.0175
-19 -9 13 16.6823 0.1213
-19 -9 14 4.3000 -0.0335
-19 -9 15 22.1044 0.0531
-19 -9 16 6.9335 -0.0325
-19 -9 17 16.4342 -0.0347
-19 -9 18 5.8567 -0.0464
-19 -9 19 13.2023 -0.0744
-19 -9 20 6.8765 -0.0515
-19 -9 21 3.0000 -0.0057
-19 -9 22 -4.0531 0.0083
-19 -9 23 -6.2266 0.1044
-19 -9 24 -9.0763 0.0497
-19 -9 25 -0.3944 0.0096
-19 -9 26 -4.1897 -0.0476
-19 -9 27 6.1742 -0.1054
-19 -9 28 2.9618 0.0337
-19 -9 29 4.1712 0.0637
-19 -9 30 3.5616 0.1021
-19 -9 31 -5.5776 0.0506
-19 -9 32 -0.5689 -0.1705
-19 -8 1 -3.1022 0.1120
-19 -8 2 3.1207 -0.3729
-19 -8 3 -4.0714 0.1582
-19 -8 4 5.8218 -0.2398
-19 -8 5 -1.3832 0.0352
-19 -8 6 2.9021 -0.0451
-19 -8 7 -1.7088 0.0251
-19 -8 8 -7.3016 0.1007
-19 -8 9 1.8072 -0.0427
-19 -8 10 2.2863 0.0602
-19 -8 11 23.7664 -0.1239
-19 -8 12 24.8048 0.0594
-19 -8 13 23.9695 -0.0778
-19 -8 14 19.2202 0.0786
-19 -8 15 -0.3826 -0.0084
-19 -8 16 7.8542 0.0155
-19 -8 17 -7.9525 0.0413
-19 -8 18 -2.5068 -0.0299
-19 -8 19 -11.1010 0.1017
-19 -8 20 -17.0967 0.0141
-19 -8 21 -7.8403 0.1349
-19 -8 22 -10.6644 0.0141
-19 -8 23 0.1254 0.0766
-19 -8 24 -1.0417 -0.0568
-19 -8 25 -3.6203 0.0563
-19 -8 26 -0.8121 -0.0919
-19 -8 27 -4.4371 -0.0046
-19 -8 28 -2.2755 -0.2172
-19 -8 29 -0.4152 -0.1246
-19 -8 30 -3.2355 -0.1360
-19 -8 31 2.5951 0.1131
-19 -8 32 -2.4585 0.2308
-19 -7 1 -7.4395 -0.0769
-19 -7 2 9.0771 0.1400
-19 -7 3 -3.0600 0.1493
-19 -7 4 5.1442 0.1492
-19 -7 5 -10.5149 0.2290
-19 -7 6 -8.9769 -0.0063
-19 -7 7 -5.6302 0.0765
-19 -7 8 -6.5458 -0.1710
-19 -7 9 12.8439 -0.0088
-19 -7 10 -2.7677 -0.1748
-19 -7 11 9.0996 0.0636
-19 -7 12 -18.3891 -0.1121
-19 -7 13 -10.9503 0.0578
-19 -7 14 -28.2808 -0.0804
-19 -7 15 -19.5650 -0.0748
-19 -7 16 -24.6451 -0.0055
-19 -7 17 -19.2593 -0.1515
-19 -7 18 -12.1938 0.0668
-19 -7 19 -7.1749 -0.1292
-19 -7 20 -0.1721 0.0513
-19 -7 21 -0.4666 -0.0008
-19 -7 22 -7.3658 0.0568
-19 -7 23 -1.2475 0.1205
-19 -7 24 -7.6029 0.0010
-19 -7 25 7.1756 -0.0202
-19 -7 26 2.6165 -0.0969
-19 -7 27 4.8450 -0.1311
-19 -7 28 2.1958 0.1027
-19 -7 29 -4.3188 0.0009
-19 -7 30 2.0505 0.2548
-19 -7 31 -2.4274 -0.0498
-19 -7 32 6.4452 0.0584
-19 -6 1 -1.3014 -0.3212
-19 -6 2 5.7702 -0.1269
-19 -6 3 -6.7959 -0.3516
-19 -6 4 8.0167 0.0944
-19 -6 5 -2.1003 -0.1218
-19 -6 6 -1.2642 0.1772
-19 -6 7 -9.9988 -0.0106
-19 -6 8 -22.9219 0.0579
-19 -6 9 -18.8039 -0.0251
-19 -6 10 -29.2701 0.0214
-19 -6 11 -14.9222 -0.0162
-19 -6 12 -14.6425 0.0401
-19 -6 13 -7.9044 0.0350
-19 -6 14 -2.2299 -0.0071
-19 -6 15 -4.2845 0.0867
-19 -6 16 2.3499 -0.1114
-19 -6 17 11.1849 0.0913
-19 -6 18 6.6487 -0.0905
-19 -6 19 22.7273 0.1105
-19 -6 20 -0.7633 0.0267
-19 -6 21 12.3923 0.0142
-19 -6 22 -8.2622 -0.0136
-19 -6 23 0.3037 -0.0787
-19 -6 24 -7.1295 -0.0003
-19 -6 25 -4.1150 0.0993
-19 -6 26 -4.6213 0.0152
-19 -6 27 -0.5264 0.1002
-19 -6 28 -1.9720 -0.2728
-19 -6 29 2.1119 -0.1199
-19 -6 30 -2.2034 -0.3198
-19 -6 31 0.9676 -0.0240
-19 -6 32 -1.1940 -0.0032
-19 -5 1 2.3309 0.1123
-19 -5 2 26.7053 -0.1466
-19 -5 3 1.5419 0.4290
-19 -5 4 16.1761 0.0169
-19 -5 5 -6.5746 0.1340
-19 -5 6 -0.2093 -0.0678
-19 -5 7 -5.5262 -0.1851
-19 -5 8 -14.3308 -0.0665
-19 -5 9 -7.2367 -0.1950
-19 -5 10 -18.4088 -0.0330
-19 -5 11 2.8679 -0.0628
-19 -5 12 2.2399 -0.0078
-19 -5 13 21.4836 -0.0200
-19 -5 14 23.0054 -0.0115
-19 -5 15 24.9971 -0.0528
-19 -5 16 22.1968 0.0609
-19 -5 17 10.9628 -0.0054
-19 -5 18 3.4751 0.0701
-19 -5 19 1.7216 -0.0315
-19 -5 20 -5.2581 -0.0652
-19 -5 21 10.4738 0.0158
-19 -5 22 -3.7613 -0.0524
-19 -5 23 8.7926 0.1131
-19 -5 24 -7.8825 -0.1021
-19 -5 25 -1.7199 -0.0642
-19 -5 26 -4.1700 -0.1747
-19 -5 27 -0.2096 -0.1375
-19 -5 28 2.6947 0.0327
-19 -5 29 2.8399 -0.0725
-19 -5 30 -0.1058 0.0920
-19 -5 31 -0.9116 -0.1723
-19 -5 32 -4.5962 0.0325
-19 -4 1 -10.4847 -0.2304
-19 -4 2 -4.9897 0.0419
-19 -4 3 -9.5347 -0.3204
-19 -4 4 6.8694 -0.0701
-19 -4 5 -1.2666 0.0907
-19 -4 6 0.6643 0.0339
-19 -4 7 -6.1705 0.2052
-19 -4 8 -12.0108 -0.0943
-19 -4 9 4.1276 -0.0355
-19 -4 10 -4.8675 -0.1608
-19 -4 11 15.4348 -0.1298
-19 -4 12 2.4245 -0.0702
-19 -4 13 12.7831 -0.0433
-19 -4 14 3.2198 -0.0151
-19 -4 15 0.2137 -0.0139
-19 -4 16 -11.0561 -0.0871
-19 -4 17 -14.7658 -0.0516
-19 -4 18 -16.5265 -0.0061
-19 -4 19 -6.4478 0.0610
-19 -4 20 -1.0616 0.1648
-19 -4 21 5.4202 -0.0140
-19 -4 22 5.3799 0.0203
-19 -4 23 4.8846 -0.1751
-19 -4 24 3.8651 -0.0073
-19 -4 25 3.5753 0.0406
-19 -4 26 2.1698 0.0508
-19 -4 27 2.4890 0.0752
-19 -4 28 1.4130 -0.1994
-19 -4 29 2.4064 -0.0675
-19 -4 30 0.3990 -0.1860
-19 -4 31 1.3712 0.0829
-19 -4 32 -1.1877 0.0599
-19 -3 1 -11.4872 -0.2552
-19 -3 2 -7.6566 -0.2911
-19 -3 3 -5.1375 0.0262
-19 -3 4 -9.1823 0.0513
-19 -3 5 0.5289 -0.1235
-19 -3 6 -6.5898 -0.0139
-19 -3 7 13.8981 -0.2184
-19 -3 8 -3.4309 0.0374
-19 -3 9 11.6057 -0.0451
-19 -3 10 -10.2440 0.1464
-19 -3 11 2.9304 0.1107
-19 -3 12 -9.3592 0.1242
-19 -3 13 -5.9059 0.1247
-19 -3 14 -10.8009 -0.0277
-19 -3 15 -13.0330 0.1148
-19 -3 16 -6.3224 -0.0722
-19 -3 17 -2.1940 0.1791
-19 -3 18 -5.9855 -0.0576
-19 -3 19 -1.8143 0.0979
-19 -3 20 -19.8192 -0.0741
-19 -3 21 -4.1719 0.0464
-19 -3 22 -11.0948 0.0517
-19 -3 23 6.0666 0.0290
-19 -3 24 4.3408 0.0001
-19 -3 25 6.0076 -0.1384
-19 -3 26 3.1918 -0.0744
-19 -3 27 2.4782 -0.0173
-19 -3 28 -1.4319 0.0747
-19 -3 29 3.0747 0.0875
-19 -3 30 -2.8128 -0.0390
-19 -3 31 2.7065 -0.1157
-19 -2 1 2.7053 0.1592
-19 -2 2 3.4518 -0.1432
-19 -2 3 -2.6154 -0.0888
-19 -2 4 4.2059 -0.1421
-19 -2 5 5.7714 -0.0184
-19 -2 6 1.2673 0.0877
-19 -2 7 8.8968 -0.0390
-19 -2 8 -14.8108 0.0110
-19 -2 9 5.8259 -0.2177
-19 -2 10 -25.7350 -0.0844
-19 -2 11 -3.8998 -0.1975
-19 -2 12 -28.6115 0.0399
-19 -2 13 -9.1677 -0.0749
-19 -2 14 -10.4517 0.1368
-19 -2 15 1.0966 -0.0946
-19 -2 16 6.4783 0.0353
-19 -2 17 -0.7152 -0.1252
-19 -2 18 4.7721 0.0318
-19 -2 19 -2.5307 0.0765
-19 -2 20 6.6934 0.1090
-19 -2 21 2.1391 0.0844
-19 -2 22 4.2888 -0.0964
-19 -2 23 -0.8349 -0.1000
-19 -2 24 2.3124 -0.1433
-19 -2 25 -1.1357 0.0030
-19 -2 26 3.6627 -0.0096
-19 -2 27 -3.2860 0.0316
-19 -2 28 -1.0699 -0.0934
-19 -2 29 -2.4553 0.0062
-19 -2 30 -1.6086 -0.0943
-19 -2 31 3.3577 0.1071
-19 -1 1 6.5782 -0.1477
-19 -1 2 -3.0270 0.0720
-19 -1 3 -1.8137 0.1703
-19 -1 4 -10.6585 0.1815
-19 -1 5 -11.4089 0.1555
-19 -1 6 -11.9319 0.0241
-19 -1 7 -13.0473 -0.0484
-19 -1 8 -9.7384 -0.0524
-19 -1 9 -13.2301 -0.1101
-19 -1 10 -8.9545 -0.0273
-19 -1 11 -6.4033 -0.0288
-19 -1 12 7.7854 -0.0099
-19 -1 13 9.6951 0.0870
-19 -1 14 20.4109 -0.0334
-19 -1 15 10.6283 0.1076
-19 -1 16 13.0781 -0.0452
-19 -1 17 10.2270 0.0316
-19 -1 18 7.7756 -0.0295
-19 -1 19 12.1054 -0.0948
-19 -1 20 2.0243 0.0419
-19 -1 21 5.1155 -0.0900
-19 -1 22 0.9279 0.1618
-19 -1 23 1.7371 -0.0769
-19 -1 24 3.6939 0.0003
-19 -1 25 0.2731 -0.1829
-19 -1 26 2.1908 -0.1996
-19 -1 27 1.7150 -0.0383
-19 -1 28 0.6105 -0.1366
-19 -1 29 1.6416 0.0936
-19 -1 30 -3.7555 -0.1521
-19 -1 31 -1.0201 0.0136
-19 0 1 -6.9765 -0.3028
-19 0 2 4.0251 -0.2875
-19 0 3 -3.2332 -0.4442
-19 0 4 -1.0456 -0.1702
-19 0 5 -5.4024 -0.2020
-19 0 6 -3.6944 0.0799
-19 0 7 6.4137 0.0338
-19 0 8 8.2770 0.0434
-19 0 9 22.5206 -0.0188
-19 0 10 19.1859 -0.0505
-19 0 11 23.4399 -0.0240
-19 0 12 12.2145 0.0518
-19 0 13 6.7012 0.0424
-19 0 14 0.7945 0.1051
-19 0 15 -0.8876 -0.0110
-19 0 16 3.4728 0.0120
-19 0 17 2.9917 -0.0548
-19 0 18 4.0717 0.0193
-19 0 19 5.5481 0.0927
-19 0 20 2.0231 0.0875
-19 0 21 6.9675 0.1322
-19 0 22 -0.2532 -0.0537
-19 0 23 -0.0244 -0.0262
-19 0 24 -1.5998 -0.1153
-19 0 25 -2.0268 -0.0331
-19 0 26 4.7207 0.0430
-19 0 27 2.6351 0.0459
-19 0 28 4.5975 0.1119
-19 0 29 1.9082 0.0779
-19 0 30 0.6208 0.0240
-19 1 1 -5.9283 -0.0835
-19 1 2 4.3226 0.0815
-19 1 3 4.2707 -0.0953
-19 1 4 27.6809 0.1034
-19 1 5 4.1773 -0.2149
-19 1 6 26.2801 0.0033
-19 1 7 -15.5719 -0.2673
-19 1 8 7.2283 -0.0601
-19 1 9 -20.7716 -0.1930
-19 1 10 1.9361 -0.0936
-19 1 11 -11.5534 -0.1321
-19 1 12 4.5074 -0.0435
-19 1 13 -5.2019 -0.0300
-19 1 14 4.7315 0.0773
-19 1 15 -7.7384 0.0426
-19 1 16 -3.5507 0.0688
-19 1 17 -13.4279 0.0077
-19 1 18 -6.1497 -0.0071
-19 1 19 -9.0912 -0.0216
-19 1 20 -0.6268 0.0251
-19 1 21 -3.7602 0.0254
-19 1 22 2.5740 0.0896
-19 1 23 0.5498 0.0540
-19 1 24 4.5318 0.0120
-19 1 25 1.6949 0.0261
-19 1 26 0.6842 -0.0900
-19 1 27 -0.9212 0.0162
-19 1 28 -1.8826 -0.1027
-19 1 29 0.6050 -0.0446
-19 1 30 -1.5698 -0.1011
-19 2 1 2.7110 -0.1044
-19 2 2 5.6629 -0.2438
-19 2 3 3.1429 -0.0397
-19 2 4 -6.4624 -0.2339
-19 2 5 -4.3999 0.1253
-19 2 6 -5.4341 0.0251
-19 2 7 -5.3731 0.1843
-19 2 8 4.2144 0.1102
-19 2 9 -8.4174 0.0140
-19 2 10 2.7509 -0.0127
-19 2 11 -6.4745 -0.0620
-19 2 12 6.0332 -0.0647
-19 2 13 5.9726 0.0131
-19 2 14 10.4008 0.0066
-19 2 15 8.3735 0.0490
-19 2 16 3.2257 0.0697
-19 2 17 -0.6576 -0.0227
-19 2 18 -10.6674 0.0353
-19 2 19 -8.0588 -0.0296
-19 2 20 -12.6351 0.0425
-19 2 21 -0.1996 0.1038
-19 2 22 -0.4534 0.0799
-19 2 23 4.1869 0.0682
-19 2 24 -1.0005 -0.0553
-19 2 25 -4.3317 -0.1946
-19 2 26 -5.2559 -0.1811
-19 2 27 -4.2345 -0.2317
-19 2 28 -1.1593 -0.0323
-19 2 29 -0.5759 -0.0231
-19 3 1 0.2888 -0.3039
-19 3 2 1.4264 0.2402
-19 3 3 -11.1953 -0.4607
-19 3 4 6.5084 0.0931
-19 3 5 -7.5473 -0.4583
-19 3 6 13.0537 -0.0850
-19 3 7 -2.9306 -0.2207
-19 3 8 6.3090 -0.0740
-19 3 9 -4.0361 -0.0530
-19 3 10 1.0672 -0.0190
-19 3 11 -6.2597 -0.0749
-19 3 12 -1.9732 0.0778
-19 3 13 -9.7005 0.0178
-19 3 14 1.7894 0.1655
-19 3 15 -2.2652 0.1187
-19 3 16 12.8109 0.0459
-19 3 17 5.1761 0.0435
-19 3 18 12.2070 -0.0679
-19 3 19 1.1782 -0.0122
-19 3 20 -0.3861 0.0110
-19 3 21 -6.7840 0.0213
-19 3 22 -8.4516 0.1195
-19 3 23 -5.0803 0.0880
-19 3 24 -1.1832 0.2110
-19 3 25 1.4329 0.1349
-19 3 26 1.5981 0.2175
-19 3 27 -2.7699 -0.0230
-19 3 28 -3.0097 0.0535
-19 3 29 -3.0527 -0.2213
-19 4 1 8.1984 0.0087
-19 4 2 -5.5048 -0.2489
-19 4 3 13.5232 0.0292
-19 4 4 -14.5847 -0.0871
-19 4 5 -5.5818 0.0656
-19 4 6 -25.0087 0.1416
-19 4 7 -18.9635 -0.0026
-19 4 8 -18.3391 0.0959
-19 4 9 -8.8668 -0.0701
-19 4 10 -10.2535 -0.0708
-19 4 11 -3.5541 -0.0547
-19 4 12 -10.5800 -0.1623
-19 4 13 -7.1375 -0.0520
-19 4 14 -7.2739 -0.1108
-19 4 15 -11.1454 -0.0087
-19 4 16 -1.4321 0.0032
-19 4 17 -10.5281 0.0339
-19 4 18 2.8956 -0.0021
-19 4 19 -7.8829 0.0029
-19 4 20 1.2942 0.0027
-19 4 21 -6.5663 0.0208
-19 4 22 -0.8709 0.1126
-19 4 23 -4.7231 0.0103
-19 4 24 -1.7288 0.0696
-19 4 25 -3.8814 -0.0880
-19 4 26 -0.1757 -0.0044
-19 4 27 -0.4480 0.0237
-19 4 28 1.2711 0.1344
-19 5 1 6.1698 -0.2184
-19 5 2 23.8275 0.2745
-19 5 3 18.0595 -0.1869
-19 5 4 20.4727 -0.0170
-19 5 5 11.1213 -0.2385
-19 5 6 5.8556 -0.1961
-19 5 7 -3.4586 -0.0816
-19 5 8 -4.7419 -0.0186
-19 5 9 -11.4164 0.0169
-19 5 10 -1.0536 0.0810
-19 5 11 0.6841 -0.0526
-19 5 12 6.3610 0.0526
-19 5 13 5.5232 -0.0404
-19 5 14 -4.4625 0.0581
-19 5 15 -4.0233 0.0051
-19 5 16 -9.9795 0.0491
-19 5 17 -3.5239 -0.0344
-19 5 18 -1.4823 -0.0081
-19 5 19 -1.9282 -0.0853
-19 5 20 1.2491 -0.0793
-19 5 21 -10.0129 -0.0952
-19 5 22 -0.4341 -0.0501
-19 5 23 -13.4950 -0.0109
-19 5 24 6.8392 0.1711
-19 5 25 -4.9491 0.0992
-19 5 26 12.4750 0.2883
-19 5 27 -2.4594 0.0056
-19 6 1 -2.3799 -0.0934
-19 6 2 -2.2460 0.0067
-19 6 3 12.0175 -0.2689
-19 6 4 19.4946 0.0812
-19 6 5 27.3646 -0.2143
-19 6 6 19.9339 0.0701
-19 6 7 13.5207 -0.1178
-19 6 8 -3.4143 -0.0468
-19 6 9 -5.7313 -0.0107
-19 6 10 -10.8746 -0.1084
-19 6 11 -9.1357 -0.0503
-19 6 12 4.8380 -0.1384
-19 6 13 2.3522 -0.0782
-19 6 14 24.7013 -0.0182
-19 6 15 7.6702 0.0973
-19 6 16 19.1389 0.1043
-19 6 17 -4.6407 0.1332
-19 6 18 4.3582 0.0188
-19 6 19 -6.1439 -0.0214
-19 6 20 6.3724 0.0045
-19 6 21 1.5272 0.0227
-19 6 22 8.4258 0.1463
-19 6 23 -1.0026 0.1478
-19 6 24 3.6956 0.0873
-19 6 25 -4.8908 0.1054
-19 6 26 2.2144 -0.0229
-19 6 27 -0.3274 0.1680
-19 7 1 -30.3404 0.3998
-19 7 2 -20.6151 0.1302
-19 7 3 -20.6275 0.4038
-19 7 4 -11.3383 -0.1619
-19 7 5 -11.1861 0.1215
-19 7 6 2.2976 -0.1266
-19 7 7 -0.2243 0.0116
-19 7 8 8.5375 0.0246
-19 7 9 4.3757 -0.0983
-19 7 10 -1.8696 0.0002
-19 7 11 6.5438 -0.1127
-19 7 12 -7.1531 0.0335
-19 7 13 9.0175 -0.0831
-19 7 14 -5.5615 0.0632
-19 7 15 3.2672 -0.1417
-19 7 16 -0.2961 0.0543
-19 7 17 -1.6066 -0.0797
-19 7 18 7.6482 0.0565
-19 7 19 -4.8133 0.0276
-19 7 20 13.0477 -0.0534
-19 7 21 -5.7681 -0.0586
-19 7 22 15.8718 -0.1516
-19 7 23 -6.9292 -0.1058
-19 7 24 10.9924 0.0081
-19 7 25 -8.3832 0.0189
-19 7 26 6.3551 0.1210
-19 8 1 -0.1488 -0.9358
-19 8 2 14.6272 -0.0453
-19 8 3 -14.3065 -0.7727
-19 8 4 7.2681 0.1832
-19 8 5 -16.3915 -0.2516
-19 8 6 9.7222 0.0225
-19 8 7 -10.1452 -0.0259
-19 8 8 11.4420 -0.0914
-19 8 9 -9.0642 0.1327
-19 8 10 5.5911 0.0288
-19 8 11 -10.4495 0.0558
-19 8 12 -3.2569 -0.0435
-19 8 13 -4.5738 -0.1036
-19 8 14 -2.6695 -0.0720
-19 8 15 5.0811 -0.0073
-19 8 16 -2.4743 0.0495
-19 8 17 -0.4433 0.0653
-19 8 18 -8.6351 0.0231
-19 8 19 -5.5592 -0.0355
-19 8 20 -2.0725 -0.1043
-19 8 21 3.2477 -0.0558
-19 8 22 9.3890 -0.1528
-19 8 23 8.4523 -0.0523
-19 8 24 8.7141 -0.2436
-19 8 25 2.9180 -0.1650
-19 9 1 3.2990 1.1446
-19 9 2 -8.3850 0.0640
-19 9 3 4.7651 0.6523
-19 9 4 1.6732 -0.2348
-19 9 5 6.8819 -0.0876
-19 9 6 1.5722 -0.0583
-19 9 7 1.7310 -0.1424
-19 9 8 -6.1210 0.0986
-19 9 9 1.4683 -0.1510
-19 9 10 -7.7328 -0.0742
-19 9 11 0.6674 -0.1444
-19 9 12 -6.7418 -0.0146
-19 9 13 -3.9521 -0.0293
-19 9 14 -3.2714 0.1338
-19 9 15 -2.4122 -0.0370
-19 9 16 4.3579 0.1026
-19 9 17 3.8622 -0.0828
-19 9 18 5.5787 0.0610
-19 9 19 -0.0934 -0.0340
-19 9 20 -3.2618 0.0859
-19 9 21 -5.9816 -0.0094
-19 9 22 -4.3943 0.0506
-19 9 23 -2.0937 -0.0204
-19 9 24 -0.6709 0.0573
-19 10 1 -21.4149 -0.5409
-19 10 2 0.1091 0.2717
-19 10 3 -8.8360 -0.0709
-19 10 4 12.3927 0.3042
-19 10 5 -2.5716 0.3052
-19 10 6 15.3323 -0.0442
-19 10 7 -0.2891 0.0494
-19 10 8 7.5660 -0.1964
-19 10 9 -2.9925 0.0036
-19 10 10 -6.6456 -0.0095
-19 10 11 -1.2459 0.0359
-19 10 12 -9.1099 -0.0544
-19 10 13 3.6574 -0.0443
-19 10 14 -2.8685 -0.1014
-19 10 15 3.4080 -0.0214
-19 10 16 3.3130 0.0081
-19 10 17 0.3550 0.0104
-19 10 18 0.6614 0.0315
-19 10 19 -6.9774 -0.0461
-19 10 20 -11.1881 -0.0118
-19 10 21 -13.1165 -0.0144
-19 10 22 -15.1421 0.0953
-19 10 23 -5.5404 0.1122
-19 11 1 20.6469 0.2810
-19 11 2 -4.5910 -0.2292
-19 11 3 2.6684 -0.1784
-19 11 4 -6.1692 -0.3519
-19 11 5 6.5250 -0.4153
-19 11 6 1.7556 -0.1542
-19 11 7 4.9847 0.0203
-19 11 8 0.3577 0.0278
-19 11 9 0.3859 0.1533
-19 11 10 2.8022 -0.1055
-19 11 11 -0.9710 0.0169
-19 11 12 -0.1757 -0.1263
-19 11 13 -7.4394 0.0131
-19 11 14 -8.7473 -0.0254
-19 11 15 -11.2248 0.0636
-19 11 16 -10.3786 0.0164
-19 11 17 -6.0325 -0.0313
-19 11 18 -3.2753 -0.0630
-19 11 19 4.1894 -0.1945
-19 11 20 1.7839 -0.0974
-19 11 21 6.8950 -0.2002
-19 11 22 -0.9972 -0.0432
-19 12 1 11.7768 0.0405
-19 12 2 -2.1255 -0.0893
-19 12 3 8.0574 0.2676
-19 12 4 -6.9090 0.2381
-19 12 5 1.6329 0.2121
-19 12 6 1.0705 0.1667
-19 12 7 9.8442 -0.2316
-19 12 8 9.4915 -0.0108
-19 12 9 5.4548 -0.2182
-19 12 10 -1.2337 0.0109
-19 12 11 -6.7569 -0.0565
-19 12 12 -0.5197 -0.0690
-19 12 13 -4.1538 -0.0737
-19 12 14 8.3430 -0.0713
-19 12 15 -4.8608 0.0001
-19 12 16 4.2753 0.1189
-19 12 17 -9.1080 0.1597
-19 12 18 1.0105 0.2264
-19 12 19 -3.1210 0.0899
-19 12 20 6.1403 0.0369
-19 12 21 5.3228 -0.1429
-19 13 1 -6.6154 0.2641
-19 13 2 -17.2364 0.0363
-19 13 3 -1.4933 0.0498
-19 13 4 -12.9355 -0.4620
-19 13 5 5.6898 -0.0376
-19 13 6 -3.0403 -0.4055
-19 13 7 4.2691 0.2133
-19 13 8 1.4877 -0.0492
-19 13 9 1.8996 0.1853
-19 13 10 4.8546 0.0509
-19 13 11 3.8736 0.0304
-19 13 12 4.8319 0.0229
-19 13 13 4.7261 -0.0202
-19 13 14 6.7973 -0.0269
-19 13 15 5.1093 -0.0486
-19 13 16 6.7926 -0.0352
-19 13 17 -0.8082 -0.0919
-19 13 18 0.3573 -0.0467
-19 13 19 -4.2260 -0.1317
-19 13 20 -0.9296 -0.0379
-19 14 1 -7.3209 -0.4055
-19 14 2 -6.5243 -0.4232
-19 14 3 -7.1576 -0.2348
-19 14 4 -7.0930 0.2089
-19 14 5 -12.9163 -0.0573
-19 14 6 -7.5704 0.2024
-19 14 7 -8.9511 -0.2082
-19 14 8 1.7006 -0.1424
-19 14 9 -1.1527 -0.2107
-19 14 10 4.4221 -0.1822
-19 14 11 -3.9704 -0.1033
-19 14 12 -1.5136 -0.1153
-19 14 13 -5.8255 -0.1233
-19 14 14 -1.0736 -0.1492
-19 14 15 1.2255 -0.1969
-19 14 16 6.5263 -0.1725
-19 14 17 5.9154 -0.1864
-19 14 18 6.2700 -0.0569
-19 15 1 14.1391 0.5730
-19 15 2 -1.0428 0.2689
-19 15 3 14.6398 0.4062
-19 15 4 2.0033 -0.1280
-19 15 5 6.9996 0.0017
-19 15 6 5.3831 -0.1759
-19 15 7 -0.1075 -0.0964
-19 15 8 6.1600 0.0443
-19 15 9 -1.2793 -0.0931
-19 15 10 1.7925 0.0705
-19 15 11 -2.1029 -0.1474
-19 15 12 -4.7897 0.0766
-19 15 13 -3.1644 -0.0778
-19 15 14 -3.2344 0.2501
-19 15 15 1.3808 0.1018
-19 15 16 3.2442 0.3429
-19 15 17 2.8542 0.1538
-19 16 1 -0.4603 0.0449
-19 16 2 23.2793 -0.0216
-19 16 3 3.2338 -0.0414
-19 16 4 17.9965 0.0104
-19 16 5 7.8991 0.0084
-19 16 6 14.8379 -0.0361
-19 16 7 5.1739 0.0440
-19 16 8 8.6739 0.0006
-19 16 9 -2.2396 0.1454
-19 16 10 6.4451 0.1688
-19 16 11 -0.7774 0.2182
-19 16 12 7.3025 0.1434
-19 16 13 2.2468 0.0677
-19 16 14 2.2592 -0.0156
-19 16 15 -0.2512 -0.0788
-19 17 1 -12.0023 -0.3717
-19 17 2 -11.3905 -0.0156
-19 17 3 -9.7203 -0.1553
-19 17 4 -0.5688 0.1471
-19 17 5 -8.8509 -0.1642
-19 17 6 2.9472 -0.0525
-19 17 7 -4.9378 -0.2582
-19 17 8 6.6247 -0.2082
-19 17 9 1.9351 -0.1606
-19 17 10 7.9683 -0.1220
-19 17 11 2.3770 -0.0869
-19 17 12 5.0414 -0.0113
-19 17 13 -1.7126 -0.1234
-19 18 1 -11.0515 -0.3300
-19 18 2 -4.4011 -0.1070
-19 18 3 -5.5591 -0.2284
-19 18 4 -6.8963 0.1468
-19 18 5 -3.1392 -0.0413
-19 18 6 -2.9185 0.2262
-19 18 7 -3.7361 -0.1786
-19 18 8 2.1472 -0.0923
-19 18 9 -5.1193 -0.3516
-19 18 10 4.4477 -0.1797
-19 18 11 -4.8529 -0.0419
-19 19 1 -0.0110 -0.2682
-19 19 2 1.8858 -0.0878
-19 19 3 3.3191 -0.0832
-19 19 4 2.0748 0.1020
-19 19 5 4.7417 0.0870
-19 19 6 -2.1704 0.0422
-19 19 7 0.3006 0.0459
-19 19 8 -3.1777 -0.0961
-19 19 9 -4.7648 -0.0793
-19 20 1 3.8226 -0.3845
-19 20 2 -7.8894 -0.0190
-19 20 3 2.0993 -0.5110
-19 20 4 -6.4524 0.0089
-19 20 5 4.4569 -0.1740
-19 20 6 -2.5264 0.3065
-18 -23 18 -9.0482 0.3782
-18 -23 19 -10.8955 0.0144
-18 -22 12 8.5774 -0.0971
-18 -22 13 9.8300 0.1559
-18 -22 14 1.9919 0.0394
-18 -22 15 7.5116 0.0830
-18 -22 16 -3.0783 -0.0181
-18 -22 17 8.6874 -0.0280
-18 -22 18 -0.9435 -0.0190
-18 -22 19 10.2298 0.0704
-18 -22 20 -0.2482 0.0699
-18 -22 21 3.3829 0.1406
-18 -22 22 -6.8142 -0.0189
-18 -22 23 -7.1702 0.0626
-18 -22 24 -9.5529 -0.0919
-18 -22 25 -8.6231 0.0872
-18 -21 8 2.3019 -0.3451
-18 -21 9 -1.6495 -0.3480
-18 -21 10 -0.7393 -0.2248
-18 -21 11 -1.7187 0.0693
-18 -21 12 0.3419 0.0223
-18 -21 13 5.1018 0.2883
-18 -21 14 9.4441 0.0276
-18 -21 15 10.9409 0.0955
-18 -21 16 14.0311 -0.0235
-18 -21 17 7.8396 -0.1430
-18 -21 18 13.7624 0.0419
-18 -21 19 1.5676 -0.2408
-18 -21 20 9.7965 0.1237
-18 -21 21 -5.6715 -0.2038
-18 -21 22 3.5097 0.0988
-18 -21 23 -10.3427 -0.1332
-18 -21 24 -0.7564 -0.0286
-18 -21 25 -15.2685 -0.0522
-18 -21 26 -1.8316 -0.0925
-18 -21 27 -17.1182 0.0188
-18 -20 6 3.4355 0.0853
-18 -20 7 -1.5173 0.4880
-18 -20 8 4.8138 0.1851
-18 -20 9 -3.8084 0.4412
-18 -20 10 8.5431 0.1278
-18 -20 11 3.8510 0.2193
-18 -20 12 12.3410 0.0050
-18 -20 13 12.8068 0.0952
-18 -20 14 7.2393 -0.0323
-18 -20 15 14.9674 0.0498
-18 -20 16 -0.8167 -0.0568
-18 -20 17 9.0022 0.0012
-18 -20 18 -9.0189 -0.0318
-18 -20 19 -1.7263 0.0152
-18 -20 20 -6.9149 0.0140
-18 -20 21 -3.1956 0.0204
-18 -20 22 2.1312 0.0079
-18 -20 23 -4.6409 -0.0361
-18 -20 24 0.1791 -0.0378
-18 -20 25 -5.0461 -0.1267
-18 -20 26 -1.5752 -0.0280
-18 -20 27 3.5104 -0.0622
-18 -20 28 -0.2681 0.0647
-18 -20 29 6.9896 0.0316
-18 -19 4 -1.3937 0.1647
-18 -19 5 -1.3881 -0.0457
-18 -19 6 -5.6787 0.4771
-18 -19 7 -1.6419 0.1674
-18 -19 8 -5.1405 0.3679
-18 -19 9 -0.6916 0.1046
-18 -19 10 -3.8333 -0.0506
-18 -19 11 0.2106 -0.0268
-18 -19 12 5.1801 -0.2790
-18 -19 13 9.8684 0.0095
-18 -19 14 18.0712 -0.1362
-18 -19 15 7.3076 0.1393
-18 -19 16 8.9195 0.1015
-18 -19 17 -17.6904 0.0887
-18 -19 18 -6.2114 0.1332
-18 -19 19 -33.2139 -0.0852
-18 -19 20 -7.0712 0.0951
-18 -19 21 -33.0884 -0.1215
-18 -19 22 2.1946 0.0488
-18 -19 23 -19.0597 -0.0902
-18 -19 24 21.5838 -0.0203
-18 -19 25 -4.8327 -0.0516
-18 -19 26 26.7644 -0.0505
-18 -19 27 -7.8197 -0.1066
-18 -19 28 15.6523 -0.0324
-18 -19 29 -8.6966 -0.0730
-18 -19 30 6.0357 0.2348
-18 -18 2 -2.5726 -0.1816
-18 -18 3 -5.1847 0.0595
-18 -18 4 0.0334 -0.3625
-18 -18 5 -7.3542 -0.1910
-18 -18 6 -5.2556 -0.4049
-18 -18 7 -12.2919 -0.2881
-18 -18 8 -8.9648 -0.1360
-18 -18 9 -6.2958 -0.1272
-18 -18 10 -5.3332 0.1009
-18 -18 11 1.3242 -0.0115
-18 -18 12 -11.7652 0.0619
-18 -18 13 -5.5030 -0.0354
-18 -18 14 -22.0070 -0.0360
-18 -18 15 -3.5695 -0.0605
-18 -18 16 -9.1758 0.0359
-18 -18 17 10.3481 -0.0003
-18 -18 18 2.3849 0.1647
-18 -18 19 4.0548 -0.0141
-18 -18 20 -0.2081 0.0658
-18 -18 21 -2.1979 -0.1016
-18 -18 22 5.2076 -0.0645
-18 -18 23 1.7081 -0.0174
-18 -18 24 0.1886 -0.0924
-18 -18 25 -2.2359 0.0467
-18 -18 26 -11.7706 -0.1384
-18 -18 27 -1.3419 0.0797
-18 -18 28 -12.5934 -0.0581
-18 -18 29 0.8657 0.1483
-18 -18 30 -10.0308 -0.0078
-18 -18 31 1.1514 0.1330
-18 -17 1 2.7524 -0.0856
-18 -17 2 -5.4348 0.2258
-18 -17 3 2.8499 -0.0513
-18 -17 4 -5.9872 0.1473
-18 -17 5 -0.2626 -0.0327
-18 -17 6 -2.5097 0.0367
-18 -17 7 1.9859 0.0336
-18 -17 8 1.8744 -0.0032
-18 -17 9 0.1238 0.0867
-18 -17 10 -4.8927 0.0226
-18 -17 11 -4.1694 0.1058
-18 -17 12 -11.6732 0.0559
-18 -17 13 2.3143 0.0816
-18 -17 14 -6.7552 0.0246
-18 -17 15 11.2073 0.0147
-18 -17 16 2.8560 -0.0760
-18 -17 17 13.3983 -0.0621
-18 -17 18 16.6999 -0.1218
-18 -17 19 12.6094 -0.0022
-18 -17 20 19.7667 0.0134
-18 -17 21 -8.2590 0.0876
-18 -17 22 -1.2635 0.0539
-18 -17 23 -30.9960 -0.0535
-18 -17 24 -5.8217 0.0011
-18 -17 25 -21.3267 -0.1180
-18 -17 26 7.1934 0.1175
-18 -17 27 -8.2863 -0.0544
-18 -17 28 5.7763 0.1564
-18 -17 29 -4.7659 -0.0382
-18 -17 30 -0.3458 0.1280
-18 -17 31 -2.4809 0.0411
-18 -17 32 -5.8820 0.0568
-18 -16 1 1.7205 0.3189
-18 -16 2 -0.9848 0.0402
-18 -16 3 -3.7536 0.3586
-18 -16 4 -6.0355 0.1276
-18 -16 5 -4.5446 0.1292
-18 -16 6 -11.0320 -0.0308
-18 -16 7 -9.5375 -0.1612
-18 -16 8 -11.9793 -0.0813
-18 -16 9 -5.7313 -0.0822
-18 -16 10 3.5241 0.0992
-18 -16 11 7.9032 0.1205
-18 -16 12 17.8850 0.1240
-18 -16 13 14.2486 0.0520
-18 -16 14 14.1544 -0.0503
-18 -16 15 11.8058 -0.1074
-18 -16 16 3.8149 -0.0508
-18 -16 17 10.9352 -0.0529
-18 -16 18 -0.1099 0.1113
-18 -16 19 7.3804 0.0142
-18 -16 20 -2.4819 0.0407
-18 -16 21 1.8184 -0.0485
-18 -16 22 -2.1670 -0.1331
-18 -16 23 0.7928 -0.0011
-18 -16 24 -5.8195 -0.1491
-18 -16 25 -2.6068 0.0507
-18 -16 26 -9.6091 -0.0707
-18 -16 27 0.9138 0.0402
-18 -16 28 -3.4759 0.1291
-18 -16 29 4.5103 0.0432
-18 -16 30 -4.0560 0.2424
-18 -16 31 0.3244 0.0152
-18 -16 32 -5.3827 0.2331
-18 -16 33 0.7911 0.1372
-18 -15 1 -4.5191 -0.0138
-18 -15 2 -0.5608 0.1625
-18 -15 3 -4.9168 -0.1605
-18 -15 4 -4.0026 -0.0006
-18 -15 5 -9.3206 -0.0856
-18 -15 6 -5.3125 0.1028
-18 -15 7 -7.1142 0.0841
-18 -15 8 -5.1822 0.1557
-18 -15 9 -6.2427 -0.0029
-18 -15 10 -7.8904 0.0233
-18 -15 11 3.6785 -0.1692
-18 -15 12 2.4314 -0.0165
-18 -15 13 24.2316 -0.1218
-18 -15 14 16.2963 0.0691
-18 -15 15 30.1593 0.0249
-18 -15 16 15.0630 0.0347
-18 -15 17 14.0940 0.0591
-18 -15 18 4.9919 -0.0788
-18 -15 19 0.5973 0.0871
-18 -15 20 9.5267 -0.0027
-18 -15 21 3.9726 0.1366
-18 -15 22 17.1937 0.1135
-18 -15 23 0.0652 0.0049
-18 -15 24 7.9978 0.0796
-18 -15 25 -8.9995 -0.1496
-18 -15 26 -0.2179 0.0388
-18 -15 27 -8.7379 -0.1554
-18 -15 28 -0.8221 -0.0111
-18 -15 29 -4.6703 -0.0991
-18 -15 30 3.4928 -0.0441
-18 -15 31 0.2148 -0.0139
-18 -15 32 5.0057 -0.0361
-18 -15 33 0.7266 -0.0228
-18 -14 1 -2.1238 0.2252
-18 -14 2 0.6117 -0.0221
-18 -14 3 2.9043 0.3105
-18 -14 4 6.5085 0.0414
-18 -14 5 0.2831 0.2275
-18 -14 6 0.1711 -0.0610
-18 -14 7 -13.3020 -0.0064
-18 -14 8 -4.2437 -0.1560
-18 -14 9 -15.9869 -0.1039
-18 -14 10 2.7184 -0.0700
-18 -14 11 -11.9169 0.0301
-18 -14 12 4.0471 0.0612
-18 -14 13 -5.9398 0.1254
-18 -14 14 3.3660 0.0259
-18 -14 15 1.4802 0.0286
-18 -14 16 0.7766 -0.0349
-18 -14 17 1.1499 -0.0475
-18 -14 18 0.9520 0.0191
-18 -14 19 1.4425 -0.0625
-18 -14 20 3.1946 0.0200
-18 -14 21 0.4299 -0.0723
-18 -14 22 -0.3518 0.0159
-18 -14 23 2.5737 0.0243
-18 -14 24 0.0370 0.1087
-18 -14 25 5.7254 0.0845
-18 -14 26 -2.1772 0.1258
-18 -14 27 1.8292 -0.0347
-18 -14 28 -2.9884 0.0612
-18 -14 29 3.9366 -0.1478
-18 -14 30 1.4210 0.0033
-18 -14 31 6.0678 -0.1634
-18 -14 32 1.1506 -0.1098
-18 -14 33 4.1423 -0.1288
-18 -14 34 -0.1791 -0.2388
-18 -13 1 -0.4548 -0.1582
-18 -13 2 10.5468 0.0556
-18 -13 3 0.3454 -0.2358
-18 -13 4 -0.2883 -0.0970
-18 -13 5 -7.2048 -0.2153
-18 -13 6 -9.3513 -0.0739
-18 -13 7 -13.9480 -0.0078
-18 -13 8 -11.2322 0.0570
-18 -13 9 -22.8792 0.0870
-18 -13 10 -14.6302 0.0597
-18 -13 11 -30.3018 -0.0412
-18 -13 12 -15.2550 -0.0200
-18 -13 13 -27.6311 -0.0751
-18 -13 14 -8.3772 0.0333
-18 -13 15 -10.2539 0.0797
-18 -13 16 10.2282 0.0599
-18 -13 17 7.6671 0.0931
-18 -13 18 14.7958 -0.0275
-18 -13 19 -5.3842 0.0186
-18 -13 20 1.5207 0.0005
-18 -13 21 -16.6776 0.0082
-18 -13 22 7.2359 0.0339
-18 -13 23 -4.6468 -0.0426
-18 -13 24 11.5907 -0.0305
-18 -13 25 -0.5695 -0.0265
-18 -13 26 3.0009 -0.0082
-18 -13 27 -1.5531 0.1122
-18 -13 28 1.8467 0.0308
-18 -13 29 -2.5260 0.1280
-18 -13 30 5.6575 -0.0653
-18 -13 31 -3.1050 0.0347
-18 -13 32 7.8749 -0.0858
-18 -13 33 -3.5829 0.0777
-18 -13 34 2.4250 0.0358
-18 -12 1 -2.3087 0.2061
-18 -12 2 4.6203 -0.0450
-18 -12 3 0.4285 0.3683
-18 -12 4 6.8404 -0.0066
-18 -12 5 7.6476 0.1946
-18 -12 6 4.0584 -0.1142
-18 -12 7 5.1059 0.0185
-18 -12 8 -3.7188 -0.0507
-18 -12 9 -2.6406 0.0191
-18 -12 10 -4.9886 0.0543
-18 -12 11 -6.6334 0.0494
-18 -12 12 -2.9696 0.0884
-18 -12 13 -9.5780 0.0210
-18 -12 14 0.4507 0.0146
-18 -12 15 -10.6619 -0.0348
-18 -12 16 4.8426 -0.0096
-18 -12 17 -8.4684 0.0631
-18 -12 18 11.2482 0.0780
-18 -12 19 3.0876 0.1166
-18 -12 20 13.3648 0.0528
-18 -12 21 3.8843 -0.0167
-18 -12 22 -1.7795 -0.0144
-18 -12 23 -5.1808 -0.1011
-18 -12 24 -1.7994 -0.0146
-18 -12 25 3.7371 -0.0710
-18 -12 26 12.3291 -0.0292
-18 -12 27 6.5134 -0.0496
-18 -12 28 8.7292 -0.0839
-18 -12 29 1.1368 -0.0952
-18 -12 30 6.0257 -0.0822
-18 -12 31 4.5669 -0.1391
-18 -12 32 6.6702 -0.0013
-18 -12 33 3.4055 -0.1856
-18 -12 34 1.7373 0.0579
-18 -11 1 -3.7439 0.3613
-18 -11 2 8.6558 0.2162
-18 -11 3 6.6222 0.0921
-18 -11 4 17.1596 0.0104
-18 -11 5 16.5778 0.0344
-18 -11 6 19.5621 -0.0337
-18 -11 7 11.4187 -0.0064
-18 -11 8 15.2942 -0.0442
-18 -11 9 0.0502 0.0329
-18 -11 10 10.4224 0.0481
-18 -11 11 -8.3723 0.1012
-18 -11 12 5.2208 -0.0124
-18 -11 13 -9.0650 0.0410
-18 -11 14 -3.5263 -0.0610
-18 -11 15 -9.8035 0.0409
-18 -11 16 -11.0970 0.0451
-18 -11 17 -7.5446 -0.0235
-18 -11 18 -2.4749 0.0615
-18 -11 19 -2.3619 -0.1193
-18 -11 20 8.0063 0.0201
-18 -11 21 -1.3718 -0.0658
-18 -11 22 8.0742 -0.0469
-18 -11 23 -0.8672 0.0436
-18 -11 24 -2.5441 -0.1046
-18 -11 25 -4.7774 0.1211
-18 -11 26 -9.0862 -0.1068
-18 -11 27 -2.0545 0.1334
-18 -11 28 0.9518 -0.0678
-18 -11 29 -0.9721 0.0991
-18 -11 30 0.7461 -0.0884
-18 -11 31 -11.7785 -0.0513
-18 -11 32 -5.7231 -0.2344
-18 -11 33 -11.3355 -0.1597
-18 -11 34 -3.1703 -0.2449
-18 -10 1 2.5710 -0.0378
-18 -10 2 2.3140 -0.0719
-18 -10 3 6.1400 0.2548
-18 -10 4 1.0048 0.0239
-18 -10 5 7.8964 0.1447
-18 -10 6 4.8920 -0.0836
-18 -10 7 5.9811 0.0735
-18 -10 8 3.3574 -0.0177
-18 -10 9 -5.5305 0.0412
-18 -10 10 2.6348 0.0164
-18 -10 11 -2.3636 -0.0492
-18 -10 12 14.0714 0.0835
-18 -10 13 4.0888 -0.0072
-18 -10 14 12.8227 0.0679
-18 -10 15 -1.5704 0.0355
-18 -10 16 3.5803 -0.0519
-18 -10 17 -2.9996 0.1255
-18 -10 18 -2.7239 -0.0131
-18 -10 19 -0.7810 0.1490
-18 -10 20 -4.2255 0.0612
-18 -10 21 -0.3527 -0.0074
-18 -10 22 -2.6506 0.0678
-18 -10 23 -7.8684 -0.1539
-18 -10 24 -2.7241 -0.0111
-18 -10 25 -12.4536 -0.1492
-18 -10 26 -1.0386 -0.0349
-18 -10 27 -13.0185 0.0321
-18 -10 28 -7.0336 0.0139
-18 -10 29 -15.1419 0.0651
-18 -10 30 -8.3408 -0.0123
-18 -10 31 -6.0793 -0.0604
-18 -10 32 0.2288 0.0967
-18 -10 33 2.0809 -0.0991
-18 -10 34 3.4780 0.2650
-18 -9 1 5.7262 0.3772
-18 -9 2 3.3468 0.0263
-18 -9 3 1.7129 0.0179
-18 -9 4 -0.6414 -0.1520
-18 -9 5 -0.2860 0.0697
-18 -9 6 1.2218 0.0255
-18 -9 7 -1.3098 0.0783
-18 -9 8 15.9333 0.0096
-18 -9 9 4.2701 0.0061
-18 -9 10 22.1514 -0.0383
-18 -9 11 -6.8543 0.0432
-18 -9 12 2.2328 -0.0954
-18 -9 13 -10.3300 0.0030
-18 -9 14 -0.7841 -0.0729
-18 -9 15 6.8355 -0.0233
-18 -9 16 1.3447 0.0582
-18 -9 17 2.3133 -0.0464
-18 -9 18 -4.1452 0.0856
-18 -9 19 -4.4887 -0.0265
-18 -9 20 4.2086 0.0391
-18 -9 21 2.5686 0.0100
-18 -9 22 10.9522 -0.0720
-18 -9 23 7.3206 -0.0180
-18 -9 24 9.1811 -0.0993
-18 -9 25 4.5658 -0.0178
-18 -9 26 3.8466 -0.0459
-18 -9 27 -0.1704 -0.0486
-18 -9 28 5.2453 0.0511
-18 -9 29 4.7034 0.0303
-18 -9 30 9.6348 0.2233
-18 -9 31 6.8485 0.0553
-18 -9 32 6.3458 0.0867
-18 -9 33 4.6527 -0.1615
-18 -9 34 3.6945 -0.1462
-18 -8 1 6.4134 0.0935
-18 -8 2 -12.2394 0.3707
-18 -8 3 -0.2578 0.2764
-18 -8 4 -13.5837 0.2513
-18 -8 5 1.7211 -0.0259
-18 -8 6 5.2215 -0.2081
-18 -8 7 8.8234 -0.0913
-18 -8 8 6.6731 -0.1777
-18 -8 9 -11.2113 0.1281
-18 -8 10 -14.5643 0.0167
-18 -8 11 -17.8931 0.1433
-18 -8 12 -8.2764 0.0505
-18 -8 13 3.8908 0.0705
-18 -8 14 1.7477 -0.0073
-18 -8 15 16.1132 0.0647
-18 -8 16 3.1928 -0.0213
-18 -8 17 22.6280 0.1217
-18 -8 18 3.7090 0.0161
-18 -8 19 11.2093 0.0522
-18 -8 20 -3.3436 -0.0235
-18 -8 21 -1.1002 -0.0798
-18 -8 22 6.3901 -0.0157
-18 -8 23 6.4648 -0.1032
-18 -8 24 14.4353 0.0078
-18 -8 25 6.7808 -0.0474
-18 -8 26 7.0221 0.0705
-18 -8 27 3.5965 0.1404
-18 -8 28 4.0179 0.0948
-18 -8 29 3.5145 0.1358
-18 -8 30 4.3400 -0.1058
-18 -8 31 3.3435 0.0043
-18 -8 32 2.5514 -0.0627
-18 -8 33 -0.0796 0.1065
-18 -8 34 -3.1781 0.1517
-18 -7 1 0.5523 0.4722
-18 -7 2 -5.0426 -0.3110
-18 -7 3 4.9459 0.3172
-18 -7 4 -3.0302 -0.2342
-18 -7 5 -2.2915 0.2132
-18 -7 6 -5.4507 0.0741
-18 -7 7 -11.8047 0.0689
-18 -7 8 10.5108 0.1579
-18 -7 9 3.7158 -0.0472
-18 -7 10 33.1072 0.1193
-18 -7 11 9.7132 -0.0128
-18 -7 12 17.8531 0.0764
-18 -7 13 -3.4783 0.0275
-18 -7 14 4.3599 0.0498
-18 -7 15 0.7507 0.0520
-18 -7 16 9.2096 0.0268
-18 -7 17 -1.8515 0.0485
-18 -7 18 5.7933 -0.0083
-18 -7 19 -6.8820 0.0455
-18 -7 20 10.3078 -0.0111
-18 -7 21 -2.7839 0.0114
-18 -7 22 9.3876 -0.0350
-18 -7 23 -9.3120 -0.0323
-18 -7 24 3.1097 -0.0217
-18 -7 25 -8.6162 -0.0446
-18 -7 26 6.2491 -0.0365
-18 -7 27 -1.5147 -0.0972
-18 -7 28 5.1707 0.0288
-18 -7 29 0.9359 0.0710
-18 -7 30 0.7315 0.2857
-18 -7 31 -0.2681 0.2116
-18 -7 32 -2.3275 0.2058
-18 -7 33 0.8640 -0.0143
-18 -7 34 3.9180 -0.0017
-18 -6 1 13.9031 0.0652
-18 -6 2 -13.3368 0.4561
-18 -6 3 11.5668 0.1507
-18 -6 4 -14.3174 0.1188
-18 -6 5 10.7618 0.1012
-18 -6 6 0.4305 -0.2858
-18 -6 7 22.0278 0.0964
-18 -6 8 17.6126 -0.3233
-18 -6 9 27.6828 0.1615
-18 -6 10 14.4930 -0.1489
-18 -6 11 20.4594 0.1413
-18 -6 12 -3.1202 -0.0442
-18 -6 13 6.6145 0.0182
-18 -6 14 -27.5120 -0.0304
-18 -6 15 -10.3383 -0.0835
-18 -6 16 -31.3706 -0.0016
-18 -6 17 -5.6861 -0.0785
-18 -6 18 -4.1333 0.0206
-18 -6 19 -1.1583 -0.0270
-18 -6 20 3.6591 0.0165
-18 -6 21 -13.1474 0.0179
-18 -6 22 1.0731 0.0150
-18 -6 23 -2.6479 -0.0334
-18 -6 24 11.1798 -0.0102
-18 -6 25 10.1073 -0.0682
-18 -6 26 8.1270 0.0854
-18 -6 27 -0.1400 0.0744
-18 -6 28 -2.5820 0.1350
-18 -6 29 -10.2345 0.0796
-18 -6 30 -4.1677 -0.0662
-18 -6 31 -5.3766 0.0437
-18 -6 32 1.2902 -0.1238
-18 -6 33 2.6798 0.1619
-18 -6 34 -0.7453 -0.1464
-18 -5 1 2.5961 0.1423
-18 -5 2 -5.8266 -0.2312
-18 -5 3 7.7134 0.1213
-18 -5 4 -6.4594 0.1386
-18 -5 5 -1.1203 0.0256
-18 -5 6 -3.0913 0.2355
-18 -5 7 -6.2383 -0.0592
-18 -5 8 12.2352 0.1791
-18 -5 9 -1.8775 -0.0018
-18 -5 10 22.8522 0.1236
-18 -5 11 0.1654 0.0744
-18 -5 12 13.2295 0.0455
-18 -5 13 -8.6186 0.1087
-18 -5 14 -2.0003 -0.0489
-18 -5 15 -7.1176 0.1241
-18 -5 16 1.7602 -0.0869
-18 -5 17 3.6292 0.1378
-18 -5 18 5.2030 -0.0306
-18 -5 19 0.9002 0.0812
-18 -5 20 3.1851 -0.0126
-18 -5 21 -4.9401 -0.0311
-18 -5 22 3.5963 0.0095
-18 -5 23 -10.0585 0.0047
-18 -5 24 0.5117 0.0663
-18 -5 25 -9.3574 0.0310
-18 -5 26 0.8662 -0.0427
-18 -5 27 -3.0378 -0.0271
-18 -5 28 0.9929 -0.0520
-18 -5 29 -2.3101 0.1204
-18 -5 30 -0.8331 0.1180
-18 -5 31 -5.1514 0.1353
-18 -5 32 -4.7258 0.0153
-18 -5 33 -8.4577 -0.1115
-18 -5 34 -5.8809 -0.0827
-18 -4 1 7.4670 0.3096
-18 -4 2 0.1944 0.1093
-18 -4 3 2.9927 0.2600
-18 -4 4 0.5940 -0.1708
-18 -4 5 7.3066 0.1019
-18 -4 6 -1.2355 -0.1535
-18 -4 7 -5.6175 0.0802
-18 -4 8 -15.0442 -0.0134
-18 -4 9 -17.8813 0.0921
-18 -4 10 -13.1283 0.0312
-18 -4 11 -5.1142 0.0464
-18 -4 12 4.3355 -0.0171
-18 -4 13 19.9841 -0.0831
-18 -4 14 17.8271 -0.0023
-18 -4 15 22.7013 -0.1201
-18 -4 16 8.7872 0.0920
-18 -4 17 0.9950 -0.0858
-18 -4 18 6.1062 0.0663
-18 -4 19 1.3005 -0.0200
-18 -4 20 20.4926 0.0278
-18 -4 21 8.2622 0.0899
-18 -4 22 11.9253 -0.0091
-18 -4 23 -3.2339 0.0513
-18 -4 24 -5.2528 -0.0269
-18 -4 25 -9.8891 0.0247
-18 -4 26 -5.6216 0.1393
-18 -4 27 -6.5809 0.0420
-18 -4 28 1.2370 0.1584
-18 -4 29 -0.6296 -0.0654
-18 -4 30 5.6122 0.0309
-18 -4 31 4.8801 0.0453
-18 -4 32 7.3453 0.0504
-18 -4 33 8.1522 0.2045
-18 -4 34 5.0234 -0.0994
-18 -3 1 9.7164 -0.3365
-18 -3 2 2.5690 0.0551
-18 -3 3 10.2890 -0.0838
-18 -3 4 1.8213 0.1627
-18 -3 5 -14.7581 0.1346
-18 -3 6 -1.6385 -0.0572
-18 -3 7 -21.5172 0.0940
-18 -3 8 11.7937 -0.1929
-18 -3 9 -13.9561 0.0835
-18 -3 10 13.7153 -0.1192
-18 -3 11 -7.6751 0.0931
-18 -3 12 11.5534 -0.0739
-18 -3 13 1.4516 0.0796
-18 -3 14 5.0608 -0.1157
-18 -3 15 2.7781 0.0343
-18 -3 16 -0.0136 -0.0969
-18 -3 17 5.9105 0.0361
-18 -3 18 3.4498 0.0243
-18 -3 19 0.6788 -0.0475
-18 -3 20 1.0588 -0.0085
-18 -3 21 -5.8009 -0.1854
-18 -3 22 4.2780 0.0103
-18 -3 23 0.2206 -0.0320
-18 -3 24 3.4855 0.1094
-18 -3 25 -1.1857 0.0626
-18 -3 26 -3.8369 -0.0485
-18 -3 27 -3.1482 -0.0090
-18 -3 28 -0.1471 -0.0690
-18 -3 29 -0.3460 0.0715
-18 -3 30 4.6449 0.0747
-18 -3 31 0.5541 0.0162
-18 -3 32 4.0506 0.0360
-18 -3 33 0.3616 -0.0575
-18 -3 34 0.4540 0.0657
-18 -2 1 -12.5865 0.2801
-18 -2 2 -6.0680 0.0349
-18 -2 3 -5.6059 0.0746
-18 -2 4 -1.3654 -0.0572
-18 -2 5 11.6449 -0.1451
-18 -2 6 9.6678 0.0261
-18 -2 7 10.8160 -0.0384
-18 -2 8 16.4611 0.1346
-18 -2 9 10.6311 0.1254
-18 -2 10 27.4917 0.1469
-18 -2 11 12.4682 0.1865
-18 -2 12 11.4088 0.0736
-18 -2 13 -2.5443 0.1026
-18 -2 14 -8.8287 -0.0129
-18 -2 15 -3.5110 0.0571
-18 -2 16 -5.2799 -0.0323
-18 -2 17 -5.0305 0.0480
-18 -2 18 -9.1839 -0.0817
-18 -2 19 -16.0116 0.0555
-18 -2 20 -12.8491 -0.0761
-18 -2 21 -13.8874 0.0812
-18 -2 22 -9.8725 -0.1062
-18 -2 23 -4.8702 -0.0306
-18 -2 24 -3.7276 -0.0845
-18 -2 25 6.5818 -0.0253
-18 -2 26 0.6796 0.1323
-18 -2 27 4.5862 -0.0284
-18 -2 28 -7.0579 0.0960
-18 -2 29 -6.0707 -0.1911
-18 -2 30 -8.5820 0.0304
-18 -2 31 -5.5275 -0.0470
-18 -2 32 -0.4949 0.1891
-18 -2 33 -0.0824 0.0881
-18 -1 1 4.6022 -0.0596
-18 -1 2 -0.5193 0.0838
-18 -1 3 0.4189 0.1918
-18 -1 4 1.9515 0.1425
-18 -1 5 -3.3751 0.2206
-18 -1 6 0.5066 -0.0907
-18 -1 7 -0.9523 -0.0235
-18 -1 8 1.3403 -0.2033
-18 -1 9 -2.6498 -0.0551
-18 -1 10 -6.8450 -0.0567
-18 -1 11 -12.4934 -0.0047
-18 -1 12 -8.8613 0.0321
-18 -1 13 -8.4643 -0.0601
-18 -1 14 -4.4494 0.0062
-18 -1 15 -8.0475 -0.1010
-18 -1 16 -5.8654 0.0358
-18 -1 17 -8.4104 0.0323
-18 -1 18 5.1509 0.1182
-18 -1 19 -3.8747 0.0772
-18 -1 20 9.4149 -0.0162
-18 -1 21 -8.6160 -0.0522
-18 -1 22 2.7108 -0.0814
-18 -1 23 -6.1793 0.0475
-18 -1 24 1.0184 0.0451
-18 -1 25 -1.3415 0.1209
-18 -1 26 -0.6362 0.0078
-18 -1 27 1.2330 0.0421
-18 -1 28 3.0922 0.0306
-18 -1 29 4.6822 0.0410
-18 -1 30 2.5587 0.0697
-18 -1 31 -0.3106 -0.0560
-18 -1 32 -4.2807 0.0189
-18 -1 33 -4.7732 -0.0503
-18 0 1 3.9953 0.1525
-18 0 2 -4.3399 0.0298
-18 0 3 -2.7880 0.1047
-18 0 4 -19.4530 -0.1111
-18 0 5 -4.6600 0.0432
-18 0 6 -20.0281 -0.0324
-18 0 7 -7.2632 0.0928
-18 0 8 -20.4671 0.0705
-18 0 9 -8.5792 0.0797
-18 0 10 -11.8508 0.0580
-18 0 11 6.5252 0.1047
-18 0 12 -1.2690 -0.0149
-18 0 13 7.6183 0.1031
-18 0 14 -8.4117 -0.1418
-18 0 15 -1.9580 0.0197
-18 0 16 -6.7000 -0.1851
-18 0 17 2.9741 -0.0545
-18 0 18 3.7078 -0.0949
-18 0 19 10.0010 -0.0216
-18 0 20 8.3364 0.0723
-18 0 21 13.0279 0.0221
-18 0 22 3.7125 0.0671
-18 0 23 7.6712 -0.0953
-18 0 24 -6.1745 -0.0214
-18 0 25 4.5364 -0.0794
-18 0 26 -4.0945 0.0440
-18 0 27 6.2697 0.0024
-18 0 28 0.2882 -0.0010
-18 0 29 2.4214 -0.0333
-18 0 30 0.8614 0.0224
-18 0 31 0.9137 0.0997
-18 0 32 1.0522 0.2046
-18 1 1 3.2941 -0.4805
-18 1 2 0.1748 -0.0660
-18 1 3 0.5732 -0.2215
-18 1 4 -1.6528 0.2142
-18 1 5 7.8373 0.0632
-18 1 6 -2.1342 0.0795
-18 1 7 17.2691 0.0196
-18 1 8 1.3564 -0.1187
-18 1 9 18.5922 0.0328
-18 1 10 0.6817 0.0104
-18 1 11 7.3967 0.0967
-18 1 12 -4.0489 0.1529
-18 1 13 5.4500 0.0454
-18 1 14 3.6219 0.0925
-18 1 15 9.3613 -0.0130
-18 1 16 7.1056 -0.0071
-18 1 17 0.3357 0.0775
-18 1 18 8.5572 0.0068
-18 1 19 -2.0273 0.1429
-18 1 20 13.6257 -0.0700
-18 1 21 -3.1916 -0.0006
-18 1 22 6.0279 -0.1734
-18 1 23 -7.1391 -0.0598
-18 1 24 -0.2581 -0.0608
-18 1 25 -3.7554 0.0348
-18 1 26 -1.0616 0.1103
-18 1 27 -1.7415 0.0998
-18 1 28 -0.5708 0.1412
-18 1 29 -0.0767 0.0226
-18 1 30 2.6841 -0.0309
-18 1 31 1.7899 -0.1179
-18 1 32 4.0532 -0.0893
-18 2 1 -2.3177 0.2605
-18 2 2 8.6275 -0.0051
-18 2 3 6.7843 0.1199
-18 2 4 5.6981 -0.0665
-18 2 5 1.4058 -0.0963
-18 2 6 -5.9644 -0.0008
-18 2 7 0.1246 -0.1345
-18 2 8 -7.7140 0.0165
-18 2 9 5.7715 -0.0933
-18 2 10 -2.9397 -0.0114
-18 2 11 10.4898 0.0509
-18 2 12 4.5538 0.0442
-18 2 13 8.7347 0.0953
-18 2 14 0.5306 0.0153
-18 2 15 -0.6773 -0.0334
-18 2 16 -5.7780 -0.0406
-18 2 17 -1.4952 -0.0809
-18 2 18 -3.2578 0.0002
-18 2 19 -0.5692 -0.0123
-18 2 20 0.6630 0.0720
-18 2 21 2.8117 0.0293
-18 2 22 8.1712 0.0482
-18 2 23 7.0567 -0.0002
-18 2 24 5.7406 -0.0644
-18 2 25 0.6289 0.0139
-18 2 26 -1.5825 -0.1524
-18 2 27 -1.7132 0.0700
-18 2 28 -1.7816 -0.1576
-18 2 29 -0.1016 0.1409
-18 2 30 -3.1401 -0.0425
-18 2 31 1.6159 0.1778
-18 3 1 -1.7972 -0.3392
-18 3 2 10.6039 -0.2116
-18 3 3 -9.4115 -0.0500
-18 3 4 0.9054 -0.0657
-18 3 5 -3.5174 0.2498
-18 3 6 3.1106 -0.0121
-18 3 7 5.2356 0.1715
-18 3 8 7.5215 -0.0387
-18 3 9 6.1399 0.0313
-18 3 10 8.3877 -0.0122
-18 3 11 5.3712 -0.0077
-18 3 12 3.0858 -0.0090
-18 3 13 3.0867 0.0231
-18 3 14 -3.7994 0.0202
-18 3 15 0.1961 0.0337
-18 3 16 -9.6929 0.0366
-18 3 17 -4.3935 -0.0155
-18 3 18 -8.3368 0.0243
-18 3 19 3.5478 0.0037
-18 3 20 7.5757 -0.0168
-18 3 21 14.4960 0.0195
-18 3 22 13.3307 -0.1277
-18 3 23 10.9713 -0.0657
-18 3 24 10.7112 -0.1595
-18 3 25 9.0376 -0.0787
-18 3 26 11.7568 -0.0056
-18 3 27 5.5315 0.0207
-18 3 28 8.6643 0.0663
-18 3 29 -0.7389 0.0059
-18 3 30 5.5807 -0.0473
-18 3 31 -3.0100 -0.0001
-18 4 1 -9.5662 -0.2280
-18 4 2 1.5172 -0.0062
-18 4 3 -9.3563 -0.4406
-18 4 4 12.6781 -0.0210
-18 4 5 0.0226 -0.3174
-18 4 6 12.1757 0.0473
-18 4 7 5.7954 -0.0270
-18 4 8 8.0514 0.0002
-18 4 9 7.4594 0.0031
-18 4 10 7.4122 -0.0086
-18 4 11 0.0429 0.0380
-18 4 12 6.6942 0.2079
-18 4 13 -1.8010 0.1285
-18 4 14 12.7837 0.2206
-18 4 15 7.3766 0.0529
-18 4 16 16.7186 0.0054
-18 4 17 8.8305 -0.0203
-18 4 18 8.1724 -0.0541
-18 4 19 0.4775 0.0168
-18 4 20 -0.5273 0.0300
-18 4 21 4.3205 0.0777
-18 4 22 5.2799 0.0593
-18 4 23 16.0693 0.1322
-18 4 24 3.4782 -0.0417
-18 4 25 8.9889 0.0737
-18 4 26 -8.9092 -0.2464
-18 4 27 2.5322 -0.0870
-18 4 28 -5.9530 -0.3180
-18 4 29 6.1402 -0.1177
-18 4 30 -0.8740 -0.2130
-18 5 1 -7.2250 0.1931
-18 5 2 -10.2056 -0.3250
-18 5 3 -8.7631 0.3609
-18 5 4 -21.3354 -0.0478
-18 5 5 -19.3955 0.2669
-18 5 6 -14.5850 0.0887
-18 5 7 -7.6571 -0.0592
-18 5 8 8.5910 0.0289
-18 5 9 9.2423 -0.1346
-18 5 10 14.6190 -0.0359
-18 5 11 13.0130 -0.0137
-18 5 12 6.7373 -0.0549
-18 5 13 7.2431 0.0371
-18 5 14 -4.2503 0.0153
-18 5 15 0.4112 -0.0194
-18 5 16 -6.5567 0.0667
-18 5 17 2.9407 -0.0537
-18 5 18 -1.9137 0.0756
-18 5 19 3.6743 0.0509
-18 5 20 -5.5606 0.0731
-18 5 21 -4.4753 0.0851
-18 5 22 -14.2660 -0.0394
-18 5 23 -8.4327 -0.0664
-18 5 24 -12.7295 -0.1028
-18 5 25 -3.4928 -0.0687
-18 5 26 -6.5418 0.0641
-18 5 27 -5.6423 0.0351
-18 5 28 -7.0241 0.0926
-18 5 29 -8.9832 -0.1218
-18 5 30 -2.1346 -0.0719
-18 6 1 16.4056 -0.4243
-18 6 2 13.1788 0.0504
-18 6 3 1.0378 -0.5311
-18 6 4 0.9286 -0.1605
-18 6 5 -2.8891 -0.2444
-18 6 6 -7.2895 -0.1002
-18 6 7 -14.5438 0.0882
-18 6 8 -10.2664 0.0462
-18 6 9 -20.4869 0.0541
-18 6 10 5.0154 0.1010
-18 6 11 -15.5357 -0.0406
-18 6 12 7.0581 0.1323
-18 6 13 -17.3395 0.0242
-18 6 14 -4.5046 0.0814
-18 6 15 -10.8287 0.0423
-18 6 16 -7.9079 -0.0280
-18 6 17 -0.1326 -0.0530
-18 6 18 -11.7815 -0.0649
-18 6 19 2.5010 -0.0915
-18 6 20 -18.1633 0.0050
-18 6 21 2.7345 0.0329
-18 6 22 -19.8999 0.1062
-18 6 23 5.2696 0.1540
-18 6 24 -16.7641 0.0733
-18 6 25 5.4240 0.0533
-18 6 26 -12.4173 -0.0573
-18 6 27 3.0146 -0.0269
-18 6 28 -4.8944 0.0410
-18 6 29 1.4420 0.1323
-18 7 1 27.4525 0.1996
-18 7 2 7.1939 -0.3672
-18 7 3 44.9855 0.1193
-18 7 4 7.2004 -0.0946
-18 7 5 25.3989 -0.0705
-18 7 6 -16.7009 0.0635
-18 7 7 4.2791 -0.1200
-18 7 8 -22.7141 0.0355
-18 7 9 0.5760 -0.0636
-18 7 10 -10.0303 -0.0804
-18 7 11 0.8158 -0.0199
-18 7 12 9.9071 -0.0407
-18 7 13 -2.3476 0.0776
-18 7 14 12.2056 0.0990
-18 7 15 -17.1614 0.1088
-18 7 16 1.3476 0.0602
-18 7 17 -14.0885 0.0046
-18 7 18 7.9734 -0.0149
-18 7 19 6.2408 -0.0270
-18 7 20 9.9774 0.0609
-18 7 21 8.5174 -0.0105
-18 7 22 -3.7781 0.0600
-18 7 23 1.2976 -0.0735
-18 7 24 -8.2088 0.0100
-18 7 25 2.5512 -0.0112
-18 7 26 -1.1583 0.1352
-18 7 27 3.4316 0.0676
-18 7 28 -0.3172 0.1374
-18 8 1 -6.4655 -0.1501
-18 8 2 3.0467 -0.0750
-18 8 3 4.7482 -0.1430
-18 8 4 13.7458 -0.2352
-18 8 5 15.2803 0.0672
-18 8 6 29.7361 -0.0883
-18 8 7 12.8552 0.0347
-18 8 8 27.7756 0.0177
-18 8 9 -0.0649 -0.0805
-18 8 10 16.2305 0.0805
-18 8 11 0.2833 -0.0316
-18 8 12 9.1611 0.0505
-18 8 13 9.3372 0.0109
-18 8 14 7.4041 -0.0227
-18 8 15 15.3785 0.0183
-18 8 16 3.5879 -0.0159
-18 8 17 6.8494 0.0219
-18 8 18 -5.7152 -0.0365
-18 8 19 -1.1105 -0.0275
-18 8 20 -2.1814 -0.0646
-18 8 21 4.0525 0.0067
-18 8 22 4.2927 0.0851
-18 8 23 4.5481 0.1303
-18 8 24 2.2973 0.1582
-18 8 25 1.2666 0.0278
-18 8 26 2.4632 -0.0462
-18 8 27 -0.1464 -0.1392
-18 9 1 4.1509 -0.4328
-18 9 2 -17.3279 -0.1308
-18 9 3 0.3378 -0.3573
-18 9 4 -23.7292 -0.0239
-18 9 5 3.9810 -0.2965
-18 9 6 -20.1676 -0.0697
-18 9 7 1.3811 -0.0121
-18 9 8 -5.9583 0.0238
-18 9 9 -4.8652 0.1006
-18 9 10 12.6006 0.0241
-18 9 11 -8.1440 -0.0161
-18 9 12 23.5049 0.0441
-18 9 13 -3.4380 0.0220
-18 9 14 19.1498 0.0908
-18 9 15 -4.1158 0.0735
-18 9 16 -0.0223 0.0028
-18 9 17 -9.6940 -0.0025
-18 9 18 -8.6500 -0.0456
-18 9 19 -3.0905 0.0102
-18 9 20 1.9019 0.0399
-18 9 21 9.6028 0.0590
-18 9 22 12.2327 -0.0021
-18 9 23 9.8062 -0.0373
-18 9 24 5.0614 -0.0869
-18 9 25 -2.6155 -0.0225
-18 9 26 -4.1057 0.0340
-18 10 1 -10.2676 0.6312
-18 10 2 5.2221 -0.1637
-18 10 3 -7.0801 0.3101
-18 10 4 -1.0114 -0.0345
-18 10 5 -19.6219 0.1887
-18 10 6 -12.3977 0.2599
-18 10 7 -16.9430 -0.0973
-18 10 8 -9.4170 0.1100
-18 10 9 -6.1789 -0.2462
-18 10 10 -9.6015 -0.0004
-18 10 11 -7.5873 -0.0882
-18 10 12 -11.8763 0.0315
-18 10 13 -7.6490 0.0001
-18 10 14 -4.4373 0.0393
-18 10 15 1.7113 0.0074
-18 10 16 5.5704 0.0419
-18 10 17 6.1538 0.0501
-18 10 18 6.7332 0.0302
-18 10 19 0.1449 0.0321
-18 10 20 5.1369 -0.0291
-18 10 21 -4.5584 -0.0263
-18 10 22 5.3403 -0.0142
-18 10 23 -5.6274 0.0365
-18 10 24 3.7445 0.0398
-18 10 25 -4.8260 0.0554
-18 10 26 0.4490 -0.0270
-18 11 1 -3.6883 -0.3848
-18 11 2 14.3398 0.4795
-18 11 3 4.0882 0.0485
-18 11 4 19.6141 0.0308
-18 11 5 6.4004 0.0880
-18 11 6 15.3534 -0.2816
-18 11 7 -9.5679 0.2128
-18 11 8 2.1566 -0.0161
-18 11 9 -13.6516 0.1868
-18 11 10 5.2183 0.1140
-18 11 11 3.1923 0.0017
-18 11 12 3.5720 0.1254
-18 11 13 6.1115 0.0292
-18 11 14 -8.1962 0.1400
-18 11 15 4.7549 0.0430
-18 11 16 -4.5089 0.0075
-18 11 17 9.2606 -0.0577
-18 11 18 1.9785 -0.1018
-18 11 19 3.1055 -0.0002
-18 11 20 -3.0767 0.0135
-18 11 21 -5.6516 0.1388
-18 11 22 -2.9970 0.0839
-18 11 23 -0.9868 0.0268
-18 11 24 3.3284 -0.0177
-18 11 25 2.4582 -0.0783
-18 12 1 -13.8762 -0.1817
-18 12 2 4.2450 -0.5399
-18 12 3 -2.1458 -0.5655
-18 12 4 15.9514 -0.0086
-18 12 5 1.8933 -0.2450
-18 12 6 4.8546 0.3503
-18 12 7 1.2212 -0.0406
-18 12 8 1.7515 0.0959
-18 12 9 3.0839 0.0056
-18 12 10 1.5490 -0.0456
-18 12 11 -2.0528 0.0675
-18 12 12 0.0650 -0.0191
-18 12 13 1.2358 0.0415
-18 12 14 0.9508 -0.0018
-18 12 15 6.2724 0.0136
-18 12 16 -2.3342 -0.0241
-18 12 17 5.0541 -0.0188
-18 12 18 -2.5037 -0.0421
-18 12 19 2.1043 0.0153
-18 12 20 -0.8580 0.0327
-18 12 21 -1.1454 0.1428
-18 12 22 -0.0184 0.1421
-18 12 23 0.1546 0.2127
-18 13 1 0.8603 0.2483
-18 13 2 3.4143 0.3933
-18 13 3 -8.7143 0.5386
-18 13 4 4.3361 -0.0257
-18 13 5 0.5287 0.0687
-18 13 6 8.8195 -0.2434
-18 13 7 -1.5612 -0.1020
-18 13 8 -14.7059 0.0185
-18 13 9 -15.8652 -0.0524
-18 13 10 -22.8991 0.0305
-18 13 11 -2.3963 -0.1073
-18 13 12 -1.1646 -0.0380
-18 13 13 10.1590 -0.0425
-18 13 14 4.3957 0.0550
-18 13 15 -1.8874 0.0782
-18 13 16 -7.6653 0.1056
-18 13 17 -13.2818 0.1008
-18 13 18 -9.9027 0.0105
-18 13 19 -6.3636 0.0193
-18 13 20 1.4074 -0.0480
-18 13 21 5.0779 0.0124
-18 13 22 5.4340 0.0303
-18 14 1 -9.4994 -0.3680
-18 14 2 9.0916 -0.1296
-18 14 3 -9.0192 -0.4846
-18 14 4 6.8861 -0.0306
-18 14 5 -3.9498 0.0931
-18 14 6 -0.2908 0.1299
-18 14 7 1.2169 0.3108
-18 14 8 -0.4556 0.0123
-18 14 9 3.4163 0.2277
-18 14 10 -3.8441 0.0181
-18 14 11 -3.3404 0.2091
-18 14 12 -8.7015 -0.0036
-18 14 13 -3.3684 0.1392
-18 14 14 -5.6284 -0.1010
-18 14 15 -1.2431 0.0478
-18 14 16 -5.4994 -0.1648
-18 14 17 -2.7508 -0.0647
-18 14 18 -4.7945 -0.2062
-18 14 19 -0.7224 -0.1106
-18 14 20 -2.2791 -0.1730
-18 14 21 0.9815 -0.0982
-18 15 1 -3.2248 -0.0431
-18 15 2 -22.3296 0.0671
-18 15 3 -10.9984 0.1008
-18 15 4 -16.9279 0.1659
-18 15 5 -0.7571 -0.1675
-18 15 6 -3.0625 0.0294
-18 15 7 17.2306 -0.1621
-18 15 8 5.0282 0.0175
-18 15 9 18.8357 -0.0107
-18 15 10 0.2182 -0.0250
-18 15 11 4.8473 0.0325
-18 15 12 -6.2400 -0.0099
-18 15 13 -4.4770 0.0776
-18 15 14 -2.6565 -0.0093
-18 15 15 0.3752 0.0678
-18 15 16 6.3303 -0.0433
-18 15 17 3.3772 0.0591
-18 15 18 4.5777 -0.0048
-18 15 19 -2.0876 0.0352
-18 15 20 -1.1969 0.0070
-18 16 1 5.3231 0.1496
-18 16 2 5.7273 0.0534
-18 16 3 6.0701 0.1140
-18 16 4 -0.9427 -0.0531
-18 16 5 1.3608 0.2338
-18 16 6 -6.2484 0.0954
-18 16 7 -1.4495 0.1593
-18 16 8 -8.9826 0.0833
-18 16 9 -0.7822 0.0099
-18 16 10 -10.0076 0.0091
-18 16 11 1.4791 0.0323
-18 16 12 -7.4870 0.0195
-18 16 13 4.9007 0.1632
-18 16 14 -1.8230 0.1116
-18 16 15 6.2975 0.2539
-18 16 16 0.1369 0.0434
-18 16 17 3.4936 0.1317
-18 16 18 -0.0074 -0.1639
-18 17 1 20.3560 0.2508
-18 17 2 17.4893 0.0427
-18 17 3 11.9066 0.2166
-18 17 4 5.6509 -0.1165
-18 17 5 3.4709 0.0485
-18 17 6 -13.3029 -0.1975
-18 17 7 -6.8638 0.1355
-18 17 8 -23.2679 0.0574
-18 17 9 -6.9480 0.2405
-18 17 10 -16.2067 0.1408
-18 17 11 0.7459 0.0882
-18 17 12 -7.0490 -0.0634
-18 17 13 3.8262 -0.0842
-18 17 14 -5.1942 -0.2138
-18 17 15 1.5325 -0.1836
-18 17 16 -4.2590 -0.1957
-18 17 17 0.4745 -0.2558
-18 18 1 3.8344 -0.1232
-18 18 2 -3.2283 0.0053
-18 18 3 -0.7982 -0.1266
-18 18 4 4.4013 -0.0760
-18 18 5 -4.5832 -0.1810
-18 18 6 10.5460 -0.0957
-18 18 7 1.4274 -0.0685
-18 18 8 6.1921 0.0068
-18 18 9 4.3887 0.1052
-18 18 10 -4.5809 0.0740
-18 18 11 4.9123 0.0581
-18 18 12 -7.8101 -0.0711
-18 18 13 5.1139 -0.0925
-18 18 14 -5.4023 -0.2408
-18 18 15 3.0841 0.0308
-18 19 1 -14.9668 0.3315
-18 19 2 1.7703 -0.1401
-18 19 3 -5.2907 0.4756
-18 19 4 5.4136 -0.0024
-18 19 5 4.2402 0.2104
-18 19 6 8.9710 -0.1358
-18 19 7 5.9093 -0.2326
-18 19 8 10.7658 -0.1213
-18 19 9 4.8417 -0.1248
-18 19 10 9.1559 0.2037
-18 19 11 3.4868 0.2839
-18 19 12 5.7101 0.3651
-18 19 13 4.7205 0.3789
-18 19 14 4.1062 0.2992
-18 20 1 4.1285 0.1231
-18 20 2 15.0575 0.2940
-18 20 3 5.4722 0.1910
-18 20 4 19.2184 0.0217
-18 20 5 -2.3077 0.0338
-18 20 6 8.5124 -0.2685
-18 20 7 -4.0182 -0.0245
-18 20 8 0.0015 -0.2721
-18 20 9 -0.9562 0.0155
-18 20 10 -2.1619 -0.0383
-18 20 11 0.4646 0.2429
-18 20 12 -1.1905 0.2124
-18 21 1 2.1906 -0.1727
-18 21 2 7.1204 -0.3899
-18 21 3 2.5415 0.1200
-18 21 4 6.7390 0.2029
-18 21 5 -0.9822 0.3202
-18 21 6 4.6979 0.3403
-18 21 7 -7.3838 0.0182
-18 21 8 1.3131 -0.0348
-18 21 9 -8.5339 -0.2327
-18 22 1 -7.3286 0.1000
-18 22 2 -6.9516 -0.1499
-18 22 3 -5.5128 0.1846
-18 22 4 -4.1578 -0.2549
-18 22 5 -2.6283 0.0626
-18 22 6 -2.7414 -0.1894
-18 23 1 -9.3650 0.0892
-18 23 2 -7.3821 -0.2651
-17 -25 17 2.8580 0.3031
-17 -25 18 12.8802 0.1100
-17 -25 19 -0.0821 0.0774
-17 -25 20 10.7429 -0.1332
-17 -25 21 -7.2199 -0.1159
-17 -25 22 0.5370 -0.2256
-17 -24 11 8.7396 0.0329
-17 -24 12 -1.7660 0.3071
-17 -24 13 4.5832 0.0139
-17 -24 14 -2.9118 0.0994
-17 -24 15 10.7834 -0.0206
-17 -24 16 3.1796 -0.2113
-17 -24 17 18.9566 -0.0003
-17 -24 18 4.9522 -0.3741
-17 -24 19 19.2803 0.1453
-17 -24 20 3.9328 -0.2327
-17 -24 21 13.9921 0.2489
-17 -24 22 6.6297 -0.1264
-17 -24 23 6.9665 -0.0130
-17 -24 24 5.6457 -0.1706
-17 -24 25 -5.6075 -0.2492
-17 -24 26 -6.5630 -0.0213
-17 -23 8 -1.3825 0.3262
-17 -23 9 -0.5578 -0.0264
-17 -23 10 -6.4810 0.2528
-17 -23 11 -5.7674 -0.0519
-17 -23 12 -12.0858 0.0504
-17 -23 13 -9.8138 -0.1455
-17 -23 14 -9.8562 -0.1376
-17 -23 15 -8.6912 -0.1728
-17 -23 16 -0.2205 -0.1403
-17 -23 17 -2.7053 -0.0122
-17 -23 18 9.4586 -0.0112
-17 -23 19 2.2944 0.0586
-17 -23 20 10.4681 -0.0301
-17 -23 21 4.6483 -0.0428
-17 -23 22 3.8891 0.0201
-17 -23 23 1.9072 0.0376
-17 -23 24 -5.2980 0.1821
-17 -23 25 -3.0743 0.0752
-17 -23 26 -4.9524 0.0739
-17 -23 27 -3.8331 -0.0536
-17 -23 28 -2.2766 -0.0722
-17 -23 29 -5.6243 -0.0827
-17 -22 5 3.8239 0.0427
-17 -22 6 0.1143 0.1272
-17 -22 7 3.9872 0.1665
-17 -22 8 -2.5372 0.1717
-17 -22 9 2.9679 0.0913
-17 -22 10 -2.8752 0.0695
-17 -22 11 3.2673 -0.1192
-17 -22 12 -1.9745 -0.0803
-17 -22 13 0.9078 -0.1460
-17 -22 14 -6.9476 -0.0225
-17 -22 15 -6.2382 0.0754
-17 -22 16 -18.2897 0.0515
-17 -22 17 -13.6921 0.1339
-17 -22 18 -24.8340 -0.0706
-17 -22 19 -13.2522 0.0825
-17 -22 20 -16.9165 -0.0761
-17 -22 21 -6.5957 0.1265
-17 -22 22 -4.0442 0.0064
-17 -22 23 1.0669 0.0464
-17 -22 24 2.2025 0.0293
-17 -22 25 6.9594 -0.0666
-17 -22 26 -4.5330 0.1071
-17 -22 27 6.1189 -0.1110
-17 -22 28 -11.6703 0.1095
-17 -22 29 7.2548 -0.1259
-17 -22 30 -6.9988 0.0880
-17 -21 3 16.1390 -0.2095
-17 -21 4 3.1550 0.1510
-17 -21 5 9.7232 -0.2540
-17 -21 6 -2.9828 0.1695
-17 -21 7 7.5720 -0.2617
-17 -21 8 1.4272 0.1220
-17 -21 9 17.8352 -0.2037
-17 -21 10 10.4403 0.1211
-17 -21 11 18.9758 -0.1001
-17 -21 12 5.1614 0.1514
-17 -21 13 4.6505 -0.0584
-17 -21 14 -5.2761 0.0478
-17 -21 15 -7.0801 -0.0587
-17 -21 16 -8.8727 -0.0372
-17 -21 17 -9.8038 0.0782
-17 -21 18 -11.1573 -0.0128
-17 -21 19 -10.7370 0.1003
-17 -21 20 -17.1697 -0.1014
-17 -21 21 -9.6710 -0.0666
-17 -21 22 -13.7686 -0.1204
-17 -21 23 0.6467 -0.0416
-17 -21 24 2.2576 0.0306
-17 -21 25 10.8089 0.1037
-17 -21 26 13.4606 0.0661
-17 -21 27 11.3924 0.1239
-17 -21 28 10.1974 0.0005
-17 -21 29 2.1681 0.0425
-17 -21 30 -0.9376 0.0344
-17 -21 31 -5.4867 -0.0478
-17 -21 32 -2.3515 0.2078
-17 -20 1 -5.7864 0.3107
-17 -20 2 -3.9753 0.1790
-17 -20 3 -4.0315 0.3030
-17 -20 4 0.6617 -0.0194
-17 -20 5 -0.2829 0.0627
-17 -20 6 5.4922 -0.2353
-17 -20 7 1.7223 -0.1294
-17 -20 8 4.3921 -0.2040
-17 -20 9 0.6093 -0.0824
-17 -20 10 -0.1287 -0.0103
-17 -20 11 -1.0949 0.0036
-17 -20 12 -6.2007 0.0579
-17 -20 13 -9.3318 -0.0258
-17 -20 14 -17.3345 0.0273
-17 -20 15 -15.2967 -0.0660
-17 -20 16 -16.1425 -0.0215
-17 -20 17 -2.3597 -0.0698
-17 -20 18 -3.2547 -0.0350
-17 -20 19 12.0836 0.0338
-17 -20 20 1.5073 0.0330
-17 -20 21 17.7276 0.1172
-17 -20 22 -1.5993 0.0219
-17 -20 23 19.9782 0.0397
-17 -20 24 -6.1695 -0.0393
-17 -20 25 21.4636 -0.0231
-17 -20 26 -6.2257 -0.0026
-17 -20 27 18.9936 0.0346
-17 -20 28 -6.0998 0.0596
-17 -20 29 9.6481 0.0631
-17 -20 30 -6.8104 -0.0690
-17 -20 31 1.7232 -0.1082
-17 -20 32 -6.7156 -0.3226
-17 -20 33 -3.2533 -0.2328
-17 -19 1 1.7418 0.0942
-17 -19 2 -10.1026 0.2493
-17 -19 3 5.3228 -0.0942
-17 -19 4 -7.5905 0.1131
-17 -19 5 10.8019 -0.0045
-17 -19 6 -0.0778 0.0730
-17 -19 7 7.7855 0.1218
-17 -19 8 3.1520 0.0395
-17 -19 9 -3.6598 0.0851
-17 -19 10 0.1596 0.0383
-17 -19 11 -15.2469 -0.0084
-17 -19 12 -3.8576 0.0673
-17 -19 13 -13.4440 -0.0681
-17 -19 14 -0.8431 0.0093
-17 -19 15 -3.5023 -0.0486
-17 -19 16 -3.0286 -0.0530
-17 -19 17 2.3080 0.0785
-17 -19 18 -1.7837 -0.0701
-17 -19 19 15.9808 0.1300
-17 -19 20 8.3286 -0.0794
-17 -19 21 16.5674 0.0768
-17 -19 22 0.5550 -0.0148
-17 -19 23 -3.6086 0.0265
-17 -19 24 -9.6857 0.1049
-17 -19 25 -10.0089 0.0519
-17 -19 26 -5.0199 0.1970
-17 -19 27 -2.5403 0.0368
-17 -19 28 3.4610 0.0650
-17 -19 29 3.2983 -0.1702
-17 -19 30 9.4773 -0.1242
-17 -19 31 2.4843 -0.2796
-17 -19 32 10.9307 -0.0909
-17 -19 33 2.3742 -0.2665
-17 -19 34 9.8216 -0.0560
-17 -18 1 1.0288 -0.0041
-17 -18 2 2.9861 -0.1072
-17 -18 3 -6.4174 -0.0008
-17 -18 4 -0.2045 0.0385
-17 -18 5 -5.1456 -0.0672
-17 -18 6 0.4813 0.0674
-17 -18 7 -2.1313 -0.1016
-17 -18 8 -3.8961 0.0098
-17 -18 9 -2.7874 -0.0660
-17 -18 10 0.5820 -0.0484
-17 -18 11 7.8926 -0.0027
-17 -18 12 23.1752 -0.0288
-17 -18 13 16.9358 0.0719
-17 -18 14 29.8021 0.0468
-17 -18 15 3.7795 0.0851
-17 -18 16 14.6354 0.0426
-17 -18 17 -10.9085 0.0137
-17 -18 18 -4.5408 0.0065
-17 -18 19 -16.6831 -0.0381
-17 -18 20 -16.2325 -0.0199
-17 -18 21 -2.3779 -0.0806
-17 -18 22 -4.9099 -0.0327
-17 -18 23 16.4125 -0.0300
-17 -18 24 -1.5982 0.0193
-17 -18 25 3.7479 0.0368
-17 -18 26 -13.5505 0.0009
-17 -18 27 -10.9843 0.0504
-17 -18 28 -11.8463 0.0516
-17 -18 29 -7.6141 0.1441
-17 -18 30 -3.5708 0.1173
-17 -18 31 0.3399 0.0909
-17 -18 32 4.0947 0.0099
-17 -18 33 3.4391 0.0458
-17 -18 34 5.1028 0.0085
-17 -17 1 2.8609 -0.1201
-17 -17 2 -0.3388 -0.0718
-17 -17 3 4.7110 -0.1157
-17 -17 4 -1.8733 -0.1091
-17 -17 5 -5.0933 0.0292
-17 -17 6 -1.9924 0.0452
-17 -17 7 -5.8967 0.1281
-17 -17 8 11.7703 0.1433
-17 -17 9 4.7093 0.0412
-17 -17 10 16.6356 0.1032
-17 -17 11 1.1438 -0.0787
-17 -17 12 1.3652 0.0515
-17 -17 13 -5.9975 -0.0978
-17 -17 14 -4.3746 0.0482
-17 -17 15 -0.7677 -0.0103
-17 -17 16 -6.6189 0.0760
-17 -17 17 -6.1305 0.0728
-17 -17 18 -16.0272 0.0285
-17 -17 19 -9.9950 0.0579
-17 -17 20 -9.1360 -0.0009
-17 -17 21 -4.2956 0.0599
-17 -17 22 -3.1616 0.0385
-17 -17 23 -6.1528 -0.0062
-17 -17 24 -3.3499 -0.0102
-17 -17 25 -1.1951 -0.0721
-17 -17 26 0.2794 -0.0126
-17 -17 27 1.0153 -0.0024
-17 -17 28 -2.8285 -0.0310
-17 -17 29 -4.0503 0.0184
-17 -17 30 -2.0422 -0.0432
-17 -17 31 -5.3320 0.0626
-17 -17 32 -1.6212 0.0502
-17 -17 33 -7.0902 -0.0440
-17 -17 34 -1.1368 0.0045
-17 -17 35 -2.2470 -0.2278
-17 -16 1 8.3197 0.0129
-17 -16 2 2.9244 0.0406
-17 -16 3 5.3159 0.0246
-17 -16 4 1.7831 0.0617
-17 -16 5 6.3075 0.0574
-17 -16 6 3.7956 0.0074
-17 -16 7 7.9835 0.0811
-17 -16 8 3.7012 -0.0419
-17 -16 9 6.1792 0.1013
-17 -16 10 2.6331 -0.0327
-17 -16 11 -1.9354 0.1128
-17 -16 12 -3.7975 0.0017
-17 -16 13 -20.8512 0.1094
-17 -16 14 -15.9405 -0.0059
-17 -16 15 -35.8239 0.0382
-17 -16 16 -15.3030 -0.0669
-17 -16 17 -28.0921 -0.0219
-17 -16 18 -9.3185 -0.0116
-17 -16 19 -24.0430 0.0143
-17 -16 20 -23.9422 0.0645
-17 -16 21 -27.7614 -0.0385
-17 -16 22 -22.6564 0.0294
-17 -16 23 -6.5694 -0.0585
-17 -16 24 5.4966 0.0594
-17 -16 25 12.1665 0.0271
-17 -16 26 17.2577 0.0293
-17 -16 27 12.1354 0.0308
-17 -16 28 13.8816 -0.0540
-17 -16 29 9.1445 0.0329
-17 -16 30 4.3624 -0.1223
-17 -16 31 2.8349 -0.0274
-17 -16 32 -1.7495 -0.2317
-17 -16 33 1.6174 -0.0008
-17 -16 34 -0.5823 -0.1875
-17 -16 35 -0.0022 0.1389
-17 -15 1 -4.8228 -0.0856
-17 -15 2 -3.3387 -0.1479
-17 -15 3 -4.9122 -0.2311
-17 -15 4 -5.2665 -0.1778
-17 -15 5 -3.1511 -0.2968
-17 -15 6 -4.0644 -0.0507
-17 -15 7 5.8367 -0.1192
-17 -15 8 2.7316 0.1272
-17 -15 9 14.6903 0.0420
-17 -15 10 6.7415 0.1025
-17 -15 11 13.7028 -0.0149
-17 -15 12 4.5989 -0.0208
-17 -15 13 3.2328 -0.0989
-17 -15 14 -3.2964 0.0150
-17 -15 15 -5.2596 -0.0343
-17 -15 16 -7.4526 0.1406
-17 -15 17 -4.4664 -0.0006
-17 -15 18 -6.3052 0.0554
-17 -15 19 -1.6270 -0.0934
-17 -15 20 -1.9372 -0.0960
-17 -15 21 -1.5389 -0.0305
-17 -15 22 -3.2909 -0.0830
-17 -15 23 -8.6729 0.0847
-17 -15 24 -8.4423 -0.0936
-17 -15 25 -5.7091 0.0805
-17 -15 26 -0.9805 -0.0579
-17 -15 27 3.9625 0.1039
-17 -15 28 0.5557 0.0337
-17 -15 29 0.8069 0.0593
-17 -15 30 -3.7560 0.0798
-17 -15 31 -0.0878 0.0036
-17 -15 32 -1.7512 0.1746
-17 -15 33 -0.8320 -0.0577
-17 -15 34 -1.1282 0.1568
-17 -15 35 -2.2868 -0.1605
-17 -15 36 2.5584 0.0831
-17 -14 1 -1.2834 0.0276
-17 -14 2 -11.7147 -0.1143
-17 -14 3 -3.8426 -0.0449
-17 -14 4 -0.3510 -0.1020
-17 -14 5 6.5650 0.0421
-17 -14 6 5.7491 0.0191
-17 -14 7 9.5879 0.0429
-17 -14 8 -6.8392 0.0419
-17 -14 9 11.6710 -0.0021
-17 -14 10 -9.8771 0.0475
-17 -14 11 26.5037 -0.0057
-17 -14 12 5.8916 0.0406
-17 -14 13 37.6254 -0.0116
-17 -14 14 18.2839 -0.0012
-17 -14 15 23.0063 -0.0054
-17 -14 16 5.3373 -0.0312
-17 -14 17 -1.9533 0.0629
-17 -14 18 -5.2628 0.0095
-17 -14 19 4.4433 0.1073
-17 -14 20 3.8619 0.0098
-17 -14 21 15.5047 -0.0222
-17 -14 22 0.6282 -0.0397
-17 -14 23 2.2315 -0.0922
-17 -14 24 -8.4999 0.0376
-17 -14 25 -10.5771 -0.0010
-17 -14 26 -9.1636 0.0325
-17 -14 27 -11.4892 -0.0015
-17 -14 28 -5.9336 -0.0837
-17 -14 29 -4.7784 0.0395
-17 -14 30 -5.9791 -0.0392
-17 -14 31 -2.8355 0.1371
-17 -14 32 -9.8950 0.0263
-17 -14 33 0.2733 0.0928
-17 -14 34 -5.0719 0.0272
-17 -14 35 4.4108 -0.0307
-17 -14 36 -2.6516 0.0168
-17 -13 1 -3.8318 0.3204
-17 -13 2 -1.8079 0.2187
-17 -13 3 -2.2751 0.1043
-17 -13 4 -0.5228 -0.0682
-17 -13 5 -8.4118 -0.1647
-17 -13 6 0.0607 -0.2011
-17 -13 7 -4.9642 -0.1482
-17 -13 8 4.9535 -0.0549
-17 -13 9 -2.0682 0.0286
-17 -13 10 1.6686 0.0933
-17 -13 11 -4.1573 0.1143
-17 -13 12 0.0517 0.0729
-17 -13 13 -2.6956 0.0226
-17 -13 14 -2.7899 -0.0059
-17 -13 15 -2.7948 -0.0968
-17 -13 16 -3.8499 0.0276
-17 -13 17 1.9814 -0.1422
-17 -13 18 -1.2735 0.0348
-17 -13 19 0.2667 -0.1564
-17 -13 20 -4.7862 -0.0382
-17 -13 21 0.8224 -0.0521
-17 -13 22 1.7220 -0.0447
-17 -13 23 10.4530 0.0669
-17 -13 24 3.0346 -0.0383
-17 -13 25 5.7885 0.0583
-17 -13 26 -5.6812 0.0249
-17 -13 27 2.3319 0.0720
-17 -13 28 -6.6632 0.1279
-17 -13 29 2.6215 0.0504
-17 -13 30 -10.9698 0.0635
-17 -13 31 -2.4919 -0.0148
-17 -13 32 -12.9699 -0.0272
-17 -13 33 -3.2387 0.0813
-17 -13 34 -7.4433 -0.0255
-17 -13 35 0.0407 0.2487
-17 -13 36 -0.6308 -0.0444
-17 -12 1 8.8583 -0.4453
-17 -12 2 -8.0274 -0.0922
-17 -12 3 -11.6076 -0.4014
-17 -12 4 -21.9111 0.1190
-17 -12 5 -16.5292 -0.1084
-17 -12 6 -19.5892 0.2602
-17 -12 7 -2.3652 0.0526
-17 -12 8 -10.8522 0.1190
-17 -12 9 14.1067 -0.0346
-17 -12 10 -7.1096 -0.0637
-17 -12 11 14.1237 -0.1270
-17 -12 12 -8.9146 -0.0157
-17 -12 13 9.0143 -0.0251
-17 -12 14 7.0974 0.0841
-17 -12 15 19.1955 0.0612
-17 -12 16 19.5191 -0.0208
-17 -12 17 11.9428 0.0663
-17 -12 18 -0.4752 -0.0772
-17 -12 19 -4.2678 0.0955
-17 -12 20 -9.5846 -0.0263
-17 -12 21 -2.6197 -0.0146
-17 -12 22 -3.7205 -0.0349
-17 -12 23 -3.3746 -0.1375
-17 -12 24 0.0651 0.0463
-17 -12 25 -1.8624 -0.0670
-17 -12 26 4.4804 0.1270
-17 -12 27 0.0305 -0.0416
-17 -12 28 2.0570 0.0291
-17 -12 29 1.9530 -0.0603
-17 -12 30 4.1189 0.0095
-17 -12 31 9.3692 0.0436
-17 -12 32 4.8716 0.1155
-17 -12 33 8.7313 0.0601
-17 -12 34 1.0785 0.1332
-17 -12 35 5.7039 -0.0842
-17 -12 36 2.3095 0.0913
-17 -11 1 3.9206 0.2432
-17 -11 2 11.1794 -0.0516
-17 -11 3 -5.3891 0.0878
-17 -11 4 3.2428 -0.2272
-17 -11 5 -18.0543 -0.1027
-17 -11 6 -7.0885 -0.1089
-17 -11 7 -12.4105 -0.0708
-17 -11 8 -0.6253 0.1008
-17 -11 9 6.0506 0.0193
-17 -11 10 7.2563 0.1327
-17 -11 11 8.0787 0.0599
-17 -11 12 2.7379 0.0201
-17 -11 13 -5.9790 -0.0229
-17 -11 14 -6.0303 -0.0445
-17 -11 15 -20.5779 -0.0702
-17 -11 16 -8.0336 0.0462
-17 -11 17 -18.5979 -0.0603
-17 -11 18 -3.6121 0.0371
-17 -11 19 -12.3292 -0.0854
-17 -11 20 -12.9085 -0.0184
-17 -11 21 -10.9183 0.0037
-17 -11 22 -12.8189 0.0478
-17 -11 23 5.6697 0.0923
-17 -11 24 1.8078 0.0584
-17 -11 25 11.0736 0.0455
-17 -11 26 -1.4953 0.0080
-17 -11 27 5.2580 0.0100
-17 -11 28 -0.5217 -0.0256
-17 -11 29 15.0065 0.0013
-17 -11 30 7.6177 -0.1038
-17 -11 31 17.0955 0.0111
-17 -11 32 3.3526 -0.1737
-17 -11 33 6.3553 0.1006
-17 -11 34 -4.0509 -0.2131
-17 -11 35 -1.4325 0.1528
-17 -11 36 -4.8107 -0.2766
-17 -10 1 -8.7982 -0.1670
-17 -10 2 -2.5607 0.3711
-17 -10 3 2.8105 -0.2195
-17 -10 4 4.9752 0.2764
-17 -10 5 3.2205 -0.1369
-17 -10 6 -4.8731 0.0287
-17 -10 7 -8.1961 -0.0586
-17 -10 8 -25.7822 -0.0618
-17 -10 9 -18.3736 0.0226
-17 -10 10 -31.2599 -0.0559
-17 -10 11 -11.9382 -0.0437
-17 -10 12 -17.6462 -0.0511
-17 -10 13 -10.9291 -0.0243
-17 -10 14 -15.6718 0.0256
-17 -10 15 -21.5053 0.0245
-17 -10 16 -14.8638 0.0070
-17 -10 17 -18.5045 -0.0225
-17 -10 18 -4.0795 -0.0191
-17 -10 19 -7.8691 -0.0327
-17 -10 20 4.3857 -0.0348
-17 -10 21 -2.0501 -0.0406
-17 -10 22 -0.0647 -0.0368
-17 -10 23 -6.4430 0.0252
-17 -10 24 -10.1294 0.0907
-17 -10 25 -3.8327 0.1150
-17 -10 26 -3.1671 0.1628
-17 -10 27 4.4874 0.0865
-17 -10 28 0.0409 0.0673
-17 -10 29 -4.1537 0.0102
-17 -10 30 -7.6644 -0.0948
-17 -10 31 -9.6914 -0.0276
-17 -10 32 -6.8880 -0.1553
-17 -10 33 -5.3558 0.0429
-17 -10 34 -3.9248 -0.0433
-17 -10 35 -1.2692 0.1331
-17 -10 36 -0.6105 0.0442
-17 -9 1 -11.9556 0.3533
-17 -9 2 3.7691 -0.0367
-17 -9 3 0.2824 0.0967
-17 -9 4 13.2027 -0.2076
-17 -9 5 4.3173 -0.0920
-17 -9 6 -3.6744 0.0530
-17 -9 7 -11.9969 0.0232
-17 -9 8 -20.0174 0.2438
-17 -9 9 -7.7008 0.0374
-17 -9 10 -2.5777 0.2020
-17 -9 11 6.5745 0.0216
-17 -9 12 14.0006 0.1057
-17 -9 13 3.8367 -0.0321
-17 -9 14 24.5008 -0.0113
-17 -9 15 1.9934 -0.0004
-17 -9 16 27.9562 -0.0070
-17 -9 17 0.4754 0.0678
-17 -9 18 17.9660 -0.0130
-17 -9 19 2.7912 -0.0064
-17 -9 20 6.8179 0.0147
-17 -9 21 -0.5334 -0.0458
-17 -9 22 -5.6741 0.0684
-17 -9 23 -9.0166 -0.0606
-17 -9 24 -6.1092 0.0099
-17 -9 25 -6.5391 -0.0204
-17 -9 26 -3.6718 -0.0213
-17 -9 27 -5.2949 0.0305
-17 -9 28 -7.2526 -0.0626
-17 -9 29 -2.1853 -0.0254
-17 -9 30 -3.8393 -0.0568
-17 -9 31 2.0106 -0.0126
-17 -9 32 0.2677 0.0225
-17 -9 33 2.2861 -0.0158
-17 -9 34 2.4426 -0.0275
-17 -9 35 0.8017 -0.1094
-17 -9 36 -0.1455 -0.1020
-17 -8 1 -3.7583 -0.6152
-17 -8 2 2.8506 -0.0252
-17 -8 3 -8.8350 -0.3937
-17 -8 4 -0.9864 0.0891
-17 -8 5 3.9415 -0.0577
-17 -8 6 11.8223 -0.0207
-17 -8 7 28.9136 -0.0053
-17 -8 8 13.4773 -0.0817
-17 -8 9 15.1772 0.0589
-17 -8 10 -15.3820 -0.0550
-17 -8 11 -9.9413 0.0523
-17 -8 12 -14.7590 -0.0462
-17 -8 13 -1.1225 0.0161
-17 -8 14 2.8193 0.0170
-17 -8 15 2.4499 -0.0843
-17 -8 16 5.8325 0.0249
-17 -8 17 3.3442 -0.1244
-17 -8 18 9.0096 0.0648
-17 -8 19 2.9502 0.0057
-17 -8 20 -1.6865 0.0269
-17 -8 21 -2.5609 0.0445
-17 -8 22 -7.5031 -0.0493
-17 -8 23 6.2339 0.0585
-17 -8 24 -0.4729 0.0129
-17 -8 25 9.9269 0.0482
-17 -8 26 1.5545 0.0503
-17 -8 27 4.3862 0.0271
-17 -8 28 0.4702 0.0698
-17 -8 29 -1.9285 0.0195
-17 -8 30 -2.4970 -0.0788
-17 -8 31 -2.1318 -0.1398
-17 -8 32 1.3515 -0.2900
-17 -8 33 2.4055 -0.1082
-17 -8 34 0.1887 -0.1888
-17 -8 35 -2.5059 0.1147
-17 -8 36 -6.3740 -0.0736
-17 -7 1 -9.6371 0.5026
-17 -7 2 -0.7751 0.4066
-17 -7 3 -16.1866 0.0236
-17 -7 4 7.8847 -0.0077
-17 -7 5 -2.8893 -0.3327
-17 -7 6 13.0765 -0.0652
-17 -7 7 -5.2575 -0.1417
-17 -7 8 0.1882 0.0621
-17 -7 9 -6.0180 0.0163
-17 -7 10 7.0299 0.0954
-17 -7 11 1.6508 0.0353
-17 -7 12 13.5758 0.0567
-17 -7 13 -8.0934 0.0340
-17 -7 14 12.9867 0.0022
-17 -7 15 -10.4089 0.1109
-17 -7 16 7.9075 0.0208
-17 -7 17 -15.4505 0.0773
-17 -7 18 -12.8795 -0.0207
-17 -7 19 -13.4793 -0.0945
-17 -7 20 -5.6223 0.0081
-17 -7 21 8.5476 -0.0907
-17 -7 22 6.9540 0.0676
-17 -7 23 3.4481 -0.0353
-17 -7 24 -6.5814 0.0137
-17 -7 25 -8.3060 0.0392
-17 -7 26 -8.9353 -0.0027
-17 -7 27 -0.7166 0.0432
-17 -7 28 -1.0200 -0.0928
-17 -7 29 4.3487 -0.0827
-17 -7 30 0.8490 -0.0456
-17 -7 31 -1.8687 -0.0319
-17 -7 32 -3.8808 0.1744
-17 -7 33 -8.5098 -0.0491
-17 -7 34 -0.4893 0.1870
-17 -7 35 -1.8789 -0.1598
-17 -7 36 6.3024 0.1858
-17 -6 1 -0.4817 -0.0037
-17 -6 2 15.0567 -0.0235
-17 -6 3 -6.2082 0.2899
-17 -6 4 1.2712 0.1816
-17 -6 5 -8.6993 0.3761
-17 -6 6 -3.1046 0.2357
-17 -6 7 8.9861 0.1360
-17 -6 8 7.7907 0.1400
-17 -6 9 13.8031 -0.0221
-17 -6 10 0.5550 0.0200
-17 -6 11 -0.9836 -0.0576
-17 -6 12 3.3108 -0.0153
-17 -6 13 5.1387 -0.0206
-17 -6 14 18.8983 0.0495
-17 -6 15 2.2076 -0.0190
-17 -6 16 10.9831 0.0598
-17 -6 17 -7.6191 -0.0006
-17 -6 18 7.8028 0.0647
-17 -6 19 0.7905 0.0466
-17 -6 20 4.5907 0.0104
-17 -6 21 -0.6692 -0.0024
-17 -6 22 -6.6703 -0.0325
-17 -6 23 -4.7034 -0.0132
-17 -6 24 -6.8775 -0.0115
-17 -6 25 -3.9117 -0.0577
-17 -6 26 -4.1840 -0.0267
-17 -6 27 2.5608 -0.0755
-17 -6 28 2.8903 0.0744
-17 -6 29 11.9267 -0.0326
-17 -6 30 3.7584 0.0471
-17 -6 31 8.3765 -0.1461
-17 -6 32 0.9552 -0.0809
-17 -6 33 5.6421 -0.0761
-17 -6 34 3.3296 0.0220
-17 -6 35 2.9321 0.0559
-17 -6 36 1.0794 0.0025
-17 -5 1 14.8432 -0.1727
-17 -5 2 13.3805 0.3236
-17 -5 3 11.1109 -0.3665
-17 -5 4 9.1226 -0.1070
-17 -5 5 -4.3435 -0.1773
-17 -5 6 -6.6347 -0.2614
-17 -5 7 -14.8772 0.1730
-17 -5 8 -19.1169 -0.1901
-17 -5 9 -9.9805 0.2227
-17 -5 10 -15.5069 -0.1147
-17 -5 11 -5.1147 0.0544
-17 -5 12 -16.6891 -0.0701
-17 -5 13 -19.2322 -0.0491
-17 -5 14 -19.9183 0.0054
-17 -5 15 -11.8633 -0.0219
-17 -5 16 1.9744 0.0512
-17 -5 17 11.8401 -0.0496
-17 -5 18 5.9815 -0.0210
-17 -5 19 4.6756 -0.0818
-17 -5 20 -8.4205 -0.0197
-17 -5 21 2.2297 -0.0005
-17 -5 22 -0.7695 0.0299
-17 -5 23 12.7509 0.0265
-17 -5 24 3.5162 0.0338
-17 -5 25 6.6753 0.0488
-17 -5 26 -4.6599 0.0291
-17 -5 27 -3.3390 0.0287
-17 -5 28 -4.9860 -0.0698
-17 -5 29 -0.7805 -0.0400
-17 -5 30 5.1733 -0.0405
-17 -5 31 3.8280 -0.0170
-17 -5 32 4.4194 0.0435
-17 -5 33 -6.9670 -0.1188
-17 -5 34 -5.8427 0.0126
-17 -5 35 -8.9849 -0.1087
-17 -5 36 -0.6563 0.1636
-17 -4 1 -18.4156 0.4275
-17 -4 2 -0.7070 -0.0503
-17 -4 3 -12.7675 0.3224
-17 -4 4 -2.5899 0.2045
-17 -4 5 9.2785 -0.0083
-17 -4 6 5.5962 0.2681
-17 -4 7 22.3252 -0.1674
-17 -4 8 7.9420 0.2119
-17 -4 9 15.1553 -0.0906
-17 -4 10 1.8870 0.1056
-17 -4 11 -5.2822 0.0164
-17 -4 12 -2.6773 0.0225
-17 -4 13 -13.6391 0.0641
-17 -4 14 10.3524 -0.0375
-17 -4 15 -5.9520 0.0702
-17 -4 16 13.7028 -0.0591
-17 -4 17 -7.9167 0.0720
-17 -4 18 -0.7353 -0.0554
-17 -4 19 -8.9353 0.0036
-17 -4 20 -7.3800 -0.0833
-17 -4 21 -6.4216 -0.0584
-17 -4 22 -5.4412 -0.0577
-17 -4 23 -0.8016 -0.0361
-17 -4 24 5.3316 -0.0418
-17 -4 25 9.7283 -0.0541
-17 -4 26 5.7890 -0.0312
-17 -4 27 5.0856 -0.0067
-17 -4 28 -9.2164 0.0673
-17 -4 29 -5.2134 0.0246
-17 -4 30 -13.8223 0.0269
-17 -4 31 -4.6843 -0.0782
-17 -4 32 -3.8696 0.0207
-17 -4 33 2.5754 -0.0172
-17 -4 34 5.9182 0.1735
-17 -4 35 4.1110 0.0060
-17 -4 36 4.9352 0.1172
-17 -3 1 3.4077 0.1336
-17 -3 2 -5.4836 0.2174
-17 -3 3 10.6190 0.1275
-17 -3 4 5.1839 -0.1404
-17 -3 5 15.4663 0.2239
-17 -3 6 -1.8132 -0.1854
-17 -3 7 23.7282 0.2585
-17 -3 8 -8.6800 -0.0529
-17 -3 9 29.6378 0.1761
-17 -3 10 -7.6013 0.0244
-17 -3 11 29.6443 -0.0138
-17 -3 12 6.1576 0.0276
-17 -3 13 20.8295 -0.1246
-17 -3 14 3.8790 0.1236
-17 -3 15 -5.0337 -0.0850
-17 -3 16 -7.2134 0.1535
-17 -3 17 -7.5538 -0.0527
-17 -3 18 2.0172 0.0507
-17 -3 19 6.1147 0.0104
-17 -3 20 2.0290 -0.0080
-17 -3 21 3.3993 0.0549
-17 -3 22 -2.9615 -0.0229
-17 -3 23 1.0188 0.0355
-17 -3 24 3.9707 0.0236
-17 -3 25 0.3500 0.0234
-17 -3 26 9.0949 0.0298
-17 -3 27 -0.3055 -0.0335
-17 -3 28 9.8628 -0.0108
-17 -3 29 2.1640 0.0289
-17 -3 30 8.6424 0.0397
-17 -3 31 4.5670 0.1086
-17 -3 32 6.8729 -0.1004
-17 -3 33 2.5391 -0.0613
-17 -3 34 -0.1374 -0.2915
-17 -3 35 -2.3838 -0.0886
-17 -2 1 7.0257 0.0477
-17 -2 2 4.2193 -0.0248
-17 -2 3 -7.8811 -0.0429
-17 -2 4 -5.6584 -0.0192
-17 -2 5 -9.7507 -0.0964
-17 -2 6 2.9190 -0.0450
-17 -2 7 -7.4636 0.0272
-17 -2 8 -3.3155 -0.0082
-17 -2 9 -13.0179 0.0928
-17 -2 10 -11.6566 -0.0234
-17 -2 11 -11.7776 0.0708
-17 -2 12 -11.7175 -0.0677
-17 -2 13 -11.1239 0.0520
-17 -2 14 -6.6996 -0.1063
-17 -2 15 -2.8849 0.0564
-17 -2 16 -0.8258 -0.0471
-17 -2 17 2.6577 0.0364
-17 -2 18 -5.9776 -0.0076
-17 -2 19 6.4027 -0.0885
-17 -2 20 -0.3830 -0.0015
-17 -2 21 14.2622 -0.0821
-17 -2 22 1.2999 0.0908
-17 -2 23 3.0658 0.0072
-17 -2 24 -7.7648 0.0557
-17 -2 25 -1.3684 0.0111
-17 -2 26 1.7936 -0.0040
-17 -2 27 7.7743 0.0870
-17 -2 28 7.2835 0.0048
-17 -2 29 1.1946 0.0567
-17 -2 30 -3.3851 -0.0616
-17 -2 31 -8.4516 -0.0237
-17 -2 32 -7.5374 0.0099
-17 -2 33 -5.0507 0.0476
-17 -2 34 -0.6653 0.0355
-17 -2 35 3.3191 -0.0269
-17 -1 1 3.4298 0.1883
-17 -1 2 1.4757 0.0639
-17 -1 3 19.8013 0.1223
-17 -1 4 2.8437 0.1638
-17 -1 5 14.3615 0.1084
-17 -1 6 -11.4822 0.1921
-17 -1 7 7.4812 0.0765
-17 -1 8 -2.5450 0.1133
-17 -1 9 8.7632 0.1077
-17 -1 10 1.8423 0.0399
-17 -1 11 -9.1960 0.0535
-17 -1 12 -5.5195 -0.0331
-17 -1 13 -11.2568 -0.0351
-17 -1 14 6.6850 0.0051
-17 -1 15 4.4202 -0.0100
-17 -1 16 11.6602 0.0276
-17 -1 17 6.0827 0.0327
-17 -1 18 1.6303 -0.0194
-17 -1 19 -0.5847 0.0765
-17 -1 20 -6.9635 -0.0855
-17 -1 21 -7.2513 0.0322
-17 -1 22 -2.0202 -0.1360
-17 -1 23 -5.9014 0.0048
-17 -1 24 6.1119 -0.0236
-17 -1 25 -11.5527 -0.0072
-17 -1 26 -3.4113 0.0080
-17 -1 27 -17.0008 -0.1324
-17 -1 28 -3.9923 -0.0143
-17 -1 29 -3.7441 -0.0375
-17 -1 30 6.3079 0.0683
-17 -1 31 3.3562 0.0816
-17 -1 32 5.2074 -0.0794
-17 -1 33 -0.9431 -0.0253
-17 -1 34 -1.0186 -0.1910
-17 -1 35 -3.2788 0.0508
-17 0 1 -8.9122 0.5293
-17 0 2 -2.6265 0.1719
-17 0 3 -16.3004 0.5417
-17 0 4 7.7227 -0.0306
-17 0 5 -11.2037 0.2343
-17 0 6 20.0758 -0.1548
-17 0 7 1.3306 0.0942
-17 0 8 15.5186 -0.0138
-17 0 9 3.6890 0.0593
-17 0 10 10.4889 0.0643
-17 0 11 9.2431 -0.0048
-17 0 12 16.3885 0.0441
-17 0 13 6.3720 -0.0602
-17 0 14 8.3375 0.0405
-17 0 15 -0.6071 -0.0417
-17 0 16 1.6065 0.1161
-17 0 17 6.4177 -0.0105
-17 0 18 -3.3930 0.0697
-17 0 19 6.1345 -0.1085
-17 0 20 -12.0521 -0.0217
-17 0 21 3.2493 -0.0589
-17 0 22 -8.9207 0.0704
-17 0 23 2.1746 0.0800
-17 0 24 -3.2724 0.0483
-17 0 25 -1.0257 0.0646
-17 0 26 2.0736 -0.0498
-17 0 27 0.9835 0.0403
-17 0 28 3.5426 -0.0941
-17 0 29 2.6384 -0.0504
-17 0 30 0.7909 -0.1241
-17 0 31 3.6142 -0.0444
-17 0 32 0.1906 -0.0039
-17 0 33 1.2708 0.0784
-17 0 34 -0.8583 -0.0044
-17 1 1 2.9937 0.0426
-17 1 2 -25.2904 -0.1453
-17 1 3 5.9186 -0.0455
-17 1 4 -16.4259 -0.0855
-17 1 5 2.2329 0.0856
-17 1 6 -6.4162 0.0487
-17 1 7 -11.9253 0.1510
-17 1 8 4.9010 0.0648
-17 1 9 -6.8443 0.1587
-17 1 10 14.8600 0.0020
-17 1 11 -2.7928 0.1037
-17 1 12 -0.6565 -0.1493
-17 1 13 -11.3056 0.0295
-17 1 14 -9.3020 -0.1955
-17 1 15 -4.5654 0.0106
-17 1 16 -2.0273 -0.1280
-17 1 17 1.7392 -0.0167
-17 1 18 -3.8591 -0.0334
-17 1 19 0.5498 0.0039
-17 1 20 -7.8484 -0.0034
-17 1 21 -0.0526 -0.0126
-17 1 22 -7.2184 -0.0605
-17 1 23 3.4555 -0.0179
-17 1 24 -0.2342 0.0094
-17 1 25 7.2861 -0.0001
-17 1 26 0.3378 0.0680
-17 1 27 -0.0927 -0.0679
-17 1 28 -4.3897 0.1075
-17 1 29 -4.0893 -0.0006
-17 1 30 -0.7199 0.1827
-17 1 31 -1.0192 0.0327
-17 1 32 1.6562 0.0271
-17 1 33 -1.7738 -0.0702
-17 1 34 -0.3611 -0.1299
-17 2 1 10.5044 0.2260
-17 2 2 -7.8299 0.1642
-17 2 3 7.3718 0.3307
-17 2 4 -2.9434 0.1570
-17 2 5 4.9632 0.1131
-17 2 6 -2.0646 -0.0769
-17 2 7 -2.6329 0.0090
-17 2 8 -10.4376 -0.0494
-17 2 9 -22.4783 0.0512
-17 2 10 -19.1650 0.1067
-17 2 11 -26.5896 0.0244
-17 2 12 -4.2473 0.1701
-17 2 13 -7.8862 -0.0569
-17 2 14 6.2183 0.0841
-17 2 15 -1.2735 -0.0380
-17 2 16 3.5479 0.0249
-17 2 17 5.3962 0.0769
-17 2 18 6.8312 -0.0210
-17 2 19 5.0054 0.0151
-17 2 20 -6.2784 -0.0998
-17 2 21 -13.8032 -0.0785
-17 2 22 -19.9853 -0.0368
-17 2 23 -17.7059 -0.0126
-17 2 24 -15.1096 0.0640
-17 2 25 -8.5426 0.0606
-17 2 26 -11.3837 0.0732
-17 2 27 -3.4521 0.0131
-17 2 28 -13.3181 -0.0279
-17 2 29 -4.1489 -0.1241
-17 2 30 -12.1138 -0.0611
-17 2 31 -3.5440 -0.0861
-17 2 32 -2.8065 0.0711
-17 2 33 0.7383 -0.0179
-17 3 1 18.2063 0.5250
-17 3 2 -12.2539 -0.0162
-17 3 3 13.6091 0.4182
-17 3 4 -13.5652 0.0586
-17 3 5 6.6351 0.1842
-17 3 6 -5.4095 0.0953
-17 3 7 0.1072 -0.0538
-17 3 8 -6.0970 0.0597
-17 3 9 -1.8901 0.0240
-17 3 10 -8.5574 0.0666
-17 3 11 0.7376 0.1646
-17 3 12 -10.8927 -0.0760
-17 3 13 -2.1149 0.0438
-17 3 14 -8.9700 -0.1775
-17 3 15 1.3127 -0.0551
-17 3 16 -2.6880 -0.0481
-17 3 17 3.8889 0.0024
-17 3 18 -5.7887 0.0949
-17 3 19 2.2648 0.0699
-17 3 20 -8.7985 0.0879
-17 3 21 -2.6992 0.0273
-17 3 22 -18.0399 0.0038
-17 3 23 -17.8347 -0.0436
-17 3 24 -21.9492 -0.0194
-17 3 25 -14.1139 -0.0621
-17 3 26 -3.4053 -0.0024
-17 3 27 2.0508 -0.0160
-17 3 28 4.7578 0.0910
-17 3 29 3.4226 0.0976
-17 3 30 -0.4814 0.1768
-17 3 31 0.7112 0.1077
-17 3 32 -0.5349 0.1461
-17 3 33 -2.5562 0.0671
-17 4 1 12.2033 -0.2098
-17 4 2 -4.0800 -0.0649
-17 4 3 -0.4768 0.1423
-17 4 4 -2.9616 -0.0663
-17 4 5 5.9841 0.2461
-17 4 6 12.0896 -0.1626
-17 4 7 14.8386 0.2032
-17 4 8 19.6682 -0.0559
-17 4 9 9.2686 0.0888
-17 4 10 10.2740 0.0423
-17 4 11 -1.6200 -0.0137
-17 4 12 -1.9148 0.0384
-17 4 13 -6.1770 0.0029
-17 4 14 -10.0680 -0.0560
-17 4 15 -10.6108 0.0223
-17 4 16 -12.9743 -0.1154
-17 4 17 -5.2772 0.0244
-17 4 18 -0.5458 -0.0624
-17 4 19 8.3712 -0.0131
-17 4 20 8.9704 -0.0270
-17 4 21 10.3921 -0.0739
-17 4 22 10.5824 0.0001
-17 4 23 11.1795 -0.0495
-17 4 24 12.7473 0.0913
-17 4 25 11.8031 0.0266
-17 4 26 11.0135 0.1088
-17 4 27 12.8435 -0.0025
-17 4 28 13.2824 -0.0235
-17 4 29 13.8527 -0.0144
-17 4 30 9.0526 -0.0108
-17 4 31 4.1176 0.1559
-17 4 32 -1.1748 0.1084
-17 5 1 4.9802 0.0572
-17 5 2 11.3109 0.0253
-17 5 3 13.5744 -0.0647
-17 5 4 7.7748 0.2549
-17 5 5 -3.2145 0.0543
-17 5 6 -12.5103 0.2799
-17 5 7 -2.5957 0.0549
-17 5 8 -10.9160 0.0158
-17 5 9 16.4959 0.0536
-17 5 10 -4.4952 -0.0039
-17 5 11 19.4941 0.1342
-17 5 12 -1.5968 0.0711
-17 5 13 15.5575 0.0434
-17 5 14 7.0711 -0.0209
-17 5 15 10.9709 -0.0330
-17 5 16 10.4642 -0.0768
-17 5 17 0.6387 0.0653
-17 5 18 11.7050 -0.0220
-17 5 19 2.3254 0.1207
-17 5 20 27.2623 0.0086
-17 5 21 15.1137 0.0344
-17 5 22 34.4306 -0.0265
-17 5 23 8.3973 -0.0504
-17 5 24 19.4963 -0.0854
-17 5 25 -1.9143 -0.0517
-17 5 26 10.2132 -0.0912
-17 5 27 2.6941 0.0173
-17 5 28 5.0373 -0.0540
-17 5 29 4.2436 -0.0096
-17 5 30 0.2891 -0.1418
-17 5 31 1.8017 -0.1522
-17 6 1 -21.1201 0.3543
-17 6 2 -5.1064 0.0980
-17 6 3 -36.2564 0.6602
-17 6 4 -2.3122 0.1625
-17 6 5 -22.9251 0.3676
-17 6 6 20.5602 0.0233
-17 6 7 -9.0539 0.0041
-17 6 8 15.7610 -0.0072
-17 6 9 -8.8361 -0.0458
-17 6 10 -0.6609 -0.0362
-17 6 11 3.0805 0.0575
-17 6 12 -7.8280 -0.0531
-17 6 13 16.3406 0.1225
-17 6 14 -7.7398 -0.0237
-17 6 15 27.2896 0.0482
-17 6 16 -0.6747 0.0008
-17 6 17 26.4455 -0.0004
-17 6 18 -4.6456 0.0343
-17 6 19 5.6439 0.0444
-17 6 20 -10.6608 0.0192
-17 6 21 -6.1957 0.0213
-17 6 22 1.4029 -0.0110
-17 6 23 -2.1997 -0.0018
-17 6 24 7.9471 0.0696
-17 6 25 -9.2788 0.0669
-17 6 26 -4.8890 0.0677
-17 6 27 -15.4394 0.0520
-17 6 28 -6.1063 -0.0906
-17 6 29 -1.3991 0.0746
-17 6 30 2.0831 -0.0626
-17 6 31 5.0246 0.2158
-17 7 1 -18.5495 -0.5984
-17 7 2 -1.8367 0.0347
-17 7 3 -11.4409 -0.5371
-17 7 4 3.4222 0.0227
-17 7 5 -0.0563 -0.0972
-17 7 6 -12.9812 0.0194
-17 7 7 3.2271 0.1514
-17 7 8 -14.6551 -0.0058
-17 7 9 13.1710 0.1097
-17 7 10 -6.2557 0.1089
-17 7 11 6.3862 0.0472
-17 7 12 -5.6204 0.1525
-17 7 13 -3.1750 -0.0224
-17 7 14 -0.4766 -0.0082
-17 7 15 -7.4164 -0.0559
-17 7 16 0.6204 -0.1048
-17 7 17 -10.9358 -0.0004
-17 7 18 -0.3197 -0.0203
-17 7 19 -10.1897 0.0870
-17 7 20 -3.5279 0.0870
-17 7 21 -13.1966 0.1305
-17 7 22 -8.7604 0.0518
-17 7 23 -12.5443 0.0464
-17 7 24 -5.3971 -0.0989
-17 7 25 -1.9655 -0.0474
-17 7 26 0.1558 -0.0997
-17 7 27 4.1356 0.0625
-17 7 28 -1.9335 0.0230
-17 7 29 1.6210 0.1695
-17 7 30 -1.7714 -0.0044
-17 8 1 15.4637 0.3016
-17 8 2 27.9432 -0.1721
-17 8 3 -6.9192 0.2782
-17 8 4 14.6795 0.1159
-17 8 5 -20.7819 0.0159
-17 8 6 13.4036 0.1412
-17 8 7 -1.4604 -0.1211
-17 8 8 3.8024 -0.0232
-17 8 9 12.8250 -0.0163
-17 8 10 -14.2655 -0.1492
-17 8 11 15.7828 0.1145
-17 8 12 -27.2137 -0.1011
-17 8 13 -0.0233 0.1135
-17 8 14 -35.0043 -0.0092
-17 8 15 -6.8297 0.0191
-17 8 16 -12.9063 0.0215
-17 8 17 11.7413 0.0042
-17 8 18 11.0468 0.0466
-17 8 19 13.0830 0.0189
-17 8 20 4.7418 -0.0019
-17 8 21 -2.8726 -0.0756
-17 8 22 -4.7441 -0.0634
-17 8 23 -6.1086 -0.0628
-17 8 24 0.4302 0.0454
-17 8 25 1.7110 0.0521
-17 8 26 3.5180 0.0602
-17 8 27 2.1546 -0.0803
-17 8 28 -4.1793 -0.1226
-17 8 29 -1.3268 -0.2282
-17 9 1 9.5038 -0.4790
-17 9 2 6.2953 0.2276
-17 9 3 13.5206 -0.1412
-17 9 4 5.6014 0.0465
-17 9 5 10.1690 0.1589
-17 9 6 -2.9810 -0.0809
-17 9 7 -5.4725 0.1165
-17 9 8 -9.3996 -0.0543
-17 9 9 -8.3348 0.0002
-17 9 10 -7.2386 0.0575
-17 9 11 -2.2866 -0.0033
-17 9 12 -4.0995 0.0732
-17 9 13 4.7214 0.0148
-17 9 14 1.1438 0.0146
-17 9 15 4.2160 -0.0030
-17 9 16 -1.9782 -0.0190
-17 9 17 -1.2773 -0.0336
-17 9 18 -2.5560 -0.0324
-17 9 19 4.4033 -0.0035
-17 9 20 0.6585 0.0139
-17 9 21 6.6155 0.0793
-17 9 22 -4.6659 0.0321
-17 9 23 3.0324 0.0146
-17 9 24 -6.0122 -0.0709
-17 9 25 4.0955 -0.0610
-17 9 26 -0.1223 -0.0278
-17 9 27 4.2615 0.0743
-17 9 28 2.9854 0.0863
-17 10 1 -14.3631 -0.0722
-17 10 2 -20.1691 -0.1020
-17 10 3 -12.1053 -0.3404
-17 10 4 -16.4572 0.1170
-17 10 5 -2.3242 -0.2611
-17 10 6 -14.9668 0.1839
-17 10 7 13.4380 -0.0054
-17 10 8 -7.4183 0.0179
-17 10 9 18.3590 0.1137
-17 10 10 0.3196 -0.0731
-17 10 11 13.0351 0.1587
-17 10 12 13.1534 -0.0308
-17 10 13 9.4856 0.0968
-17 10 14 18.0919 -0.0836
-17 10 15 -0.2968 -0.0439
-17 10 16 6.9782 -0.1122
-17 10 17 -8.7291 -0.0366
-17 10 18 -1.6289 0.0331
-17 10 19 -2.9667 0.0493
-17 10 20 1.4531 0.0572
-17 10 21 4.2022 -0.0274
-17 10 22 -1.6481 -0.0764
-17 10 23 -5.5448 -0.0627
-17 10 24 -12.6313 -0.0277
-17 10 25 -9.5544 0.0181
-17 10 26 -7.6060 0.0656
-17 10 27 3.3167 0.0042
-17 11 1 18.5365 0.2586
-17 11 2 -2.3959 0.1229
-17 11 3 3.3685 0.5081
-17 11 4 -10.8414 0.1554
-17 11 5 1.4143 0.2796
-17 11 6 3.3037 0.0557
-17 11 7 10.6523 -0.1027
-17 11 8 4.8972 -0.0073
-17 11 9 10.6280 -0.1892
-17 11 10 0.3880 -0.0550
-17 11 11 11.4880 -0.1171
-17 11 12 4.4897 -0.0636
-17 11 13 7.0230 0.0011
-17 11 14 6.7130 0.0236
-17 11 15 -1.7334 0.0883
-17 11 16 5.8078 0.0682
-17 11 17 -4.1244 0.0667
-17 11 18 4.7329 0.0317
-17 11 19 0.5966 0.0103
-17 11 20 4.8686 0.0499
-17 11 21 5.5879 0.0197
-17 11 22 4.4902 0.0518
-17 11 23 3.0065 -0.0295
-17 11 24 0.7157 -0.0827
-17 11 25 -7.0503 -0.0834
-17 11 26 -4.4549 -0.0788
-17 11 27 -10.9304 -0.0060
-17 12 1 22.4353 -0.3526
-17 12 2 16.9052 0.2724
-17 12 3 28.7930 -0.4316
-17 12 4 7.8088 -0.0380
-17 12 5 6.4276 -0.0701
-17 12 6 -9.4727 -0.0093
-17 12 7 -8.1161 0.2238
-17 12 8 8.6491 0.0182
-17 12 9 9.1389 0.1445
-17 12 10 20.9095 0.0667
-17 12 11 1.6323 0.1174
-17 12 12 -6.0890 0.1219
-17 12 13 -17.2044 0.0874
-17 12 14 -16.9852 0.0119
-17 12 15 -7.5758 -0.0329
-17 12 16 -1.0981 -0.0680
-17 12 17 9.3554 -0.0347
-17 12 18 8.2015 0.0088
-17 12 19 12.8125 0.0532
-17 12 20 6.2572 0.0164
-17 12 21 9.7335 0.0002
-17 12 22 4.0457 -0.0672
-17 12 23 6.2908 -0.0220
-17 12 24 1.0222 0.0207
-17 12 25 1.8762 0.1016
-17 12 26 -2.4352 0.0808
-17 13 1 12.0242 -0.0469
-17 13 2 -4.4341 -0.2827
-17 13 3 15.9042 0.0727
-17 13 4 -9.8461 0.2443
-17 13 5 10.3580 -0.1323
-17 13 6 -4.5840 0.1312
-17 13 7 8.2799 -0.2445
-17 13 8 -3.3303 0.0250
-17 13 9 -5.5822 -0.0392
-17 13 10 -2.0050 0.0102
-17 13 11 -4.8119 0.0098
-17 13 12 12.0205 -0.0248
-17 13 13 3.8692 -0.0279
-17 13 14 12.2242 -0.0174
-17 13 15 2.7364 -0.0631
-17 13 16 4.4565 -0.0228
-17 13 17 1.7165 -0.0922
-17 13 18 -0.3480 0.0471
-17 13 19 -1.6788 -0.0101
-17 13 20 -3.9325 0.1674
-17 13 21 -4.9155 0.1152
-17 13 22 -1.7032 0.1161
-17 13 23 -4.5168 0.0736
-17 13 24 1.8995 -0.1193
-17 13 25 -3.1026 -0.0313
-17 14 1 -14.2198 0.3770
-17 14 2 2.1695 0.3011
-17 14 3 1.9964 0.1827
-17 14 4 18.9905 -0.2160
-17 14 5 -2.2842 0.1331
-17 14 6 5.9719 -0.0575
-17 14 7 -28.1137 0.1005
-17 14 8 -9.6430 0.0426
-17 14 9 -17.9715 -0.0780
-17 14 10 3.1640 0.0461
-17 14 11 10.3866 -0.0705
-17 14 12 12.3585 0.0922
-17 14 13 17.2346 -0.0648
-17 14 14 7.3861 0.0753
-17 14 15 7.9440 -0.0606
-17 14 16 -3.9255 0.0801
-17 14 17 -1.3390 0.0288
-17 14 18 -9.1280 0.0753
-17 14 19 -0.2068 0.0721
-17 14 20 -5.6790 0.0432
-17 14 21 1.4703 -0.0056
-17 14 22 -2.7351 -0.0276
-17 14 23 -0.2187 -0.1108
-17 15 1 10.6788 -0.3013
-17 15 2 3.9291 -0.0166
-17 15 3 6.0592 0.0316
-17 15 4 -3.2030 0.2877
-17 15 5 2.6386 0.1501
-17 15 6 3.0935 0.0059
-17 15 7 1.7846 0.0769
-17 15 8 8.3247 -0.0837
-17 15 9 -10.6183 0.1167
-17 15 10 3.0406 -0.0003
-17 15 11 -14.9232 0.0825
-17 15 12 3.9058 0.0315
-17 15 13 -7.2113 0.0564
-17 15 14 2.2438 0.0373
-17 15 15 -4.7621 -0.0630
-17 15 16 -1.1276 -0.0261
-17 15 17 -1.0878 -0.1849
-17 15 18 0.0689 -0.0055
-17 15 19 2.6714 -0.1279
-17 15 20 0.4785 0.0165
-17 15 21 2.4483 -0.0579
-17 15 22 1.2281 -0.0091
-17 16 1 -18.1833 0.1096
-17 16 2 -12.0050 -0.0232
-17 16 3 -12.6077 -0.2239
-17 16 4 2.7413 -0.0534
-17 16 5 -4.2097 -0.1505
-17 16 6 16.9818 0.1939
-17 16 7 4.8854 0.0389
-17 16 8 21.5979 0.0800
-17 16 9 6.5877 -0.0288
-17 16 10 14.3453 -0.0487
-17 16 11 -4.1116 -0.0656
-17 16 12 1.5396 -0.0023
-17 16 13 -13.6577 -0.1144
-17 16 14 -0.8257 -0.0038
-17 16 15 -10.0505 -0.0407
-17 16 16 3.8589 0.0530
-17 16 17 -4.3704 0.1375
-17 16 18 5.9310 0.1093
-17 16 19 -0.3476 0.2101
-17 16 20 5.3132 0.1564
-17 16 21 -0.2981 0.2180
-17 17 1 -16.6408 0.0961
-17 17 2 -7.0636 0.0677
-17 17 3 -5.2121 0.3757
-17 17 4 -10.1980 0.1598
-17 17 5 -1.6860 0.3334
-17 17 6 -10.8492 0.0942
-17 17 7 -4.9511 0.1521
-17 17 8 -0.0687 0.0849
-17 17 9 -0.9406 0.0712
-17 17 10 16.0449 -0.0111
-17 17 11 4.7205 0.0138
-17 17 12 21.6388 -0.0022
-17 17 13 2.0764 0.0626
-17 17 14 12.8662 0.1490
-17 17 15 -4.7642 -0.0184
-17 17 16 2.1833 0.1250
-17 17 17 -4.1645 -0.0910
-17 17 18 -0.8689 0.1811
-17 17 19 -0.1933 0.0944
-17 17 20 -0.1833 0.3134
-17 18 1 6.6710 0.1726
-17 18 2 1.5831 0.1415
-17 18 3 5.7889 -0.1968
-17 18 4 -2.9745 -0.1917
-17 18 5 -0.8375 -0.1230
-17 18 6 -14.0797 -0.1324
-17 18 7 -7.5515 0.2035
-17 18 8 -16.7452 0.0295
-17 18 9 -7.5569 0.2527
-17 18 10 -7.8649 0.1033
-17 18 11 -2.6867 0.1331
-17 18 12 2.5928 0.0466
-17 18 13 -1.2138 -0.0432
-17 18 14 6.5725 -0.0998
-17 18 15 -5.4643 -0.1974
-17 18 16 3.8394 -0.1764
-17 18 17 -10.9533 -0.3367
-17 18 18 -0.5326 -0.2613
-17 19 1 10.8303 0.0109
-17 19 2 -5.7821 0.0514
-17 19 3 -0.0397 0.0030
-17 19 4 -8.8916 0.1018
-17 19 5 4.0730 -0.0261
-17 19 6 0.5949 0.1257
-17 19 7 -0.7386 0.1031
-17 19 8 -4.2348 0.1273
-17 19 9 -14.1363 0.1401
-17 19 10 -10.7239 -0.0330
-17 19 11 -16.7971 -0.1260
-17 19 12 -7.3848 -0.1275
-17 19 13 -9.5313 -0.2323
-17 19 14 -1.5687 0.0097
-17 19 15 -3.3347 -0.1165
-17 19 16 1.0476 -0.0093
-17 19 17 -1.5812 -0.1547
-17 20 1 -7.5012 0.5113
-17 20 2 -15.2107 0.1027
-17 20 3 -5.7141 0.5034
-17 20 4 -22.6669 -0.0750
-17 20 5 1.2809 0.2136
-17 20 6 -15.9332 -0.1486
-17 20 7 11.3929 0.0563
-17 20 8 -1.7976 0.0763
-17 20 9 13.8501 0.1415
-17 20 10 2.0758 0.2058
-17 20 11 7.9063 0.1013
-17 20 12 -0.8368 0.0404
-17 20 13 2.2779 -0.1513
-17 20 14 -1.3885 -0.0264
-17 20 15 -0.0472 -0.2128
-17 21 1 11.2210 0.0629
-17 21 2 11.8387 0.4125
-17 21 3 0.9313 -0.1435
-17 21 4 5.4201 0.0856
-17 21 5 -11.7026 -0.0303
-17 21 6 0.3532 -0.0589
-17 21 7 -8.8400 0.1420
-17 21 8 3.9279 -0.0393
-17 21 9 2.0094 0.1814
-17 21 10 8.0847 0.1559
-17 21 11 6.0448 0.1749
-17 21 12 4.3973 0.1975
-17 21 13 1.7861 0.1024
-17 22 1 14.4536 0.3619
-17 22 2 9.8544 0.1250
-17 22 3 25.8063 0.3808
-17 22 4 5.3818 0.2139
-17 22 5 12.9593 0.0063
-17 22 6 -5.9529 0.1522
-17 22 7 -4.2342 -0.1396
-17 22 8 -7.8848 0.2102
-17 22 9 -6.9973 0.0523
-17 22 10 -3.1281 0.2489
-17 22 11 -1.2655 0.2111
-17 23 1 -5.0184 -0.1081
-17 23 2 3.4422 0.1614
-17 23 3 -6.9808 -0.1493
-17 23 4 5.1507 -0.0669
-17 23 5 -0.7249 0.1635
-17 23 6 4.5431 0.0815
-17 23 7 1.1039 0.3279
-17 23 8 -0.3301 0.1182
-17 23 9 -1.4193 0.1137
-17 24 1 -6.6093 0.5446
-17 24 2 -9.3665 0.4163
-17 24 3 -2.8818 0.4382
-17 24 4 -4.3840 0.2220
-17 24 5 -0.1464 -0.1796
-17 24 6 0.9409 -0.1834
-17 25 1 5.0819 0.0992
-17 25 2 8.0430 0.1180
-16 -27 19 -2.5093 -0.4673
-16 -27 20 6.6657 0.0070
-16 -27 21 1.0447 -0.5939
-16 -26 12 9.1787 0.1380
-16 -26 13 -2.2246 -0.0120
-16 -26 14 -1.9228 -0.1097
-16 -26 15 -10.5043 -0.2565
-16 -26 16 -10.6890 -0.2091
-16 -26 17 -3.6918 -0.1694
-16 -26 18 -8.7894 0.0161
-16 -26 19 6.7347 0.0096
-16 -26 20 -4.4109 0.1295
-16 -26 21 11.2551 -0.0101
-16 -26 22 8.6306 0.1108
-16 -26 23 14.1895 -0.0574
-16 -26 24 17.5369 0.1036
-16 -26 25 3.3255 -0.0384
-16 -26 26 5.3113 0.1330
-16 -26 27 -9.6135 0.0527
-16 -25 8 -1.1451 -0.2152
-16 -25 9 -9.1394 -0.1313
-16 -25 10 2.1133 -0.1715
-16 -25 11 -6.1732 -0.0476
-16 -25 12 9.6471 -0.1517
-16 -25 13 1.0131 -0.0559
-16 -25 14 10.2620 -0.0461
-16 -25 15 -7.5322 -0.0413
-16 -25 16 -6.4348 0.1213
-16 -25 17 -26.2425 -0.0974
-16 -25 18 -15.7305 0.2086
-16 -25 19 -21.2153 -0.1555
-16 -25 20 -3.5052 0.2560
-16 -25 21 -0.2838 -0.1401
-16 -25 22 -1.4574 0.2345
-16 -25 23 0.9035 0.0004
-16 -25 24 -14.5746 0.2154
-16 -25 25 -2.5362 0.1940
-16 -25 26 -9.9421 0.0368
-16 -25 27 4.2076 0.1631
-16 -25 28 -2.0490 -0.2431
-16 -25 29 1.4626 0.1251
-16 -24 6 3.3814 -0.0034
-16 -24 7 -1.7948 0.0586
-16 -24 8 -1.4916 -0.2190
-16 -24 9 -4.9545 -0.0812
-16 -24 10 0.0226 -0.3387
-16 -24 11 1.2188 -0.0283
-16 -24 12 8.8155 -0.1568
-16 -24 13 8.1848 0.1556
-16 -24 14 13.4144 0.0620
-16 -24 15 9.7611 0.1362
-16 -24 16 10.3571 0.1162
-16 -24 17 1.4154 -0.0443
-16 -24 18 -4.1852 0.0489
-16 -24 19 -20.2355 -0.1938
-16 -24 20 -23.1093 -0.0283
-16 -24 21 -36.5997 -0.1402
-16 -24 22 -22.6069 -0.0403
-16 -24 23 -21.9354 -0.0525
-16 -24 24 0.0996 -0.1066
-16 -24 25 2.4848 -0.0437
-16 -24 26 9.2827 -0.0222
-16 -24 27 5.5551 0.0219
-16 -24 28 5.9074 0.1080
-16 -24 29 5.3342 -0.0972
-16 -24 30 5.4922 0.0072
-16 -24 31 2.1209 -0.1633
-16 -23 3 3.5099 0.1125
-16 -23 4 2.4512 -0.1035
-16 -23 5 6.1178 0.1416
-16 -23 6 4.2897 -0.0901
-16 -23 7 2.5624 0.0646
-16 -23 8 7.6928 -0.0512
-16 -23 9 -2.0817 0.0318
-16 -23 10 6.8181 0.0537
-16 -23 11 -8.4630 0.0227
-16 -23 12 4.3402 0.1131
-16 -23 13 -5.4627 -0.0044
-16 -23 14 9.6793 0.0883
-16 -23 15 4.9152 -0.0411
-16 -23 16 15.1938 0.0157
-16 -23 17 11.7721 -0.0319
-16 -23 18 12.3887 0.0432
-16 -23 19 13.8500 0.0507
-16 -23 20 6.5749 0.0586
-16 -23 21 16.8764 -0.0129
-16 -23 22 4.5137 -0.0746
-16 -23 23 13.1259 -0.0635
-16 -23 24 0.5456 -0.1034
-16 -23 25 5.9120 0.0588
-16 -23 26 6.9871 -0.1396
-16 -23 27 11.8747 0.1506
-16 -23 28 15.4058 -0.1773
-16 -23 29 7.4297 0.2849
-16 -23 30 5.2863 -0.1001
-16 -23 31 -4.5597 0.2179
-16 -23 32 1.7249 -0.1315
-16 -23 33 -2.4895 -0.0466
-16 -22 1 -16.7324 0.1151
-16 -22 2 -3.6374 -0.1201
-16 -22 3 -21.5747 -0.0316
-16 -22 4 -3.6520 -0.2483
-16 -22 5 -13.7999 -0.0171
-16 -22 6 3.8257 -0.1386
-16 -22 7 -6.1313 0.1070
-16 -22 8 0.3555 -0.0602
-16 -22 9 -12.8509 0.1194
-16 -22 10 -11.2940 -0.1323
-16 -22 11 -19.1805 0.0525
-16 -22 12 -12.6576 -0.1897
-16 -22 13 -14.7777 0.0039
-16 -22 14 -1.5777 -0.0911
-16 -22 15 -4.7953 0.0367
-16 -22 16 13.9166 0.0881
-16 -22 17 3.7875 0.0231
-16 -22 18 27.1106 0.0758
-16 -22 19 12.8406 -0.0698
-16 -22 20 32.9679 0.0278
-16 -22 21 19.0830 0.0288
-16 -22 22 24.2768 0.0912
-16 -22 23 18.2515 0.0826
-16 -22 24 12.8489 0.0058
-16 -22 25 10.7083 -0.0577
-16 -22 26 1.3393 -0.0108
-16 -22 27 -8.7514 -0.0803
-16 -22 28 -6.8658 0.0703
-16 -22 29 -12.4194 -0.0752
-16 -22 30 3.4073 -0.0049
-16 -22 31 1.0250 0.0257
-16 -22 32 6.3683 -0.1014
-16 -22 33 1.4883 0.2002
-16 -22 34 1.4212 -0.2519
-16 -21 1 -6.0774 0.0149
-16 -21 2 -5.7055 -0.0612
-16 -21 3 -3.9988 -0.0195
-16 -21 4 -5.4726 -0.1010
-16 -21 5 3.3967 0.0377
-16 -21 6 -4.5565 -0.0617
-16 -21 7 2.8998 0.0787
-16 -21 8 -4.5261 -0.0115
-16 -21 9 -2.7581 0.0275
-16 -21 10 -0.1001 -0.0331
-16 -21 11 -4.8702 -0.0390
-16 -21 12 7.5181 -0.0157
-16 -21 13 -1.7605 0.0285
-16 -21 14 10.5826 0.0415
-16 -21 15 1.0070 0.0343
-16 -21 16 5.1245 -0.0110
-16 -21 17 3.1549 -0.0435
-16 -21 18 1.2737 -0.0184
-16 -21 19 6.9676 -0.0328
-16 -21 20 5.0656 -0.0206
-16 -21 21 6.5585 -0.0613
-16 -21 22 7.9449 -0.0814
-16 -21 23 -5.0751 -0.0299
-16 -21 24 -3.2581 -0.0146
-16 -21 25 -21.3376 0.0509
-16 -21 26 -13.9158 -0.0224
-16 -21 27 -16.8656 -0.0257
-16 -21 28 -4.8791 -0.0961
-16 -21 29 -2.1776 -0.0259
-16 -21 30 3.2236 -0.0179
-16 -21 31 2.7697 0.0643
-16 -21 32 8.2188 0.0806
-16 -21 33 8.0774 0.1272
-16 -21 34 8.7571 0.1709
-16 -21 35 1.8869 0.1353
-16 -20 1 2.4897 -0.1312
-16 -20 2 21.1187 -0.1817
-16 -20 3 -3.7262 -0.0179
-16 -20 4 12.5415 0.0206
-16 -20 5 -10.0430 -0.0813
-16 -20 6 4.1239 0.1076
-16 -20 7 0.1032 -0.1399
-16 -20 8 3.5832 0.1300
-16 -20 9 12.8621 -0.0681
-16 -20 10 -0.8018 0.1103
-16 -20 11 13.5913 0.0118
-16 -20 12 -4.4794 -0.0190
-16 -20 13 8.2115 -0.0029
-16 -20 14 0.4602 -0.1108
-16 -20 15 2.2924 0.0580
-16 -20 16 9.2464 -0.0483
-16 -20 17 -4.3459 0.0677
-16 -20 18 6.5820 -0.0734
-16 -20 19 -13.4105 -0.0811
-16 -20 20 -8.1742 -0.0724
-16 -20 21 -14.7446 -0.0562
-16 -20 22 -14.1440 0.0816
-16 -20 23 -5.6019 0.0547
-16 -20 24 -3.4592 0.0760
-16 -20 25 2.5571 0.0056
-16 -20 26 9.4058 -0.0734
-16 -20 27 0.3739 -0.0573
-16 -20 28 8.3864 -0.1428
-16 -20 29 -4.1112 -0.0175
-16 -20 30 1.8567 -0.0858
-16 -20 31 -2.8403 0.1119
-16 -20 32 -6.7773 -0.0090
-16 -20 33 -7.1702 0.1799
-16 -20 34 -13.0324 -0.0448
-16 -20 35 -5.1420 0.1777
-16 -19 1 1.1142 -0.0398
-16 -19 2 2.1178 -0.0944
-16 -19 3 5.9253 0.0689
-16 -19 4 -2.0178 -0.1348
-16 -19 5 4.1310 0.1665
-16 -19 6 -6.3425 -0.1110
-16 -19 7 2.7848 0.1341
-16 -19 8 1.0443 -0.1063
-16 -19 9 8.7017 0.0205
-16 -19 10 10.2451 -0.1227
-16 -19 11 4.9440 -0.0474
-16 -19 12 -1.4812 -0.0775
-16 -19 13 -7.2234 -0.0545
-16 -19 14 -13.4046 -0.0086
-16 -19 15 -0.7060 -0.1159
-16 -19 16 -9.6472 0.0291
-16 -19 17 10.3376 -0.1067
-16 -19 18 -4.6932 0.1054
-16 -19 19 11.3260 0.0213
-16 -19 20 2.0495 0.0665
-16 -19 21 9.8870 0.0427
-16 -19 22 7.5765 -0.0999
-16 -19 23 11.6807 0.0015
-16 -19 24 9.5675 -0.1273
-16 -19 25 16.9218 0.0242
-16 -19 26 6.6962 -0.0053
-16 -19 27 14.7274 0.0448
-16 -19 28 0.0384 0.0489
-16 -19 29 6.4294 -0.0085
-16 -19 30 -5.7780 -0.0327
-16 -19 31 -1.8530 -0.0438
-16 -19 32 -8.6863 -0.0563
-16 -19 33 -2.1730 -0.0202
-16 -19 34 -2.8693 -0.0120
-16 -19 35 1.6245 -0.1430
-16 -19 36 1.4367 -0.0179
-16 -18 1 -11.0202 -0.0756
-16 -18 2 0.0239 0.0061
-16 -18 3 -5.9750 -0.1071
-16 -18 4 3.9064 0.0560
-16 -18 5 9.7718 -0.1019
-16 -18 6 7.5016 0.0365
-16 -18 7 21.6704 -0.0759
-16 -18 8 3.1932 0.0325
-16 -18 9 18.4438 -0.0159
-16 -18 10 -3.3553 0.0329
-16 -18 11 14.9007 0.0095
-16 -18 12 3.4647 -0.0427
-16 -18 13 14.0102 0.0162
-16 -18 14 6.0933 -0.1080
-16 -18 15 2.2479 0.0733
-16 -18 16 4.6044 -0.1059
-16 -18 17 3.6331 0.0552
-16 -18 18 12.5083 -0.1091
-16 -18 19 10.2929 -0.0489
-16 -18 20 5.3777 -0.0658
-16 -18 21 2.4468 -0.0833
-16 -18 22 -2.6369 0.0137
-16 -18 23 1.9093 -0.0192
-16 -18 24 4.7325 0.0609
-16 -18 25 4.1657 0.0615
-16 -18 26 7.8360 0.0147
-16 -18 27 1.8807 0.0408
-16 -18 28 5.2727 -0.0580
-16 -18 29 0.8086 0.0119
-16 -18 30 3.9219 -0.0377
-16 -18 31 4.9062 0.0062
-16 -18 32 8.2450 -0.0478
-16 -18 33 10.7960 0.0280
-16 -18 34 6.0020 -0.0333
-16 -18 35 6.8875 0.1694
-16 -18 36 -2.2723 -0.0302
-16 -18 37 2.6942 0.1427
-16 -17 1 -8.5510 0.0751
-16 -17 2 -2.4343 -0.0646
-16 -17 3 -2.7546 -0.0059
-16 -17 4 5.4767 -0.0603
-16 -17 5 4.6245 -0.0083
-16 -17 6 2.5120 0.0116
-16 -17 7 -1.9239 -0.0109
-16 -17 8 -9.8574 -0.0526
-16 -17 9 -6.8140 -0.0720
-16 -17 10 -9.7957 -0.1455
-16 -17 11 0.2209 -0.0613
-16 -17 12 -4.4675 -0.0893
-16 -17 13 8.3586 -0.0089
-16 -17 14 -1.1089 0.0148
-16 -17 15 15.5670 -0.0326
-16 -17 16 -3.4177 0.0530
-16 -17 17 9.8267 -0.0714
-16 -17 18 -9.3087 0.0089
-16 -17 19 11.2141 -0.0769
-16 -17 20 6.4150 -0.0811
-16 -17 21 26.8140 0.0095
-16 -17 22 10.6746 -0.0777
-16 -17 23 14.3463 0.1118
-16 -17 24 -12.9629 -0.0592
-16 -17 25 -5.4497 0.0587
-16 -17 26 -20.7880 -0.0340
-16 -17 27 -7.1553 -0.0161
-16 -17 28 -14.4083 0.0274
-16 -17 29 -2.9392 -0.0910
-16 -17 30 -5.4755 0.0372
-16 -17 31 3.4729 -0.1012
-16 -17 32 0.7062 0.1399
-16 -17 33 2.1457 -0.0397
-16 -17 34 1.1680 0.1963
-16 -17 35 -1.4235 -0.1272
-16 -17 36 1.8649 0.1701
-16 -17 37 -3.0185 -0.1450
-16 -16 1 7.0493 -0.1738
-16 -16 2 7.7036 -0.0117
-16 -16 3 9.2490 0.0691
-16 -16 4 3.1444 0.0966
-16 -16 5 0.9496 0.1638
-16 -16 6 -0.8328 0.0753
-16 -16 7 -8.9864 0.0622
-16 -16 8 -5.5149 0.0523
-16 -16 9 -24.1697 -0.0337
-16 -16 10 -19.9242 0.0431
-16 -16 11 -34.8514 -0.1028
-16 -16 12 -25.0550 -0.0374
-16 -16 13 -23.7618 -0.1184
-16 -16 14 -15.4620 -0.0909
-16 -16 15 -7.8330 -0.0323
-16 -16 16 -4.5810 -0.0779
-16 -16 17 7.2314 0.0405
-16 -16 18 9.8432 -0.0291
-16 -16 19 15.1044 0.0722
-16 -16 20 8.4029 0.0494
-16 -16 21 3.4250 0.0302
-16 -16 22 -0.4611 0.0441
-16 -16 23 2.2042 -0.0397
-16 -16 24 3.8224 0.0302
-16 -16 25 7.0922 -0.0134
-16 -16 26 2.9238 -0.0141
-16 -16 27 3.3093 -0.0269
-16 -16 28 4.3816 -0.1173
-16 -16 29 0.2745 -0.0085
-16 -16 30 4.5596 -0.1400
-16 -16 31 -7.9191 0.0198
-16 -16 32 -2.0387 -0.1995
-16 -16 33 -6.0779 0.0157
-16 -16 34 -0.9951 -0.1116
-16 -16 35 2.8301 0.1771
-16 -16 36 -0.7651 0.0799
-16 -16 37 3.5828 0.1835
-16 -15 1 2.8202 -0.0836
-16 -15 2 5.4359 0.0462
-16 -15 3 0.7742 -0.1770
-16 -15 4 0.3974 -0.0281
-16 -15 5 -0.7122 -0.0592
-16 -15 6 2.0467 -0.0133
-16 -15 7 2.9378 0.0889
-16 -15 8 15.7821 -0.0378
-16 -15 9 8.6941 0.1002
-16 -15 10 23.5540 -0.0787
-16 -15 11 0.8249 0.0985
-16 -15 12 6.6420 -0.0471
-16 -15 13 -17.5593 0.0908
-16 -15 14 -13.1444 -0.0496
-16 -15 15 -17.4233 -0.0114
-16 -15 16 -9.1361 -0.0581
-16 -15 17 -6.8130 -0.0780
-16 -15 18 -6.8244 -0.0137
-16 -15 19 -9.6385 -0.0986
-16 -15 20 -8.7368 -0.0085
-16 -15 21 -2.5047 -0.0566
-16 -15 22 1.3534 0.0442
-16 -15 23 9.7793 0.0496
-16 -15 24 4.8628 0.0748
-16 -15 25 12.2352 0.0293
-16 -15 26 4.6502 0.0505
-16 -15 27 12.8828 -0.0229
-16 -15 28 1.6680 0.0696
-16 -15 29 6.5133 -0.0815
-16 -15 30 -1.3883 0.0273
-16 -15 31 2.5256 -0.1174
-16 -15 32 4.0453 0.0061
-16 -15 33 -1.4040 -0.0477
-16 -15 34 3.9211 -0.0472
-16 -15 35 -5.4657 -0.0204
-16 -15 36 3.3739 -0.0697
-16 -15 37 -0.5634 0.0955
-16 -15 38 2.5380 0.0682
-16 -14 1 -4.4862 -0.2383
-16 -14 2 -8.5881 0.0565
-16 -14 3 -7.7560 -0.1573
-16 -14 4 -13.0227 0.2248
-16 -14 5 -2.4612 -0.0769
-16 -14 6 -2.4076 0.2354
-16 -14 7 5.2464 -0.0709
-16 -14 8 12.6026 0.0908
-16 -14 9 12.0090 -0.1075
-16 -14 10 23.0460 -0.0350
-16 -14 11 14.2507 -0.1314
-16 -14 12 18.9371 -0.0585
-16 -14 13 12.5105 -0.0836
-16 -14 14 11.1171 0.0023
-16 -14 15 13.7841 0.0157
-16 -14 16 4.6532 -0.0005
-16 -14 17 8.4701 0.0317
-16 -14 18 0.7619 -0.0574
-16 -14 19 1.1767 0.0634
-16 -14 20 2.3737 -0.0132
-16 -14 21 -7.0892 0.0940
-16 -14 22 -1.9016 -0.0306
-16 -14 23 -11.2791 0.0084
-16 -14 24 -4.1115 -0.0667
-16 -14 25 -8.8559 0.0062
-16 -14 26 -8.2305 -0.0127
-16 -14 27 -15.4253 0.0246
-16 -14 28 -9.4993 -0.0226
-16 -14 29 -12.2651 0.0195
-16 -14 30 5.4486 0.0095
-16 -14 31 0.3259 0.0535
-16 -14 32 12.2119 0.0455
-16 -14 33 2.2714 -0.0375
-16 -14 34 6.4645 0.0140
-16 -14 35 -1.6779 -0.1757
-16 -14 36 -0.9050 -0.0198
-16 -14 37 -4.7538 -0.2751
-16 -14 38 -1.8690 -0.0472
-16 -13 1 -3.7108 -0.2465
-16 -13 2 1.2864 -0.3164
-16 -13 3 8.4014 0.0550
-16 -13 4 10.2113 -0.1317
-16 -13 5 1.4662 0.2055
-16 -13 6 -3.7101 -0.0277
-16 -13 7 -23.5461 0.1161
-16 -13 8 -22.8597 -0.0114
-16 -13 9 -36.1848 -0.0042
-16 -13 10 -23.7644 -0.0408
-16 -13 11 -16.8851 -0.0191
-16 -13 12 -6.0743 -0.0453
-16 -13 13 3.6988 0.0240
-16 -13 14 -9.9095 -0.0462
-16 -13 15 -9.3054 0.0075
-16 -13 16 -21.5000 -0.0318
-16 -13 17 -7.4991 -0.0117
-16 -13 18 -0.6146 0.0144
-16 -13 19 13.5962 -0.0423
-16 -13 20 10.7693 0.0288
-16 -13 21 12.0285 -0.0220
-16 -13 22 0.3410 0.0980
-16 -13 23 3.1229 0.0807
-16 -13 24 -6.7966 0.0564
-16 -13 25 0.4005 0.0047
-16 -13 26 -6.9871 -0.1434
-16 -13 27 3.4687 -0.0661
-16 -13 28 -4.6203 -0.1195
-16 -13 29 -0.9885 0.0344
-16 -13 30 -8.9494 -0.0266
-16 -13 31 -9.8661 0.0388
-16 -13 32 -4.1357 -0.0752
-16 -13 33 -5.0720 0.0239
-16 -13 34 5.2677 -0.0893
-16 -13 35 -0.7859 0.0866
-16 -13 36 4.4032 -0.0191
-16 -13 37 -0.9064 0.1638
-16 -13 38 -0.4905 0.0749
-16 -12 1 5.0294 -0.3168
-16 -12 2 0.3660 -0.0093
-16 -12 3 17.7025 -0.5170
-16 -12 4 4.7924 -0.1161
-16 -12 5 23.8466 -0.3437
-16 -12 6 8.9863 -0.0646
-16 -12 7 5.9505 -0.0847
-16 -12 8 -2.9382 -0.0073
-16 -12 9 -21.2269 0.0257
-16 -12 10 -13.2925 0.0234
-16 -12 11 -28.0220 -0.0055
-16 -12 12 -19.4345 -0.0029
-16 -12 13 -16.7972 -0.0583
-16 -12 14 -16.3942 0.0171
-16 -12 15 7.5243 -0.0321
-16 -12 16 -3.8848 0.0444
-16 -12 17 11.2623 -0.0559
-16 -12 18 -1.0499 -0.0214
-16 -12 19 -0.4071 -0.0470
-16 -12 20 11.6999 -0.0355
-16 -12 21 1.6595 0.0534
-16 -12 22 16.4998 -0.0397
-16 -12 23 -4.9195 0.0680
-16 -12 24 3.5320 -0.0182
-16 -12 25 -4.1004 0.0782
-16 -12 26 7.6464 0.0730
-16 -12 27 4.8042 0.0170
-16 -12 28 7.3139 0.0082
-16 -12 29 -5.5820 -0.1354
-16 -12 30 -4.6008 -0.0225
-16 -12 31 -15.0450 -0.0970
-16 -12 32 -6.1331 0.1185
-16 -12 33 -10.2780 -0.0168
-16 -12 34 2.5065 0.1774
-16 -12 35 1.2001 -0.0228
-16 -12 36 6.7128 0.1889
-16 -12 37 3.0380 -0.0061
-16 -12 38 -1.7639 0.2046
-16 -11 1 -1.6463 -0.0864
-16 -11 2 -11.9840 -0.1607
-16 -11 3 -2.0210 0.1017
-16 -11 4 -3.8035 0.1337
-16 -11 5 9.7617 0.1825
-16 -11 6 14.7363 0.2014
-16 -11 7 29.1744 0.0644
-16 -11 8 31.1354 -0.0016
-16 -11 9 37.7385 -0.1385
-16 -11 10 23.0478 -0.1529
-16 -11 11 32.3858 -0.1380
-16 -11 12 15.0884 -0.0196
-16 -11 13 41.3871 0.0233
-16 -11 14 19.7689 0.0675
-16 -11 15 41.6046 0.0819
-16 -11 16 6.2636 0.0153
-16 -11 17 23.2926 0.1013
-16 -11 18 -8.4224 -0.0055
-16 -11 19 8.7883 0.0267
-16 -11 20 -16.0057 -0.0482
-16 -11 21 -5.8120 -0.0815
-16 -11 22 -14.4319 -0.0060
-16 -11 23 -3.4308 -0.0175
-16 -11 24 0.2938 0.0296
-16 -11 25 3.8840 -0.0259
-16 -11 26 0.6943 -0.0979
-16 -11 27 2.1975 -0.0951
-16 -11 28 1.4157 -0.0742
-16 -11 29 7.9621 -0.0103
-16 -11 30 7.5481 0.0650
-16 -11 31 6.3978 0.0140
-16 -11 32 3.5542 0.0843
-16 -11 33 -1.0983 -0.0387
-16 -11 34 -0.0214 0.0865
-16 -11 35 -4.7141 -0.0888
-16 -11 36 0.0302 0.0475
-16 -11 37 -3.7723 -0.1637
-16 -11 38 3.5306 -0.0157
-16 -10 1 3.3180 -0.2850
-16 -10 2 -5.6704 -0.3152
-16 -10 3 -16.8329 -0.3507
-16 -10 4 -18.6221 -0.2369
-16 -10 5 -18.7798 -0.1109
-16 -10 6 1.4746 0.0759
-16 -10 7 2.0926 0.0405
-16 -10 8 24.9618 0.2212
-16 -10 9 7.2265 0.0638
-16 -10 10 18.4655 0.1226
-16 -10 11 -3.6235 -0.0332
-16 -10 12 -4.2758 -0.1037
-16 -10 13 -11.7708 -0.1503
-16 -10 14 -19.7739 -0.0996
-16 -10 15 -8.6672 -0.1319
-16 -10 16 -14.4513 0.0305
-16 -10 17 -5.1755 -0.1070
-16 -10 18 -8.3387 0.0409
-16 -10 19 -7.8625 -0.0118
-16 -10 20 2.8785 0.0351
-16 -10 21 9.9698 0.0868
-16 -10 22 21.6014 -0.0264
-16 -10 23 19.0021 0.0289
-16 -10 24 10.5274 -0.0548
-16 -10 25 -0.3027 0.0095
-16 -10 26 -5.2551 0.0093
-16 -10 27 -5.4810 -0.0074
-16 -10 28 -0.0491 -0.0270
-16 -10 29 1.7741 -0.0669
-16 -10 30 5.1991 -0.0260
-16 -10 31 3.1815 0.0035
-16 -10 32 2.2889 0.0319
-16 -10 33 -2.4523 0.0356
-16 -10 34 -5.2170 -0.0447
-16 -10 35 -4.1054 0.0163
-16 -10 36 -5.3205 -0.0431
-16 -10 37 1.8976 0.1195
-16 -10 38 -3.6389 0.0906
-16 -9 1 6.3757 -0.0947
-16 -9 2 -5.5150 0.1978
-16 -9 3 13.6325 -0.1351
-16 -9 4 0.8381 0.0151
-16 -9 5 1.7476 -0.2383
-16 -9 6 -11.6186 -0.2229
-16 -9 7 -22.2820 -0.1366
-16 -9 8 -21.4327 -0.2333
-16 -9 9 -17.3649 -0.0981
-16 -9 10 -9.2587 -0.1277
-16 -9 11 -0.0963 -0.0793
-16 -9 12 -12.8969 0.0585
-16 -9 13 -5.0261 0.0010
-16 -9 14 -28.6668 0.0618
-16 -9 15 -10.0358 0.0061
-16 -9 16 -30.4573 -0.0141
-16 -9 17 -7.0583 0.0261
-16 -9 18 -17.0920 -0.0239
-16 -9 19 3.7511 -0.0315
-16 -9 20 3.1742 -0.0782
-16 -9 21 10.7975 -0.0658
-16 -9 22 6.2278 -0.0241
-16 -9 23 9.0974 0.0273
-16 -9 24 2.0054 0.0513
-16 -9 25 10.3679 0.0020
-16 -9 26 -2.3188 0.0283
-16 -9 27 1.3449 -0.0674
-16 -9 28 -10.3595 0.0273
-16 -9 29 -8.2020 -0.0694
-16 -9 30 -8.2051 0.0241
-16 -9 31 -6.3094 -0.0425
-16 -9 32 -1.4778 0.0928
-16 -9 33 -1.6497 0.0323
-16 -9 34 5.7256 0.1888
-16 -9 35 2.1120 -0.0164
-16 -9 36 8.8700 0.1158
-16 -9 37 -0.7268 -0.1315
-16 -9 38 4.9479 0.0505
-16 -8 1 3.1464 0.0403
-16 -8 2 12.0686 -0.4786
-16 -8 3 8.6892 -0.0667
-16 -8 4 1.0489 -0.1211
-16 -8 5 -5.3845 0.0865
-16 -8 6 -8.5104 0.3203
-16 -8 7 -3.5162 0.0282
-16 -8 8 9.3720 0.2954
-16 -8 9 4.2060 -0.0538
-16 -8 10 13.3217 0.0981
-16 -8 11 -2.4500 -0.0774
-16 -8 12 6.8541 -0.0627
-16 -8 13 -2.4413 -0.0714
-16 -8 14 1.7157 -0.0325
-16 -8 15 -5.4301 -0.0039
-16 -8 16 -1.9176 -0.0172
-16 -8 17 -1.3451 -0.0107
-16 -8 18 4.5430 -0.0330
-16 -8 19 -2.4947 0.0478
-16 -8 20 -8.4125 0.0549
-16 -8 21 -22.2122 0.0494
-16 -8 22 -17.2754 0.0087
-16 -8 23 -17.6942 -0.0469
-16 -8 24 1.2089 -0.0512
-16 -8 25 0.7771 -0.0105
-16 -8 26 12.0355 -0.0540
-16 -8 27 8.3207 -0.0009
-16 -8 28 10.4392 -0.0684
-16 -8 29 8.1320 0.0178
-16 -8 30 3.8712 0.0150
-16 -8 31 4.6133 0.0784
-16 -8 32 0.1639 -0.0163
-16 -8 33 6.1492 0.0174
-16 -8 34 -1.0490 -0.1573
-16 -8 35 5.8102 0.0111
-16 -8 36 -3.5136 -0.1637
-16 -8 37 3.8729 0.0693
-16 -8 38 -1.6555 -0.1360
-16 -7 1 2.3307 -0.6297
-16 -7 2 -11.9979 0.0557
-16 -7 3 6.6451 -0.3346
-16 -7 4 -2.3712 -0.0839
-16 -7 5 10.7516 -0.1844
-16 -7 6 -2.8933 -0.2778
-16 -7 7 -14.9621 -0.0225
-16 -7 8 -33.3223 -0.2017
-16 -7 9 -39.7711 0.0003
-16 -7 10 -38.8860 -0.0678
-16 -7 11 -25.0283 -0.0092
-16 -7 12 -29.5577 0.0807
-16 -7 13 -12.0571 -0.0233
-16 -7 14 -26.5180 0.0785
-16 -7 15 5.4498 -0.1039
-16 -7 16 -8.7224 0.0567
-16 -7 17 15.7891 -0.0488
-16 -7 18 -9.8821 0.0172
-16 -7 19 1.9419 -0.0001
-16 -7 20 -17.2840 -0.1049
-16 -7 21 4.7442 0.0681
-16 -7 22 -12.0587 -0.0393
-16 -7 23 10.5035 0.1235
-16 -7 24 -10.3916 0.0542
-16 -7 25 8.0157 0.0344
-16 -7 26 -1.6984 0.1002
-16 -7 27 2.9709 0.0257
-16 -7 28 2.4820 0.0779
-16 -7 29 -5.9149 -0.0183
-16 -7 30 3.3994 -0.0949
-16 -7 31 -4.8717 -0.0354
-16 -7 32 4.2209 -0.0743
-16 -7 33 -6.7786 0.1150
-16 -7 34 -1.6778 0.0155
-16 -7 35 -7.6071 0.1162
-16 -7 36 0.1810 -0.0425
-16 -7 37 -0.2291 0.0785
-16 -7 38 2.0250 -0.0137
-16 -6 1 -13.4640 0.4000
-16 -6 2 -1.7682 -0.3234
-16 -6 3 -4.3901 -0.1415
-16 -6 4 2.5415 -0.1016
-16 -6 5 -5.0959 -0.2534
-16 -6 6 2.4357 0.2084
-16 -6 7 -7.3539 -0.2562
-16 -6 8 15.2233 0.1877
-16 -6 9 -4.6499 -0.2052
-16 -6 10 14.4554 0.0753
-16 -6 11 -11.8402 -0.1189
-16 -6 12 8.4334 -0.0256
-16 -6 13 -3.7071 0.0128
-16 -6 14 8.7694 -0.0379
-16 -6 15 -8.0628 0.1082
-16 -6 16 -11.4739 -0.0837
-16 -6 17 -20.0005 0.0122
-16 -6 18 -4.3241 -0.0420
-16 -6 19 0.7752 -0.0126
-16 -6 20 20.9272 0.0960
-16 -6 21 3.7552 -0.0401
-16 -6 22 12.5287 0.0023
-16 -6 23 -10.9797 -0.0718
-16 -6 24 -0.1125 -0.0710
-16 -6 25 -11.4308 0.0301
-16 -6 26 -6.4709 -0.0712
-16 -6 27 -8.9002 0.0162
-16 -6 28 -8.7920 -0.0704
-16 -6 29 -5.9068 0.0299
-16 -6 30 -9.6155 0.0351
-16 -6 31 -4.2450 0.0528
-16 -6 32 -7.8034 0.0047
-16 -6 33 6.1919 -0.0228
-16 -6 34 2.2736 -0.0279
-16 -6 35 10.6298 0.0198
-16 -6 36 1.1707 -0.0165
-16 -6 37 -0.0364 -0.0014
-16 -6 38 -0.8162 -0.1317
-16 -5 1 -5.4557 -0.0285
-16 -5 2 -19.5720 0.2565
-16 -5 3 -2.7567 0.3226
-16 -5 4 -3.8201 0.1260
-16 -5 5 9.9762 0.2626
-16 -5 6 17.6448 0.0453
-16 -5 7 13.2270 0.1060
-16 -5 8 17.0351 0.0652
-16 -5 9 7.3252 -0.0498
-16 -5 10 18.9582 0.0194
-16 -5 11 29.8741 -0.1141
-16 -5 12 27.5114 0.0293
-16 -5 13 40.3480 -0.1213
-16 -5 14 2.7726 0.0560
-16 -5 15 18.7072 -0.1014
-16 -5 16 -20.0035 0.0983
-16 -5 17 5.1801 0.0080
-16 -5 18 -22.1605 0.0484
-16 -5 19 1.1800 0.0280
-16 -5 20 -15.4600 -0.0351
-16 -5 21 9.1979 0.0640
-16 -5 22 -2.2420 0.0498
-16 -5 23 9.3020 0.0626
-16 -5 24 -2.3827 0.0340
-16 -5 25 -2.9273 -0.0659
-16 -5 26 2.0732 -0.0031
-16 -5 27 -0.5641 -0.0608
-16 -5 28 11.0964 0.0070
-16 -5 29 1.8378 -0.0687
-16 -5 30 9.6061 -0.0868
-16 -5 31 2.8880 -0.0207
-16 -5 32 7.4429 -0.0891
-16 -5 33 2.6800 0.1074
-16 -5 34 -0.5326 -0.1703
-16 -5 35 -1.6430 0.0405
-16 -5 36 -6.3633 -0.2531
-16 -5 37 -2.2089 0.0562
-16 -4 1 -15.7604 -0.5717
-16 -4 2 -9.4366 -0.4668
-16 -4 3 -37.4896 -0.7547
-16 -4 4 -18.1283 -0.3112
-16 -4 5 -51.0848 -0.3236
-16 -4 6 -6.8870 -0.0592
-16 -4 7 -46.1833 0.0215
-16 -4 8 13.0660 0.0129
-16 -4 9 -31.3919 0.0351
-16 -4 10 9.2649 -0.0099
-16 -4 11 -35.3407 -0.0350
-16 -4 12 -17.8841 -0.0374
-16 -4 13 -26.9869 0.0060
-16 -4 14 -9.6730 -0.0436
-16 -4 15 10.8684 0.0013
-16 -4 16 9.8413 -0.0891
-16 -4 17 14.4397 -0.0875
-16 -4 18 1.3286 -0.0062
-16 -4 19 -4.8569 -0.0141
-16 -4 20 -0.6701 0.1305
-16 -4 21 -5.8130 0.0430
-16 -4 22 2.6851 0.0715
-16 -4 23 -0.2520 0.0459
-16 -4 24 -0.7703 0.0299
-16 -4 25 3.7185 0.1027
-16 -4 26 -1.6461 -0.0102
-16 -4 27 7.4209 0.0722
-16 -4 28 4.2189 -0.0503
-16 -4 29 10.8893 0.0590
-16 -4 30 2.5218 0.0048
-16 -4 31 1.5670 -0.0187
-16 -4 32 -11.4081 0.0136
-16 -4 33 -6.4662 -0.0813
-16 -4 34 -8.9351 0.1338
-16 -4 35 0.2155 0.0410
-16 -4 36 0.7941 0.1861
-16 -4 37 1.4060 0.0254
-16 -3 1 -2.3783 0.4388
-16 -3 2 0.6547 0.1027
-16 -3 3 6.2230 0.2460
-16 -3 4 -1.8798 0.1789
-16 -3 5 1.6099 -0.2289
-16 -3 6 -9.2281 0.1660
-16 -3 7 -12.0205 -0.4221
-16 -3 8 -7.9972 0.1041
-16 -3 9 -23.3138 -0.2795
-16 -3 10 -8.0270 0.0309
-16 -3 11 -21.4539 -0.0765
-16 -3 12 -4.0258 -0.0197
-16 -3 13 -5.4995 0.0014
-16 -3 14 -2.8462 -0.0389
-16 -3 15 1.0570 0.0485
-16 -3 16 -1.7866 0.0044
-16 -3 17 9.1735 0.0650
-16 -3 18 8.8716 -0.0099
-16 -3 19 8.7968 -0.0170
-16 -3 20 2.1814 -0.0227
-16 -3 21 -7.4379 -0.0118
-16 -3 22 -3.3400 0.0198
-16 -3 23 -4.8774 -0.0004
-16 -3 24 3.8874 -0.0296
-16 -3 25 -0.7070 -0.0524
-16 -3 26 -5.2043 -0.0194
-16 -3 27 -10.0959 -0.0440
-16 -3 28 -14.7917 0.0296
-16 -3 29 -9.0119 -0.0544
-16 -3 30 -5.2701 0.0257
-16 -3 31 4.3897 0.0081
-16 -3 32 6.2314 0.0550
-16 -3 33 9.6675 0.0345
-16 -3 34 3.3021 -0.0176
-16 -3 35 4.2355 -0.0632
-16 -3 36 -0.6305 -0.0049
-16 -3 37 1.7146 -0.0295
-16 -2 1 21.8416 0.0385
-16 -2 2 33.7829 0.1536
-16 -2 3 1.9646 0.2009
-16 -2 4 28.8124 -0.1369
-16 -2 5 -10.3622 0.3334
-16 -2 6 23.7423 -0.1611
-16 -2 7 -8.1387 0.2330
-16 -2 8 13.8956 -0.0454
-16 -2 9 7.7169 -0.0281
-16 -2 10 18.6156 0.0271
-16 -2 11 31.0339 -0.1538
-16 -2 12 15.4344 0.1277
-16 -2 13 20.9723 -0.0644
-16 -2 14 -7.8358 0.1752
-16 -2 15 1.2205 -0.0624
-16 -2 16 -10.1042 0.0586
-16 -2 17 -2.5796 -0.0931
-16 -2 18 -1.1009 0.0298
-16 -2 19 -1.4571 0.0107
-16 -2 20 5.2670 0.0768
-16 -2 21 6.8280 0.0415
-16 -2 22 3.0278 0.0528
-16 -2 23 4.7559 0.0082
-16 -2 24 -8.8797 0.0108
-16 -2 25 0.5248 0.0027
-16 -2 26 -6.1742 -0.0512
-16 -2 27 5.8894 0.0246
-16 -2 28 -1.5920 -0.0532
-16 -2 29 3.7140 0.0323
-16 -2 30 -6.6726 -0.0675
-16 -2 31 -1.4835 -0.0929
-16 -2 32 -7.5285 -0.0826
-16 -2 33 -0.8801 -0.1099
-16 -2 34 -0.9504 0.0668
-16 -2 35 3.4663 -0.0472
-16 -2 36 4.3913 0.0638
-16 -1 1 0.3225 -0.3728
-16 -1 2 1.4885 -0.1773
-16 -1 3 22.4703 -0.5687
-16 -1 4 10.0652 0.0249
-16 -1 5 21.6888 -0.4094
-16 -1 6 4.8603 0.1401
-16 -1 7 -4.6330 -0.1515
-16 -1 8 -0.7983 0.0410
-16 -1 9 -14.6664 -0.0329
-16 -1 10 1.2219 -0.0865
-16 -1 11 -4.1637 0.0071
-16 -1 12 5.2223 -0.1496
-16 -1 13 12.0632 0.0459
-16 -1 14 3.2081 -0.1162
-16 -1 15 4.1388 0.0976
-16 -1 16 -14.2887 -0.0478
-16 -1 17 -13.9608 -0.0014
-16 -1 18 -9.1597 -0.0534
-16 -1 19 -5.9217 -0.1055
-16 -1 20 8.8119 0.0255
-16 -1 21 -0.6748 -0.0227
-16 -1 22 5.6337 0.0799
-16 -1 23 3.5034 0.0060
-16 -1 24 5.3493 0.0065
-16 -1 25 14.2745 -0.0034
-16 -1 26 3.7493 -0.0084
-16 -1 27 6.5708 0.0076
-16 -1 28 -5.6018 -0.0041
-16 -1 29 -5.4473 0.0021
-16 -1 30 -8.6258 0.0735
-16 -1 31 -6.0228 0.0481
-16 -1 32 -6.6804 0.1428
-16 -1 33 -0.2155 -0.0466
-16 -1 34 -2.8816 0.0467
-16 -1 35 2.5273 -0.1475
-16 -1 36 -0.9884 0.0855
-16 0 1 -13.0988 0.0747
-16 0 2 13.6031 0.0797
-16 0 3 -13.0416 0.1125
-16 0 4 1.8150 0.0200
-16 0 5 0.1304 0.0123
-16 0 6 -2.2058 0.0331
-16 0 7 19.1884 -0.0396
-16 0 8 -10.6380 0.0765
-16 0 9 2.6525 -0.0818
-16 0 10 -28.3335 0.0111
-16 0 11 -12.9693 -0.1562
-16 0 12 -13.9466 0.0074
-16 0 13 2.3315 -0.1139
-16 0 14 9.2699 0.0567
-16 0 15 6.4598 -0.0383
-16 0 16 5.0048 0.0269
-16 0 17 -10.7065 0.0529
-16 0 18 -9.1373 0.0117
-16 0 19 -18.0130 0.0686
-16 0 20 -1.5632 -0.0206
-16 0 21 -1.7856 -0.0291
-16 0 22 13.9484 0.0074
-16 0 23 0.8643 -0.0583
-16 0 24 2.9965 0.0409
-16 0 25 -9.9045 -0.0828
-16 0 26 -1.9749 -0.0042
-16 0 27 3.3525 -0.0235
-16 0 28 11.3878 0.0109
-16 0 29 13.6385 0.0454
-16 0 30 10.3198 -0.0837
-16 0 31 2.9409 -0.0648
-16 0 32 -0.2193 -0.1195
-16 0 33 -6.5004 -0.0245
-16 0 34 -4.9129 0.1221
-16 0 35 -4.3961 0.0780
-16 0 36 -0.7861 0.1844
-16 1 1 -28.8868 0.3216
-16 1 2 -2.6874 0.3495
-16 1 3 -33.7794 0.1402
-16 1 4 4.2878 0.0750
-16 1 5 -15.7790 0.0663
-16 1 6 10.1138 0.0345
-16 1 7 2.2222 0.0786
-16 1 8 1.8024 0.0732
-16 1 9 17.0022 0.0398
-16 1 10 -6.1120 0.0470
-16 1 11 17.1365 -0.0280
-16 1 12 -19.3584 -0.0359
-16 1 13 4.2205 -0.0533
-16 1 14 -15.2439 0.0132
-16 1 15 9.9616 0.0149
-16 1 16 4.5470 0.0896
-16 1 17 8.9812 -0.0489
-16 1 18 0.8017 -0.0050
-16 1 19 -7.3354 -0.1024
-16 1 20 -8.1028 0.0128
-16 1 21 -5.3434 0.0312
-16 1 22 -0.1084 0.0755
-16 1 23 9.1651 0.0730
-16 1 24 10.7029 0.0198
-16 1 25 10.2231 0.0516
-16 1 26 9.2715 -0.0405
-16 1 27 -0.4298 0.0224
-16 1 28 5.8675 -0.0822
-16 1 29 2.8401 0.0396
-16 1 30 9.8494 -0.0009
-16 1 31 11.6122 0.1062
-16 1 32 6.5142 -0.0095
-16 1 33 7.8652 -0.0211
-16 1 34 -0.1769 -0.1445
-16 1 35 0.8869 -0.1123
-16 2 1 5.2103 -0.3591
-16 2 2 20.5709 -0.0492
-16 2 3 -0.2639 -0.3488
-16 2 4 -5.0150 -0.0753
-16 2 5 -19.9926 -0.1656
-16 2 6 -16.8608 -0.0400
-16 2 7 -8.5792 0.0568
-16 2 8 15.5370 -0.0263
-16 2 9 15.6865 0.0974
-16 2 10 27.4822 -0.1369
-16 2 11 6.3599 0.0097
-16 2 12 10.6832 -0.1785
-16 2 13 -3.8591 0.0237
-16 2 14 4.1037 -0.1436
-16 2 15 -6.0042 0.0092
-16 2 16 1.4392 -0.1144
-16 2 17 -8.7584 -0.0207
-16 2 18 4.6140 -0.0259
-16 2 19 -7.2292 -0.0537
-16 2 20 10.4970 -0.0105
-16 2 21 -3.0181 -0.0940
-16 2 22 18.5222 0.0111
-16 2 23 9.4171 -0.0459
-16 2 24 23.1425 0.0504
-16 2 25 11.1680 -0.0454
-16 2 26 10.6107 0.0504
-16 2 27 -3.4927 0.0039
-16 2 28 -1.2242 0.0998
-16 2 29 -12.0644 0.0641
-16 2 30 -1.1437 0.0159
-16 2 31 -7.5460 -0.0187
-16 2 32 1.9633 -0.0934
-16 2 33 2.2980 -0.0276
-16 2 34 2.1796 -0.0829
-16 2 35 7.4284 0.0121
-16 3 1 -17.2897 0.2218
-16 3 2 29.7915 0.3630
-16 3 3 3.7057 -0.0172
-16 3 4 26.4957 0.0766
-16 3 5 10.7299 -0.1915
-16 3 6 -7.0602 -0.0496
-16 3 7 -2.7411 -0.1217
-16 3 8 -36.5374 -0.0010
-16 3 9 -2.6331 -0.0332
-16 3 10 -17.0916 0.0831
-16 3 11 18.2085 -0.0790
-16 3 12 4.5975 0.0822
-16 3 13 9.1531 -0.1586
-16 3 14 -4.7929 0.0838
-16 3 15 -3.2837 -0.0448
-16 3 16 1.6612 0.0781
-16 3 17 4.2814 0.0458
-16 3 18 7.5054 -0.0511
-16 3 19 -2.1830 0.0109
-16 3 20 -1.7547 -0.0917
-16 3 21 -8.0585 -0.0011
-16 3 22 -1.9025 -0.0556
-16 3 23 -6.1894 -0.0135
-16 3 24 -0.2663 -0.0556
-16 3 25 -6.9056 -0.0068
-16 3 26 -1.9595 -0.0823
-16 3 27 -8.7935 -0.0399
-16 3 28 -7.3904 -0.1083
-16 3 29 -11.7152 -0.0333
-16 3 30 -8.6683 -0.0330
-16 3 31 -8.1764 0.0136
-16 3 32 -2.0048 -0.0310
-16 3 33 -2.5201 -0.0408
-16 3 34 0.8251 -0.0544
-16 4 1 -17.2395 0.4316
-16 4 2 -20.9992 0.2584
-16 4 3 -5.2734 0.3628
-16 4 4 1.8017 0.1335
-16 4 5 5.2597 0.0334
-16 4 6 12.7304 -0.0243
-16 4 7 -9.6023 -0.0954
-16 4 8 -1.2302 -0.0090
-16 4 9 -29.7610 0.0691
-16 4 10 -14.0805 -0.0763
-16 4 11 -29.0659 0.1372
-16 4 12 -5.3229 -0.1891
-16 4 13 -8.8649 0.1008
-16 4 14 5.2209 -0.0947
-16 4 15 -3.6615 0.0143
-16 4 16 -6.8954 0.0672
-16 4 17 -9.0342 -0.0800
-16 4 18 -12.2304 0.0906
-16 4 19 -3.4986 -0.1198
-16 4 20 -16.3956 -0.0128
-16 4 21 -11.6665 -0.0730
-16 4 22 -31.2306 -0.0416
-16 4 23 -15.4925 -0.0004
-16 4 24 -22.1493 -0.0072
-16 4 25 -2.1822 -0.0123
-16 4 26 -5.0760 0.0390
-16 4 27 -0.5314 -0.0061
-16 4 28 -0.7357 0.0882
-16 4 29 -2.5302 -0.0129
-16 4 30 -0.3891 0.0421
-16 4 31 -1.2216 -0.0160
-16 4 32 -2.7489 0.0260
-16 4 33 -0.1215 0.0607
-16 4 34 -1.2542 0.0044
-16 5 1 -9.8787 -0.1878
-16 5 2 -31.2741 0.2049
-16 5 3 2.3228 -0.1558
-16 5 4 -20.8868 -0.1576
-16 5 5 28.2536 -0.0184
-16 5 6 -12.4567 -0.2097
-16 5 7 25.1291 0.1590
-16 5 8 -15.5964 -0.0235
-16 5 9 3.4048 0.0964
-16 5 10 -12.9428 0.1317
-16 5 11 -8.5662 -0.0679
-16 5 12 -1.2077 0.1000
-16 5 13 -11.5434 -0.1540
-16 5 14 6.7544 -0.0393
-16 5 15 -15.4853 -0.0798
-16 5 16 7.5437 -0.0788
-16 5 17 -20.1367 0.0000
-16 5 18 0.0129 -0.0537
-16 5 19 -21.6886 -0.0271
-16 5 20 -5.9257 -0.0306
-16 5 21 -11.7366 -0.0453
-16 5 22 -6.8918 -0.0113
-16 5 23 -5.0604 -0.0102
-16 5 24 -11.5236 -0.0056
-16 5 25 -1.6803 -0.0349
-16 5 26 -2.9104 -0.0424
-16 5 27 6.1839 -0.1072
-16 5 28 7.8570 0.0091
-16 5 29 -0.4477 -0.0339
-16 5 30 4.0118 0.1273
-16 5 31 -6.7168 0.0005
-16 5 32 1.3536 0.0258
-16 5 33 -0.5792 -0.1007
-16 6 1 45.0278 0.2857
-16 6 2 7.5541 0.1402
-16 6 3 5.5433 0.1909
-16 6 4 -28.7066 0.3851
-16 6 5 -28.6147 0.0536
-16 6 6 -10.5938 0.2375
-16 6 7 -3.8544 -0.0357
-16 6 8 23.8094 0.0025
-16 6 9 8.4920 0.0978
-16 6 10 17.8480 -0.1289
-16 6 11 -1.1936 0.0931
-16 6 12 4.4364 -0.1846
-16 6 13 -0.1733 -0.0161
-16 6 14 1.7876 -0.0492
-16 6 15 4.0573 0.0132
-16 6 16 -0.2411 0.1106
-16 6 17 2.7665 0.0606
-16 6 18 -1.9586 0.0677
-16 6 19 1.9073 -0.0045
-16 6 20 -3.8689 -0.0571
-16 6 21 3.1424 -0.0578
-16 6 22 -3.7625 -0.0901
-16 6 23 8.7282 -0.0475
-16 6 24 1.7943 -0.0687
-16 6 25 8.5946 -0.0263
-16 6 26 -2.2607 -0.0061
-16 6 27 -3.5079 -0.0578
-16 6 28 -8.6727 0.0196
-16 6 29 -6.8298 -0.1960
-16 6 30 -3.4785 0.0077
-16 6 31 -5.9963 -0.2330
-16 6 32 -0.3048 0.0683
-16 7 1 9.1200 0.5718
-16 7 2 -18.7128 0.2909
-16 7 3 35.4934 0.5483
-16 7 4 -3.6462 -0.1569
-16 7 5 38.7534 0.2084
-16 7 6 -11.9111 -0.2204
-16 7 7 0.8430 0.0407
-16 7 8 -10.3625 -0.0097
-16 7 9 -10.5281 -0.0285
-16 7 10 12.4039 0.0926
-16 7 11 -11.3055 -0.0080
-16 7 12 14.5815 0.0501
-16 7 13 -12.5427 -0.0137
-16 7 14 14.4245 -0.0513
-16 7 15 -1.8738 -0.0618
-16 7 16 10.3297 -0.0429
-16 7 17 -2.9606 -0.0339
-16 7 18 -2.6037 0.0128
-16 7 19 -3.5111 -0.0141
-16 7 20 1.1986 -0.0268
-16 7 21 8.3215 -0.0369
-16 7 22 7.2827 -0.0247
-16 7 23 7.0727 0.0045
-16 7 24 -0.2678 0.0323
-16 7 25 -1.6677 0.0147
-16 7 26 3.9565 -0.0230
-16 7 27 2.5989 0.0273
-16 7 28 15.7647 -0.0083
-16 7 29 3.5639 0.1733
-16 7 30 8.3185 0.0754
-16 7 31 -1.3402 0.1727
-16 7 32 -2.6800 -0.0074
-16 8 1 -11.5191 -0.4260
-16 8 2 4.3078 -0.1362
-16 8 3 -1.0967 -0.3470
-16 8 4 7.4022 0.0310
-16 8 5 0.9934 -0.1010
-16 8 6 10.9684 -0.0510
-16 8 7 11.0070 0.0199
-16 8 8 13.0052 -0.0471
-16 8 9 4.3249 0.1253
-16 8 10 5.4736 0.0789
-16 8 11 0.8021 0.0553
-16 8 12 10.0377 0.0129
-16 8 13 2.1493 -0.0727
-16 8 14 6.1588 -0.0978
-16 8 15 -7.8831 -0.0447
-16 8 16 3.2009 -0.1099
-16 8 17 -6.1268 -0.0083
-16 8 18 8.5391 -0.0868
-16 8 19 -4.2435 -0.0262
-16 8 20 2.0024 -0.0524
-16 8 21 -7.3505 -0.0225
-16 8 22 -0.1244 -0.0500
-16 8 23 0.6046 -0.0129
-16 8 24 6.7992 -0.0302
-16 8 25 7.3913 0.0135
-16 8 26 6.1584 0.0423
-16 8 27 4.7473 -0.0187
-16 8 28 4.6350 0.0323
-16 8 29 3.7501 -0.0669
-16 8 30 10.1418 0.0635
-16 8 31 3.6648 0.0527
-16 9 1 5.1649 0.7900
-16 9 2 -19.8314 -0.0478
-16 9 3 -4.6758 0.5208
-16 9 4 -9.9103 -0.1355
-16 9 5 -0.1741 0.0363
-16 9 6 4.9942 -0.0725
-16 9 7 -10.5571 -0.1034
-16 9 8 4.7673 -0.0182
-16 9 9 -9.5802 -0.0621
-16 9 10 8.9081 -0.0691
-16 9 11 -2.3772 -0.0212
-16 9 12 -4.6787 -0.0616
-16 9 13 -3.1891 -0.0440
-16 9 14 -13.8651 -0.0106
-16 9 15 10.2453 -0.0384
-16 9 16 -5.8030 0.0666
-16 9 17 14.7416 0.0565
-16 9 18 -5.6108 0.0752
-16 9 19 1.4995 0.0274
-16 9 20 -8.6527 -0.0144
-16 9 21 -6.7127 -0.0529
-16 9 22 -4.4686 0.0191
-16 9 23 -2.5639 0.0239
-16 9 24 4.8579 0.0577
-16 9 25 0.6438 0.0381
-16 9 26 5.1914 -0.1143
-16 9 27 -5.1124 -0.0518
-16 9 28 -0.9288 -0.2432
-16 9 29 -4.4120 -0.0740
-16 9 30 -1.2907 -0.2408
-16 10 1 -9.4961 -0.3050
-16 10 2 16.0239 0.1953
-16 10 3 -7.0748 0.0185
-16 10 4 -0.4393 0.0506
-16 10 5 -17.5959 0.1878
-16 10 6 -9.2989 -0.1452
-16 10 7 -15.6044 0.0444
-16 10 8 1.7856 -0.1021
-16 10 9 -12.2880 -0.0351
-16 10 10 -0.6743 0.0882
-16 10 11 -14.1513 -0.0229
-16 10 12 -5.0462 0.1088
-16 10 13 -5.8591 -0.0114
-16 10 14 -5.2670 0.0541
-16 10 15 -2.2404 0.0028
-16 10 16 -7.3883 0.0229
-16 10 17 -1.6257 -0.0029
-16 10 18 -5.4408 0.0040
-16 10 19 -2.6980 0.0303
-16 10 20 -6.4031 -0.0117
-16 10 21 -4.6872 0.0186
-16 10 22 -6.1816 -0.0690
-16 10 23 1.6764 -0.0328
-16 10 24 -2.1361 -0.0074
-16 10 25 8.8684 0.0688
-16 10 26 1.3314 0.1067
-16 10 27 6.5810 0.1108
-16 10 28 1.0806 -0.0154
-16 10 29 -2.5424 -0.0047
-16 11 1 -5.5305 0.3548
-16 11 2 -3.4312 -0.3647
-16 11 3 -5.2966 0.0034
-16 11 4 3.2175 -0.0692
-16 11 5 8.1793 -0.1351
-16 11 6 9.9624 0.0652
-16 11 7 15.1226 0.0033
-16 11 8 -0.4793 0.0495
-16 11 9 0.9938 0.1245
-16 11 10 -5.1108 -0.0174
-16 11 11 0.7246 0.0466
-16 11 12 6.5831 -0.0984
-16 11 13 7.9440 -0.1101
-16 11 14 7.4947 -0.1403
-16 11 15 4.6144 -0.1089
-16 11 16 -0.4498 -0.0407
-16 11 17 -2.3333 0.0053
-16 11 18 -3.1313 0.0299
-16 11 19 -6.3682 -0.0355
-16 11 20 -3.7233 -0.0301
-16 11 21 -12.8561 -0.0781
-16 11 22 -8.3781 0.0043
-16 11 23 -15.4275 0.0017
-16 11 24 -4.5340 0.0369
-16 11 25 -3.5862 -0.0140
-16 11 26 5.0425 0.0048
-16 11 27 6.6536 0.0446
-16 11 28 5.7182 0.1039
-16 12 1 -37.8647 0.3316
-16 12 2 -11.9796 0.1389
-16 12 3 -33.6920 0.4308
-16 12 4 9.1493 -0.1309
-16 12 5 -15.1964 0.2145
-16 12 6 9.8679 -0.1402
-16 12 7 -13.1755 -0.0443
-16 12 8 0.8854 -0.0606
-16 12 9 2.5181 -0.1739
-16 12 10 3.7459 -0.0235
-16 12 11 13.3734 -0.1441
-16 12 12 -0.2615 0.0230
-16 12 13 7.3564 -0.0692
-16 12 14 -3.0007 0.0649
-16 12 15 1.0924 -0.0122
-16 12 16 -1.2973 0.0580
-16 12 17 -2.5519 0.0569
-16 12 18 1.5885 0.0442
-16 12 19 0.0196 0.1068
-16 12 20 3.7536 0.0121
-16 12 21 4.1361 0.0030
-16 12 22 -2.0783 -0.0680
-16 12 23 1.8562 -0.1042
-16 12 24 -8.9380 -0.0030
-16 12 25 -1.7707 -0.0269
-16 12 26 -3.7622 0.1082
-16 12 27 -1.6751 -0.0547
-16 13 1 8.5907 -0.3540
-16 13 2 -6.6656 -0.1875
-16 13 3 -12.5604 -0.3540
-16 13 4 -35.6093 -0.0247
-16 13 5 -19.4328 -0.0403
-16 13 6 -20.9496 -0.0321
-16 13 7 9.9480 0.0674
-16 13 8 8.2100 -0.0533
-16 13 9 3.5169 0.0869
-16 13 10 -5.0141 0.0044
-16 13 11 -25.4462 0.0658
-16 13 12 -14.2359 -0.0447
-16 13 13 -23.9488 0.0228
-16 13 14 -1.1881 -0.0906
-16 13 15 -8.7295 0.0363
-16 13 16 12.1773 -0.0411
-16 13 17 -0.6672 0.0346
-16 13 18 16.4724 -0.0544
-16 13 19 -2.4531 -0.0480
-16 13 20 13.1182 -0.1171
-16 13 21 -4.1982 -0.0355
-16 13 22 9.4858 0.0010
-16 13 23 -0.1961 0.0995
-16 13 24 3.7963 0.1222
-16 13 25 2.4490 0.0725
[truncated: 4,494,678 more chars]
