# Supplementary material for: Polymorphism of [Cu15(PhCH2CH2S)13(PPh3)6][BF4]2 and Double-Helical Assembly of [Cu18H(PhCH2CH2S)14(PPh3)6Cl3]: Origin of Two Chiral Nanoclusters with Triple-Helical Core from Intermediates
Source: ACS Mater Lett. 2025 Jan 2;7(2):442–9. doi: 10.1021/acsmaterialslett.4c02148 (PMC11795624; doi:10.1021/acsmaterialslett.4c02148)
Supplement: Supplementary file 4 — tz4c02148_si_004.cif [file tz4c02148_si_004.cif]

data_cu2202
# start Validation Reply Form
_vrf_PLAT411_cu2202
;
PROBLEM: Short Inter H...H Contact  H11      ..H89      .       1.52 Ang. 
RESPONSE: This alert is caused by severe disorder of the surface ligands.
;
_vrf_PLAT084_cu2202
;
PROBLEM: High wR2 Value (i.e. > 0.25) ...................       0.38 Report 
RESPONSE: This alert is caused by week diffraction of the crystal.
;
_vrf_PLAT234_cu2202
;
PROBLEM: Large Hirshfeld Difference C64      --C74      .       0.26 Ang.  
RESPONSE: DELU restrains were applied to disorder of the surface ligands. 
However this does not indicate incorrect atom type assignment.
;
_vrf_PLAT241_cu2202
;
PROBLEM: High   'MainMol' Ueq as Compared to Neighbors of        C82 Check   
RESPONSE: This alert is caused by severe disorder of the surface ligands.
;
_vrf_PLAT242_cu2202
;
PROBLEM: Low    'MainMol' Ueq as Compared to Neighbors of       Cu10 Check   
RESPONSE: This alert is caused by severe disorder of the surface ligands.
;
_vrf_PLAT341_cu2202
;
PROBLEM: Low Bond Precision on  C-C Bonds ...............    0.01746 Ang.    
RESPONSE: This alert is caused by severe disorder of the surface ligands.
;
_vrf_PLAT360_cu2202
;
PROBLEM: Short  C(sp3)-C(sp3) Bond  C50      - C90      .       1.25 Ang.     
RESPONSE: This alert is caused by severe disorder of the surface ligands.
;
# end Validation Reply Form

_audit_creation_date               2024-03-18
_audit_creation_method
;
Olex2 1.5-ac6-017
(compiled 2024.02.01 svn.r2f8d729c for Rigaku Oxford Diffraction, GUI svn.r6920)
;
_shelx_SHELXL_version_number       '2018/3'
_audit_contact_author_address      ?
_audit_contact_author_email        ?
_audit_contact_author_name         ''
_audit_contact_author_phone        ?
_publ_contact_author_id_orcid      ?
_publ_section_references
;
D. Kratzert, I. Krossing, (2018), J. Appl. Cryst. 51, 928-934. 

Dolomanov, O.V., Bourhis, L.J., Gildea, R.J, Howard, J.A.K. & Puschmann, H.
 (2009), J. Appl. Cryst. 42, 339-341.

Kratzert, D., Holstein, J.J. & Krossing, I. (2015). J. Appl. Cryst. 48, 933-938.

Sheldrick, G.M. (2015). Acta Cryst. A71, 3-8.

Sheldrick, G.M. (2015). Acta Cryst. C71, 3-8.
;
_chemical_name_common              ?
_chemical_name_systematic          ?
_chemical_formula_moiety          
 'C220 H216 Cl3 Cu18 P6 S14, 3[C2H3N.CH4O.H2O]'
_chemical_formula_sum              'C229 H243 Cl3 Cu18 N3 O6 P6 S14'
_chemical_formula_weight           5017.98
_chemical_melting_point            ?
_chemical_oxdiff_formula           'C H P S Cl Cu'
loop_
  _atom_type_symbol
  _atom_type_description
  _atom_type_scat_dispersion_real
  _atom_type_scat_dispersion_imag
  _atom_type_scat_source
 'C' 'C' 0.0181 0.0091 'International Tables Vol C Tables 4.2.6.8 and 6.1.1.4'
 'H' 'H' 0.0000 0.0000 'International Tables Vol C Tables 4.2.6.8 and 6.1.1.4'
 'Cl' 'Cl' 0.3639 0.7018 'International Tables Vol C Tables 4.2.6.8 and 6.1.1.4'
 'Cu' 'Cu' -1.9646 0.5888
 'International Tables Vol C Tables 4.2.6.8 and 6.1.1.4'
 'N' 'N' 0.0311 0.0180 'International Tables Vol C Tables 4.2.6.8 and 6.1.1.4'
 'O' 'O' 0.0492 0.0322 'International Tables Vol C Tables 4.2.6.8 and 6.1.1.4'
 'P' 'P' 0.2955 0.4335 'International Tables Vol C Tables 4.2.6.8 and 6.1.1.4'
 'S' 'S' 0.3331 0.5567 'International Tables Vol C Tables 4.2.6.8 and 6.1.1.4'

_shelx_space_group_comment
;
The symmetry employed for this shelxl refinement is uniquely defined
by the following loop, which should always be used as a source of
symmetry information in preference to the above space-group names.
They are only intended as comments.
;
_space_group_crystal_system        'monoclinic'
_space_group_IT_number             15
_space_group_name_H-M_alt          'C 1 2/c 1'
_space_group_name_Hall             '-C 2yc'
loop_
  _space_group_symop_operation_xyz
 'x, y, z'
 '-x, y, -z+1/2'
 'x+1/2, y+1/2, z'
 '-x+1/2, y+1/2, -z+1/2'
 '-x, -y, -z'
 'x, -y, z-1/2'
 '-x+1/2, -y+1/2, -z'
 'x+1/2, -y+1/2, z-1/2'

_cell_length_a                     25.9002(3)
_cell_length_b                     27.6131(7)
_cell_length_c                     32.6918(10)
_cell_angle_alpha                  90
_cell_angle_beta                   97.250(2)
_cell_angle_gamma                  90
_cell_volume                       23193.7(10)
_cell_formula_units_Z              4
_cell_measurement_reflns_used      18995
_cell_measurement_temperature      99.8(5)
_cell_measurement_theta_max        65.8950
_cell_measurement_theta_min        2.3350
_shelx_estimated_absorpt_T_max     0.731
_shelx_estimated_absorpt_T_min     0.548
_exptl_absorpt_coefficient_mu      4.021
_exptl_absorpt_correction_T_max    1.00000
_exptl_absorpt_correction_T_min    0.78102
_exptl_absorpt_correction_type     multi-scan
_exptl_absorpt_process_details
;
CrysAlisPro 1.171.43.108a (Rigaku Oxford Diffraction, 2024)
Empirical absorption correction using spherical harmonics,
implemented in SCALE3 ABSPACK scaling algorithm.
;
_exptl_absorpt_special_details     ?
_exptl_crystal_colour              'clear light yellow'
_exptl_crystal_density_diffrn      1.437
_exptl_crystal_density_meas        ?
_exptl_crystal_density_method      ?
_exptl_crystal_description         block
_exptl_crystal_F_000               10292
loop_
  _exptl_crystal_face_index_h
  _exptl_crystal_face_index_k
  _exptl_crystal_face_index_l
  _exptl_crystal_face_perp_dist
 -1 1 4 0.0526
 2 1 -3 0.0434
 1 1 1 0.0519
 -1 -1 -1 0.0232
 1 -1 2 0.0398
 -1 2 -2 0.0529

_exptl_crystal_size_max            0.17
_exptl_crystal_size_mid            0.103
_exptl_crystal_size_min            0.083
loop_
  _exptl_oxdiff_crystal_face_indexfrac_h
  _exptl_oxdiff_crystal_face_indexfrac_k
  _exptl_oxdiff_crystal_face_indexfrac_l
  _exptl_oxdiff_crystal_face_x
  _exptl_oxdiff_crystal_face_y
  _exptl_oxdiff_crystal_face_z
 -0.9992 0.5016 3.5013 0.1512 -0.0698 -0.0429
 1.5993 0.8987 -2.6007 -0.1222 -0.0081 0.0949
 1.0003 1.0003 0.6005 0.0219 -0.0497 0.0706
 -0.9002 -1.1002 -0.6005 -0.0202 0.0561 -0.0657
 1.4018 -1.2986 2.0007 0.1160 0.0642 0.0759
 -1.0019 1.9985 -2.0005 -0.1219 -0.0979 -0.0455

_exptl_transmission_factor_max     ?
_exptl_transmission_factor_min     ?
_diffrn_reflns_av_R_equivalents    0.0862
_diffrn_reflns_av_unetI/netI       0.0550
_diffrn_reflns_Laue_measured_fraction_full  0.990
_diffrn_reflns_Laue_measured_fraction_max  0.990
_diffrn_reflns_limit_h_max         30
_diffrn_reflns_limit_h_min         -22
_diffrn_reflns_limit_k_max         32
_diffrn_reflns_limit_k_min         -32
_diffrn_reflns_limit_l_max         38
_diffrn_reflns_limit_l_min         -38
_diffrn_reflns_number              113404
_diffrn_reflns_point_group_measured_fraction_full  0.990
_diffrn_reflns_point_group_measured_fraction_max  0.990
_diffrn_reflns_theta_full          66.589
_diffrn_reflns_theta_max           66.589
_diffrn_reflns_theta_min           3.430
_diffrn_ambient_environment        N~2~
_diffrn_ambient_temperature        99.8(5)
_diffrn_detector                   'Hybrid Pixel Array Detector'
_diffrn_detector_area_resol_mean   10.0000
_diffrn_detector_type              HyPix
_diffrn_measured_fraction_theta_full  0.990
_diffrn_measured_fraction_theta_max  0.990
_diffrn_measurement_details
;
List of Runs (angles in degrees, time in seconds):

  # Type    Start    End  Width  t~exp~   \w     \q     \k     \f   Frames
--------------------------------------------------------------------------
  1  \w   -120.00 -42.00   0.50   25.00    --  -47.61-176.00-105.00  156
  2  \w    -86.00  -4.00   0.50   25.00    --  -47.61 113.00 123.00  164
  3  \w     42.00 120.00   0.50   25.00    --   47.61 176.00 -98.00  156
  4  \w      4.00  86.00   0.50   25.00    --   47.61-113.00  31.00  164
  5  \w   -175.00 -81.00   0.50  100.00    -- -106.00-113.00  31.00  188
  6  \w     81.00 178.00   0.50  100.00    --  113.25 113.00 123.00  194
  7  \w     45.00 109.00   0.50  100.00    --  113.25-113.00  31.00  128
  8  \w     42.00 149.00   0.50  100.00    --  113.25-176.00-105.00  214
  9  \w     42.00 146.00   0.50  100.00    --  113.25 176.00 -98.00  208
 10  \w   -120.00 -25.00   0.50   25.00    --  -47.61 -77.00-120.00  190
 11  \w    -25.00  31.00   0.50   25.00    --   47.61 -37.00 -60.00  112
 12  \w   -141.00 -92.00   0.50  100.00    -- -106.00 -15.00  90.00   98
 13  \w     42.00  89.00   0.50  100.00    --  113.25 -61.00  30.00   94
 14  \w    100.00 141.00   0.50  100.00    --  113.25  15.00 -30.00   82
 15  \w    100.00 141.00   0.50  100.00    --  113.25  15.00 -90.00   82
 16  \w     42.00  89.00   0.50  100.00    --  113.25 -61.00  60.00   94
 17  \w     42.00 106.00   0.50  100.00    --  113.25 -94.00  60.00  128
 18  \w     42.00 106.00   0.50  100.00    --  113.25 -94.00  60.00  128
 19  \w     91.00 178.00   0.50  100.00    --  113.25  77.00 -90.00  174
 20  \w    140.00 177.00   0.50  100.00    --  113.25  77.00 -90.00   74
 21  \w     46.00  89.00   0.50  100.00    --  113.25 -61.00  90.00   86
 22  \w     45.00 111.00   0.50  100.00    --  113.25-125.00   0.00  132
 23  \w    100.00 138.00   0.50  100.00    --  113.25  15.00 120.00   76
 24  \w    102.00 139.00   0.50  100.00    --  113.25  15.00  60.00   74
;
_diffrn_measurement_device         'four-circle diffractometer'
_diffrn_measurement_device_type   
 'XtaLAB Synergy, Single source at home/near, HyPix'
_diffrn_measurement_method         '\w scans'
_diffrn_orient_matrix_type        
 'CrysAlisPro convention (1999,Acta A55,543-557)'
_diffrn_orient_matrix_UB_11        0.0056737000
_diffrn_orient_matrix_UB_12        -0.0116305000
_diffrn_orient_matrix_UB_13        0.0464646000
_diffrn_orient_matrix_UB_21        0.0096276000
_diffrn_orient_matrix_UB_22        -0.0536611000
_diffrn_orient_matrix_UB_23        -0.0095002000
_diffrn_orient_matrix_UB_31        0.0588704000
_diffrn_orient_matrix_UB_32        0.0098832000
_diffrn_orient_matrix_UB_33        0.0031239000
_diffrn_radiation_monochromator    mirror
_diffrn_radiation_probe            x-ray
_diffrn_radiation_type             'Cu K\a'
_diffrn_radiation_wavelength       1.54184
_diffrn_source                     'micro-focus sealed X-ray tube'
_diffrn_source_type                'PhotonJet (Cu) X-ray Source'
_reflns_Friedel_coverage           0.000
_reflns_Friedel_fraction_full      .
_reflns_Friedel_fraction_max       .
_reflns_number_gt                  9251
_reflns_number_total               20281
_reflns_special_details
;
 Reflections were merged by SHELXL according to the crystal
 class for the calculation of statistics and refinement.
 
 Structure factors included contributions from the .fab file.
 
 _reflns_Friedel_fraction is defined as the number of unique
 Friedel pairs measured divided by the number that would be
 possible theoretically, ignoring centric projections and
 systematic absences.
;
_reflns_threshold_expression       'I > 2\s(I)'
_computing_cell_refinement         'CrysAlisPro 1.171.43.108a (Rigaku OD, 2024)'
_computing_data_collection        
 'CrysAlisPro system (CCD 43.108a 64-bit (release 14-02-2024))'
_computing_data_reduction          'CrysAlisPro 1.171.43.108a (Rigaku OD, 2024)'
_computing_molecular_graphics      'Olex2 1.5-ac6-017 (Dolomanov et al., 2009)'
_computing_publication_material    'Olex2 1.5-ac6-017 (Dolomanov et al., 2009)'
_computing_structure_refinement    'SHELXL 2018/3 (Sheldrick, 2015)'
_computing_structure_solution      'SHELXT 2018/2 (Sheldrick, 2018)'
_refine_diff_density_max           0.749
_refine_diff_density_min           -0.543
_refine_diff_density_rms           0.099
_refine_ls_extinction_coef         .
_refine_ls_extinction_method       none
_refine_ls_goodness_of_fit_ref     1.176
_refine_ls_hydrogen_treatment      constr
_refine_ls_matrix_type             full
_refine_ls_number_parameters       985
_refine_ls_number_reflns           20281
_refine_ls_number_restraints       464
_refine_ls_R_factor_all            0.1645
_refine_ls_R_factor_gt             0.1063
_refine_ls_restrained_S_all        1.176
_refine_ls_shift/su_max            0.001
_refine_ls_shift/su_mean           0.000
_refine_ls_structure_factor_coef   Fsqd
_refine_ls_weighting_details      
 'w=1/[\s^2^(Fo^2^)+(0.2000P)^2^] where P=(Fo^2^+2Fc^2^)/3'
_refine_ls_weighting_scheme        calc
_refine_ls_wR_factor_gt            0.3238
_refine_ls_wR_factor_ref           0.3781
_refine_special_details            ?
_olex2_refinement_description
;
1. Fixed Uiso
 At 1.2 times of:
  All C(H) groups, All C(H,H) groups
2. Restrained distances
 C50-C90
 1.33 with sigma of 0.02
3. Rigid bond restraints
 C109, C27, C107, C53, C105, C13
 with sigma for 1-2 distances of 0.01 and sigma for 1-3 distances of 0.01
 C11, C89, C45, C85, C43, C87
 with sigma for 1-2 distances of 0.01 and sigma for 1-3 distances of 0.01
 C85, C45, C89, C11, C87, C43
 with sigma for 1-2 distances of 0.01 and sigma for 1-3 distances of 0.01
 C13, C109, C27, C107, C53, C105
 with sigma for 1-2 distances of 0.01 and sigma for 1-3 distances of 0.01
 C73, C39, C77, C19, C75, C37
 with sigma for 1-2 distances of 0.01 and sigma for 1-3 distances of 0.01
 C52, C54, C56, C58, C60, C62
 with sigma for 1-2 distances of 0.01 and sigma for 1-3 distances of 0.01
 C3, C95, C47, C93, C23, C91
 with sigma for 1-2 distances of 0.01 and sigma for 1-3 distances of 0.01
 C5, C79, C21, C83, C41, C81
 with sigma for 1-2 distances of 0.01 and sigma for 1-3 distances of 0.01
 C102, C92, C96, C94, C98, C100
 with sigma for 1-2 distances of 0.01 and sigma for 1-3 distances of 0.01
 C13, C105, C53, C107, C27, C109
 with sigma for 1-2 distances of 0.01 and sigma for 1-3 distances of 0.01
 C31, C61, C33, C65, C2, C63
 with sigma for 1-2 distances of 0.01 and sigma for 1-3 distances of 0.01
 C50, C90
 with sigma for 1-2 distances of 0.01 and sigma for 1-3 distances of 0.01
4. Uiso/Uaniso restraints and constraints
C11 \\sim C89 \\sim C45 \\sim C85 \\sim C43 \\sim C87: within 2A with sigma of
0.01 and sigma for terminal atoms of 0.02 within 2A
C53 \\sim C13 \\sim C109 \\sim C27 \\sim C107 \\sim C105: within 2A with sigma
of 0.01 and sigma for terminal atoms of 0.02 within 2A
C89 \\sim C11 \\sim C45 \\sim C85 \\sim C43 \\sim C87: within 2A with sigma of
0.01 and sigma for terminal atoms of 0.02 within 2A
C13 \\sim C109 \\sim C27 \\sim C107 \\sim C53 \\sim C105: within 2A with sigma
of 0.01 and sigma for terminal atoms of 0.02 within 2A
C85 \\sim C45 \\sim C89 \\sim C11 \\sim C87 \\sim C43: within 2A with sigma of
0.01 and sigma for terminal atoms of 0.02 within 2A
C39 \\sim C73 \\sim C37 \\sim C75 \\sim C19 \\sim C77: within 2A with sigma of
0.01 and sigma for terminal atoms of 0.02 within 2A
C58 \\sim C56 \\sim C54 \\sim C52 \\sim C62 \\sim C60: within 2A with sigma of
0.01 and sigma for terminal atoms of 0.02 within 2A
C3 \\sim C95 \\sim C47 \\sim C93 \\sim C23 \\sim C91: within 2A with sigma of
0.01 and sigma for terminal atoms of 0.02 within 2A
C81 \\sim C41 \\sim C83 \\sim C21 \\sim C79 \\sim C5: within 2A with sigma of
0.01 and sigma for terminal atoms of 0.02 within 2A
C49 \\sim C103 \\sim C99 \\sim C25 \\sim C51 \\sim C101: within 2A with sigma
of 0.01 and sigma for terminal atoms of 0.02 within 2A
C17 \\sim C67 \\sim C9 \\sim C71 \\sim C35 \\sim C69: within 2A with sigma of
0.01 and sigma for terminal atoms of 0.02 within 2A
C102 \\sim C92 \\sim C94 \\sim C96 \\sim C98 \\sim C100: within 2A with sigma
of 0.01 and sigma for terminal atoms of 0.02 within 2A
C109 \\sim C13 \\sim C105 \\sim C53 \\sim C107 \\sim C27: within 2A with sigma
of 0.01 and sigma for terminal atoms of 0.02 within 2A
C90 \\sim C50: within 2A with sigma of 0.01 and sigma for terminal atoms of
0.02 within 2A
C31 \\sim C61 \\sim C33 \\sim C65 \\sim C2 \\sim C63: within 2A with sigma of
0.01 and sigma for terminal atoms of 0.02 within 2A
C50 \\sim C90: within 2A with sigma of 0.01 and sigma for terminal atoms of
0.02 within 2A
5.a Free rotating group:
 C85(C45,C89,C11,C87,C43)
5.b Secondary CH2 refined with riding coordinates:
 C26(H26A,H26B), C28(H28A,H28B), C30(H30A,H30B), C32(H32A,H32B), C46(H46A,
 H46B), C48(H48A,H48B), C50(H50A,H50B), C76(H76A,H76B), C90(H90A,H90B),
 C104(H10A,H10B), C106(H10C,H10D), C108(H10E,H10F), C15(H15A,H15B), C97(H97A,
 H97B)
5.c Aromatic/amide H refined with riding coordinates:
 C4(H4), C6(H6), C8(H8), C10(H10), C12(H12), C16(H16), C18(H18), C20(H20),
 C22(H22), C24(H24), C36(H36), C38(H38), C40(H40), C42(H42), C44(H44), C58(H58),
  C60(H60), C62(H62), C54(H54), C56(H56), C66(H66), C68(H68), C70(H70),
 C72(H72), C74(H74), C80(H80), C82(H82), C84(H84), C86(H86), C88(H88), C96(H96),
  C98(H98), C100(H100), C92(H92), C94(H94), C55(H55), C7(H7), C57(H57),
 C29(H29), C59(H59), C61(H61), C63(H63), C2(H2), C65(H65), C33(H33), C67(H67),
 C69(H69), C35(H35), C71(H71), C9(H9), C37(H37), C75(H75), C19(H19), C77(H77),
 C39(H39), C5(H5), C81(H81), C41(H41), C83(H83), C21(H21), C45(H45), C89(H89),
 C11(H11), C87(H87), C43(H43), C91(H91), C23(H23), C93(H93), C47(H47), C95(H95),
  C99(H99), C25(H25), C101(H101), C51(H51), C103(H103), C105(H105), C53(H53),
 C107(H107), C27(H27), C109(H109)
5.d Fitted hexagon refined as free rotating group:
 C1(C4,C6,C8,C10,C12), C14(C16,C18,C20,C22,C24), C34(C36,C38,C40,C42,C44),
 C58(C60,C62,C52,C54,C56), C64(C66,C68,C70,C72,C74), C78(C80,C82,C84,C86,C88),
 C96(C98,C100,C102,C92,C94), C110(C55,C7,C57,C29,C59), C61(C31,C63,C2,C65,C33),
 C67(C17,C69,C35,C71,C9), C73(C37,C75,C19,C77,C39), C79(C5,C81,C41,C83,C21),
 C3(C91,C23,C93,C47,C95), C49(C99,C25,C101,C51,C103), C13(C105,C53,C107,C27,
 C109)
;
_atom_sites_solution_hydrogens     geom
_atom_sites_solution_primary       dual
_atom_sites_solution_secondary     ?
loop_
  _atom_site_label
  _atom_site_type_symbol
  _atom_site_fract_x
  _atom_site_fract_y
  _atom_site_fract_z
  _atom_site_U_iso_or_equiv
  _atom_site_adp_type
  _atom_site_occupancy
  _atom_site_site_symmetry_order
  _atom_site_calc_flag
  _atom_site_refinement_flags_posn
  _atom_site_refinement_flags_adp
  _atom_site_refinement_flags_occupancy
  _atom_site_disorder_assembly
  _atom_site_disorder_group
 Cu1 Cu 0.54124(4) 0.80618(6) 0.58753(5) 0.1181(5) Uani 1 1 d . . . . .
 Cu4 Cu 0.61728(5) 0.69264(5) 0.60885(5) 0.1162(5) Uani 1 1 d . . . . .
 Cu6 Cu 0.55188(4) 0.75525(5) 0.76346(6) 0.1246(6) Uani 1 1 d . . . . .
 Cu8 Cu 0.55010(5) 0.78439(5) 0.67972(6) 0.1237(6) Uani 1 1 d . . . . .
 Cu10 Cu 0.500000 0.88275(8) 0.750000 0.1259(8) Uani 1 2 d S T P . .
 Cu5 Cu 0.45782(5) 0.72459(6) 0.65547(6) 0.1274(6) Uani 1 1 d . . . . .
 Cu3 Cu 0.500000 0.67191(8) 0.750000 0.1411(10) Uani 1 2 d S T P . .
 Cu7 Cu 0.47735(5) 0.69342(6) 0.57424(7) 0.1384(7) Uani 1 1 d . . . . .
 Cu2 Cu 0.55949(4) 0.67725(6) 0.68469(7) 0.1427(7) Uani 1 1 d . . . . .
 Cu9 Cu 0.64198(5) 0.64870(6) 0.78911(7) 0.1427(7) Uani 1 1 d . . . . .
 S1 S 0.56158(8) 0.83006(10) 0.73707(11) 0.1258(10) Uani 1 1 d . . . . .
 S4 S 0.61436(8) 0.73428(11) 0.66746(11) 0.1300(10) Uani 1 1 d . . . . .
 P1 P 0.57396(10) 0.87285(11) 0.56398(10) 0.1160(8) Uani 1 1 d . . . . .
 S6 S 0.55420(9) 0.72948(11) 0.56604(10) 0.1243(9) Uani 1 1 d . . . . .
 S7 S 0.38838(8) 0.72029(11) 0.69015(12) 0.1375(11) Uani 1 1 d . . . . .
 S2 S 0.48206(9) 0.79579(10) 0.63111(11) 0.1290(10) Uani 1 1 d . . . . .
 S5 S 0.49517(9) 0.65600(11) 0.63515(13) 0.1401(11) Uani 1 1 d . . . . .
 S3 S 0.57390(9) 0.63171(11) 0.74166(14) 0.1522(14) Uani 1 1 d . . . . .
 Cl1 Cl 0.71292(10) 0.61007(14) 0.80984(12) 0.1554(12) Uani 1 1 d . . . . .
 P3 P 0.41202(9) 0.68809(13) 0.52546(13) 0.1426(12) Uani 1 1 d . . . . .
 P2 P 0.67155(14) 0.63598(14) 0.59506(13) 0.1567(15) Uani 1 1 d . . . . .
 Cl2 Cl 0.500000 0.9634(3) 0.750000 0.265(4) Uani 1 2 d S T P . .
 C1 C 0.6430(2) 0.8787(3) 0.5793(3) 0.127(4) Uani 1 1 d G . . . .
 C4 C 0.6722(3) 0.8379(3) 0.5919(4) 0.160(5) Uani 1 1 d G . . . .
 H4 H 0.656433 0.806822 0.590052 0.192 Uiso 1 1 calc R U . . .
 C6 C 0.7245(3) 0.8427(4) 0.6072(5) 0.257(12) Uani 1 1 d G . . . .
 H6 H 0.744515 0.814794 0.615764 0.308 Uiso 1 1 calc R U . . .
 C8 C 0.7476(2) 0.8882(4) 0.6098(5) 0.284(15) Uani 1 1 d G . . . .
 H8 H 0.783393 0.891424 0.620283 0.341 Uiso 1 1 calc R U . . .
 C10 C 0.7184(3) 0.9290(3) 0.5973(5) 0.273(14) Uani 1 1 d G . . . .
 H10 H 0.734189 0.960082 0.599088 0.327 Uiso 1 1 calc R U . . .
 C12 C 0.6661(3) 0.9242(3) 0.5820(4) 0.190(7) Uani 1 1 d G . . . .
 H12 H 0.646107 0.952110 0.573375 0.228 Uiso 1 1 calc R U . . .
 C14 C 0.5919(3) 0.4930(3) 0.7089(4) 0.146(5) Uani 1 1 d G . . . .
 C16 C 0.5708(3) 0.4612(5) 0.7353(2) 0.134(4) Uani 1 1 d G . . . .
 H16 H 0.562795 0.472256 0.761283 0.161 Uiso 1 1 calc R U . . .
 C18 C 0.5615(3) 0.4133(4) 0.7236(3) 0.162(5) Uani 1 1 d G . . . .
 H18 H 0.547054 0.391564 0.741683 0.194 Uiso 1 1 calc R U . . .
 C20 C 0.5732(4) 0.3972(3) 0.6856(4) 0.145(4) Uani 1 1 d G . . . .
 H20 H 0.566818 0.364393 0.677663 0.174 Uiso 1 1 calc R U . . .
 C22 C 0.5943(4) 0.4289(4) 0.6592(3) 0.150(5) Uani 1 1 d G . . . .
 H22 H 0.602322 0.417914 0.633244 0.180 Uiso 1 1 calc R U . . .
 C24 C 0.6036(3) 0.4769(4) 0.6709(3) 0.154(5) Uani 1 1 d G . . . .
 H24 H 0.618063 0.498607 0.652843 0.185 Uiso 1 1 calc R U . . .
 C26 C 0.4525(4) 0.6050(5) 0.6457(5) 0.143(4) Uani 1 1 d . . . . .
 H26A H 0.458529 0.597372 0.675464 0.172 Uiso 1 1 calc R U . . .
 H26B H 0.415775 0.615315 0.639088 0.172 Uiso 1 1 calc R U . . .
 C28 C 0.6721(3) 0.7329(5) 0.7048(4) 0.128(4) Uani 1 1 d . . . . .
 H28A H 0.665054 0.749634 0.730289 0.154 Uiso 1 1 calc R U . . .
 H28B H 0.681277 0.698821 0.711949 0.154 Uiso 1 1 calc R U . . .
 C30 C 0.4123(5) 0.8698(5) 0.6146(5) 0.152(5) Uani 1 1 d . . . . .
 H30A H 0.387743 0.844326 0.603014 0.183 Uiso 1 1 calc R U . . .
 H30B H 0.431796 0.881149 0.592296 0.183 Uiso 1 1 calc R U . . .
 C32 C 0.6280(4) 0.8540(4) 0.7453(5) 0.145(5) Uani 1 1 d . . . . .
 H32A H 0.634498 0.868927 0.772987 0.174 Uiso 1 1 calc R U . . .
 H32B H 0.653079 0.827112 0.744172 0.174 Uiso 1 1 calc R U . . .
 C34 C 0.5491(3) 0.9292(3) 0.5809(3) 0.128(4) Uani 1 1 d G . . . .
 C36 C 0.5310(4) 0.9667(5) 0.5545(3) 0.188(7) Uani 1 1 d G . . . .
 H36 H 0.529677 0.962723 0.525560 0.225 Uiso 1 1 calc R U . . .
 C38 C 0.5150(5) 1.0100(4) 0.5706(4) 0.211(9) Uani 1 1 d G . . . .
 H38 H 0.502711 1.035637 0.552549 0.254 Uiso 1 1 calc R U . . .
 C40 C 0.5170(5) 1.0158(3) 0.6130(4) 0.197(7) Uani 1 1 d G . . . .
 H40 H 0.506080 1.045414 0.623936 0.237 Uiso 1 1 calc R U . . .
 C42 C 0.5350(4) 0.9783(5) 0.6394(3) 0.160(5) Uani 1 1 d G . . . .
 H42 H 0.536414 0.982278 0.668334 0.192 Uiso 1 1 calc R U . . .
 C44 C 0.5511(3) 0.9350(4) 0.6233(3) 0.137(4) Uani 1 1 d G . . . .
 H44 H 0.563381 0.909364 0.641345 0.164 Uiso 1 1 calc R U . . .
 C46 C 0.4478(3) 0.8494(4) 0.6467(4) 0.133(4) Uani 1 1 d . . . . .
 H46A H 0.428485 0.840542 0.669875 0.160 Uiso 1 1 calc R U . . .
 H46B H 0.473751 0.874341 0.656806 0.160 Uiso 1 1 calc R U . . .
 C48 C 0.4602(5) 0.5622(5) 0.6230(5) 0.160(5) Uani 1 1 d . . . . .
 H48A H 0.497697 0.554051 0.627348 0.192 Uiso 1 1 calc R U . . .
 H48B H 0.450816 0.569234 0.593325 0.192 Uiso 1 1 calc R U . . .
 C50 C 0.6014(4) 0.5439(5) 0.7253(7) 0.200(6) Uani 1 1 d D U . . .
 H50A H 0.621005 0.541758 0.753298 0.240 Uiso 1 1 calc R U . . .
 H50B H 0.623886 0.560891 0.707591 0.240 Uiso 1 1 calc R U . . .
 C58 C 0.3236(5) 0.9941(4) 0.6516(5) 0.269(6) Uani 1 1 d G U . . .
 H58 H 0.304450 1.021378 0.658916 0.323 Uiso 1 1 calc R U . . .
 C60 C 0.3004(4) 0.9487(5) 0.6483(6) 0.264(6) Uani 1 1 d G U . . .
 H60 H 0.265284 0.944895 0.653432 0.317 Uiso 1 1 calc R U . . .
 C62 C 0.3284(5) 0.9087(4) 0.6375(6) 0.257(6) Uani 1 1 d G U . . .
 H62 H 0.312500 0.877671 0.635299 0.308 Uiso 1 1 calc R U . . .
 C52 C 0.3797(5) 0.9142(4) 0.6300(6) 0.248(6) Uani 1 1 d G U . . .
 C54 C 0.4030(4) 0.9597(5) 0.6333(6) 0.258(6) Uani 1 1 d G U . . .
 H54 H 0.438051 0.963413 0.628135 0.310 Uiso 1 1 calc R U . . .
 C56 C 0.3749(5) 0.9996(4) 0.6440(6) 0.265(6) Uani 1 1 d G U . . .
 H56 H 0.390835 1.030637 0.646267 0.318 Uiso 1 1 calc R U . . .
 C64 C 0.3618(3) 0.6465(3) 0.5385(3) 0.174(6) Uani 1 1 d G . . . .
 C66 C 0.3407(3) 0.6509(3) 0.5754(3) 0.140(4) Uani 1 1 d G . . . .
 H66 H 0.353558 0.674837 0.594913 0.168 Uiso 1 1 calc R U . . .
 C68 C 0.3006(3) 0.6203(4) 0.5836(3) 0.156(5) Uani 1 1 d G . . . .
 H68 H 0.286196 0.623292 0.608795 0.187 Uiso 1 1 calc R U . . .
 C70 C 0.2818(3) 0.5853(3) 0.5550(4) 0.168(5) Uani 1 1 d G . . . .
 H70 H 0.254427 0.564363 0.560647 0.202 Uiso 1 1 calc R U . . .
 C72 C 0.3029(4) 0.5809(3) 0.5182(3) 0.183(6) Uani 1 1 d G . . . .
 H72 H 0.290019 0.556979 0.498617 0.219 Uiso 1 1 calc R U . . .
 C74 C 0.3429(4) 0.6115(4) 0.5099(2) 0.163(5) Uani 1 1 d G . . . .
 H74 H 0.357381 0.608524 0.484733 0.195 Uiso 1 1 calc R U . . .
 C76 C 0.3394(4) 0.7668(5) 0.6697(5) 0.156(5) Uani 1 1 d . . . . .
 H76A H 0.327494 0.784273 0.693267 0.187 Uiso 1 1 calc R U . . .
 H76B H 0.356608 0.790731 0.653335 0.187 Uiso 1 1 calc R U . . .
 C78 C 0.4308(3) 0.5196(3) 0.6333(3) 0.176(6) Uani 1 1 d G . . . .
 C80 C 0.3775(3) 0.5233(3) 0.6345(4) 0.220(10) Uani 1 1 d G . . . .
 H80 H 0.359981 0.552791 0.626834 0.264 Uiso 1 1 calc R U . . .
 C82 C 0.3499(2) 0.4840(4) 0.6470(4) 0.293(16) Uani 1 1 d G . . . .
 H82 H 0.313469 0.486554 0.647817 0.352 Uiso 1 1 calc R U . . .
 C84 C 0.3756(4) 0.4409(3) 0.6583(4) 0.172(5) Uani 1 1 d G . . . .
 H84 H 0.356694 0.414006 0.666776 0.206 Uiso 1 1 calc R U . . .
 C86 C 0.4289(4) 0.4371(3) 0.6571(3) 0.141(4) Uani 1 1 d G . . . .
 H86 H 0.446432 0.407693 0.664751 0.170 Uiso 1 1 calc R U . . .
 C88 C 0.4565(2) 0.4765(4) 0.6446(3) 0.141(4) Uani 1 1 d G . . . .
 H88 H 0.492944 0.473929 0.643768 0.169 Uiso 1 1 calc R U . . .
 C90 C 0.5618(5) 0.5693(5) 0.7274(7) 0.208(6) Uani 1 1 d D U . . .
 H90A H 0.541267 0.554330 0.747622 0.249 Uiso 1 1 calc R U . . .
 H90B H 0.540103 0.568434 0.700162 0.249 Uiso 1 1 calc R U . . .
 C96 C 0.8017(5) 0.6043(6) 0.7060(4) 0.241(5) Uani 1 1 d G U . . .
 H96 H 0.826523 0.595702 0.728795 0.289 Uiso 1 1 calc R U . . .
 C98 C 0.8183(3) 0.6185(6) 0.6690(4) 0.242(5) Uani 1 1 d G U . . .
 H98 H 0.854472 0.619548 0.666511 0.291 Uiso 1 1 calc R U . . .
 C100 C 0.7821(4) 0.6310(6) 0.6357(4) 0.232(5) Uani 1 1 d G U . . .
 H100 H 0.793431 0.640697 0.610381 0.278 Uiso 1 1 calc R U . . .
 C102 C 0.7292(4) 0.6294(6) 0.6393(3) 0.225(5) Uani 1 1 d G U . . .
 C92 C 0.7126(3) 0.6152(5) 0.6763(4) 0.226(5) Uani 1 1 d G U . . .
 H92 H 0.676489 0.614154 0.678816 0.271 Uiso 1 1 calc R U . . .
 C94 C 0.7489(5) 0.6027(5) 0.7097(3) 0.239(5) Uani 1 1 d G U . . .
 H94 H 0.737530 0.593005 0.734947 0.287 Uiso 1 1 calc R U . . .
 C104 C 0.5643(6) 0.7223(8) 0.5127(6) 0.200(7) Uani 1 1 d . . . . .
 H10A H 0.559563 0.687684 0.505297 0.240 Uiso 1 1 calc R U . . .
 H10B H 0.536816 0.740669 0.495434 0.240 Uiso 1 1 calc R U . . .
 C106 C 0.6353(6) 0.8863(7) 0.7173(8) 0.230(10) Uani 1 1 d . . . . .
 H10C H 0.606067 0.909657 0.715066 0.276 Uiso 1 1 calc R U . . .
 H10D H 0.634371 0.869814 0.690337 0.276 Uiso 1 1 calc R U . . .
 C108 C 0.7166(4) 0.7568(6) 0.6881(4) 0.162(5) Uani 1 1 d . . . . .
 H10E H 0.707542 0.791068 0.681672 0.194 Uiso 1 1 calc R U . . .
 H10F H 0.722576 0.740694 0.662025 0.194 Uiso 1 1 calc R U . . .
 C110 C 0.2599(3) 0.7863(4) 0.6303(5) 0.177(7) Uani 1 1 d G . . . .
 C55 C 0.2623(5) 0.8093(6) 0.5927(4) 0.257(12) Uani 1 1 d G . . . .
 H55 H 0.287292 0.799413 0.575548 0.308 Uiso 1 1 calc R U . . .
 C7 C 0.2280(6) 0.8467(6) 0.5803(4) 0.274(14) Uani 1 1 d G . . . .
 H7 H 0.229537 0.862453 0.554681 0.329 Uiso 1 1 calc R U . . .
 C57 C 0.1913(5) 0.8612(4) 0.6055(5) 0.211(8) Uani 1 1 d G . . . .
 H57 H 0.167874 0.886777 0.597021 0.253 Uiso 1 1 calc R U . . .
 C29 C 0.1890(3) 0.8382(4) 0.6430(4) 0.170(6) Uani 1 1 d G . . . .
 H29 H 0.163967 0.848061 0.660226 0.204 Uiso 1 1 calc R U . . .
 C59 C 0.2233(4) 0.8007(4) 0.6554(4) 0.187(7) Uani 1 1 d G . . . .
 H59 H 0.221721 0.785021 0.681093 0.224 Uiso 1 1 calc R U . . .
 C15 C 0.6116(8) 0.7369(8) 0.5024(6) 0.219(9) Uani 1 1 d . . . . .
 H15A H 0.639315 0.721142 0.521466 0.263 Uiso 1 1 calc R U . . .
 H15B H 0.614857 0.772274 0.506820 0.263 Uiso 1 1 calc R U . . .
 C61 C 0.5269(5) 0.8585(4) 0.4825(4) 0.214(5) Uani 1 1 d G U . . .
 H61 H 0.499672 0.844104 0.495228 0.257 Uiso 1 1 calc R U . . .
 C31 C 0.5704(6) 0.8771(5) 0.5067(3) 0.206(5) Uani 1 1 d G U . . .
 C63 C 0.6103(5) 0.8982(4) 0.4881(4) 0.207(5) Uani 1 1 d G U . . .
 H63 H 0.640019 0.910890 0.504630 0.248 Uiso 1 1 calc R U . . .
 C2 C 0.6066(5) 0.9007(5) 0.4454(4) 0.218(5) Uani 1 1 d G U . . .
 H2 H 0.633870 0.915147 0.432692 0.261 Uiso 1 1 calc R U . . .
 C65 C 0.5631(6) 0.8822(5) 0.4212(3) 0.219(5) Uani 1 1 d G U . . .
 H65 H 0.560622 0.883882 0.392021 0.262 Uiso 1 1 calc R U . . .
 C33 C 0.5233(5) 0.8611(4) 0.4398(4) 0.215(5) Uani 1 1 d G U . . .
 H33 H 0.493523 0.848360 0.423289 0.258 Uiso 1 1 calc R U . . .
 C67 C 0.6860(4) 0.9617(5) 0.7095(6) 0.283(6) Uani 1 1 d G U . . .
 H67 H 0.654407 0.974107 0.695472 0.339 Uiso 1 1 calc R U . . .
 C17 C 0.6875(4) 0.9152(5) 0.7259(5) 0.279(6) Uani 1 1 d G U . . .
 C69 C 0.7336(4) 0.8970(4) 0.7464(5) 0.287(6) Uani 1 1 d G U . . .
 H69 H 0.734655 0.865173 0.757590 0.345 Uiso 1 1 calc R U . . .
 C35 C 0.7783(3) 0.9253(5) 0.7507(5) 0.289(6) Uani 1 1 d G U . . .
 H35 H 0.809912 0.912898 0.764724 0.347 Uiso 1 1 calc R U . . .
 C71 C 0.7769(4) 0.9719(5) 0.7343(6) 0.287(6) Uani 1 1 d G U . . .
 H71 H 0.807416 0.991228 0.737231 0.344 Uiso 1 1 calc R U . . .
 C9 C 0.7307(4) 0.9900(5) 0.7138(6) 0.289(6) Uani 1 1 d G U . . .
 H9 H 0.729665 1.021833 0.702605 0.346 Uiso 1 1 calc R U . . .
 C73 C 0.6218(7) 0.7255(6) 0.4566(4) 0.247(6) Uani 1 1 d G U . . .
 C37 C 0.6212(7) 0.6790(5) 0.4402(5) 0.238(5) Uani 1 1 d G U . . .
 H37 H 0.617023 0.651779 0.457199 0.286 Uiso 1 1 calc R U . . .
 C75 C 0.6267(6) 0.6724(5) 0.3988(5) 0.245(5) Uani 1 1 d G U . . .
 H75 H 0.626316 0.640700 0.387542 0.293 Uiso 1 1 calc R U . . .
 C19 C 0.6328(7) 0.7123(6) 0.3739(3) 0.257(6) Uani 1 1 d G U . . .
 H19 H 0.636597 0.707795 0.345601 0.308 Uiso 1 1 calc R U . . .
 C77 C 0.6334(7) 0.7587(5) 0.3903(5) 0.264(6) Uani 1 1 d G U . . .
 H77 H 0.637585 0.785970 0.373316 0.316 Uiso 1 1 calc R U . . .
 C39 C 0.6279(7) 0.7653(5) 0.4317(5) 0.262(6) Uani 1 1 d G U . . .
 H39 H 0.628292 0.797051 0.442973 0.314 Uiso 1 1 calc R U . . .
 C79 C 0.3782(5) 0.7443(4) 0.5136(5) 0.229(5) Uani 1 1 d G U . . .
 C5 C 0.4054(4) 0.7878(6) 0.5174(5) 0.241(5) Uani 1 1 d G U . . .
 H5 H 0.441581 0.787932 0.526801 0.289 Uiso 1 1 calc R U . . .
 C81 C 0.3795(6) 0.8312(4) 0.5073(5) 0.252(5) Uani 1 1 d G U . . .
 H81 H 0.398133 0.860915 0.509918 0.302 Uiso 1 1 calc R U . . .
 C41 C 0.3265(6) 0.8310(5) 0.4935(5) 0.251(5) Uani 1 1 d G U . . .
 H41 H 0.308895 0.860674 0.486692 0.301 Uiso 1 1 calc R U . . .
 C83 C 0.2993(4) 0.7875(6) 0.4898(6) 0.255(5) Uani 1 1 d G U . . .
 H83 H 0.263105 0.787451 0.480351 0.306 Uiso 1 1 calc R U . . .
 C21 C 0.3251(5) 0.7442(5) 0.4998(6) 0.247(5) Uani 1 1 d G U . . .
 H21 H 0.306553 0.714468 0.497235 0.296 Uiso 1 1 calc R U . . .
 C85 C 0.7152(5) 0.6557(4) 0.5604(4) 0.235(5) Uani 1 1 d G U . . .
 C45 C 0.7274(5) 0.7047(4) 0.5599(4) 0.252(6) Uani 1 1 d G U . . .
 H45 H 0.718416 0.725363 0.581157 0.302 Uiso 1 1 calc R U . . .
 C89 C 0.7526(6) 0.7235(4) 0.5283(5) 0.264(6) Uani 1 1 d G U . . .
 H89 H 0.760899 0.757008 0.528012 0.317 Uiso 1 1 calc R U . . .
 C11 C 0.7657(6) 0.6933(5) 0.4972(4) 0.260(6) Uani 1 1 d G U . . .
 H11 H 0.782908 0.706137 0.475636 0.312 Uiso 1 1 calc R U . . .
 C87 C 0.7535(5) 0.6443(5) 0.4977(4) 0.250(6) Uani 1 1 d G U . . .
 H87 H 0.762473 0.623630 0.476429 0.300 Uiso 1 1 calc R U . . .
 C43 C 0.7283(5) 0.6255(3) 0.5293(5) 0.239(5) Uani 1 1 d G U . . .
 H43 H 0.719990 0.591985 0.529575 0.287 Uiso 1 1 calc R U . . .
 C3 C 0.4365(4) 0.6636(5) 0.4843(4) 0.229(6) Uani 1 1 d G U . . .
 C91 C 0.4662(4) 0.6216(5) 0.4893(4) 0.231(6) Uani 1 1 d G U . . .
 H91 H 0.468588 0.604134 0.514484 0.277 Uiso 1 1 calc R U . . .
 C23 C 0.4924(4) 0.6052(4) 0.4574(5) 0.241(6) Uani 1 1 d G U . . .
 H23 H 0.512753 0.576457 0.460831 0.289 Uiso 1 1 calc R U . . .
 C93 C 0.4890(5) 0.6307(6) 0.4205(4) 0.250(6) Uani 1 1 d G U . . .
 H93 H 0.506908 0.619487 0.398754 0.300 Uiso 1 1 calc R U . . .
 C47 C 0.4593(5) 0.6727(6) 0.4155(4) 0.250(6) Uani 1 1 d G U . . .
 H47 H 0.456898 0.690194 0.390331 0.300 Uiso 1 1 calc R U . . .
 C95 C 0.4330(4) 0.6892(4) 0.4474(5) 0.237(6) Uani 1 1 d G U . . .
 H95 H 0.412733 0.717872 0.443984 0.285 Uiso 1 1 calc R U . . .
 C97 C 0.2976(6) 0.7488(6) 0.6460(7) 0.242(12) Uani 1 1 d . . . . .
 H97A H 0.280098 0.725139 0.662380 0.290 Uiso 1 1 calc R U . . .
 H97B H 0.309347 0.731363 0.622437 0.290 Uiso 1 1 calc R U . . .
 C49 C 0.6498(4) 0.5820(3) 0.5829(4) 0.213(5) Uani 1 1 d G U . . .
 C99 C 0.5973(3) 0.5774(4) 0.5680(4) 0.208(5) Uani 1 1 d G U . . .
 H99 H 0.575510 0.605157 0.565539 0.250 Uiso 1 1 calc R U . . .
 C25 C 0.5769(3) 0.5321(4) 0.5566(4) 0.218(5) Uani 1 1 d G U . . .
 H25 H 0.541013 0.528959 0.546404 0.261 Uiso 1 1 calc R U . . .
 C101 C 0.6088(4) 0.4915(3) 0.5602(4) 0.224(5) Uani 1 1 d G U . . .
 H101 H 0.594798 0.460577 0.552398 0.269 Uiso 1 1 calc R U . . .
 C51 C 0.6612(4) 0.4962(3) 0.5751(4) 0.218(5) Uani 1 1 d G U . . .
 H51 H 0.683081 0.468392 0.577527 0.261 Uiso 1 1 calc R U . . .
 C103 C 0.6817(3) 0.5414(4) 0.5865(4) 0.211(5) Uani 1 1 d G U . . .
 H103 H 0.717578 0.544589 0.596662 0.253 Uiso 1 1 calc R U . . .
 C13 C 0.7665(3) 0.7549(6) 0.7183(4) 0.257(7) Uani 1 1 d G U . . .
 C105 C 0.7822(4) 0.7150(5) 0.7427(5) 0.279(7) Uani 1 1 d G U . . .
 H105 H 0.760969 0.686852 0.741507 0.335 Uiso 1 1 calc R U . . .
 C53 C 0.8288(5) 0.7164(6) 0.7689(5) 0.289(7) Uani 1 1 d G U . . .
 H53 H 0.839507 0.689120 0.785550 0.346 Uiso 1 1 calc R U . . .
 C107 C 0.8598(3) 0.7576(7) 0.7706(4) 0.282(7) Uani 1 1 d G U . . .
 H107 H 0.891714 0.758504 0.788471 0.338 Uiso 1 1 calc R U . . .
 C27 C 0.8442(4) 0.7975(6) 0.7462(4) 0.273(7) Uani 1 1 d G U . . .
 H27 H 0.865382 0.825621 0.747351 0.328 Uiso 1 1 calc R U . . .
 C109 C 0.7975(4) 0.7961(6) 0.7200(4) 0.271(7) Uani 1 1 d G U . . .
 H109 H 0.786844 0.823354 0.703309 0.326 Uiso 1 1 calc R U . . .

loop_
  _atom_site_aniso_label
  _atom_site_aniso_U_11
  _atom_site_aniso_U_22
  _atom_site_aniso_U_33
  _atom_site_aniso_U_23
  _atom_site_aniso_U_13
  _atom_site_aniso_U_12
 Cu1 0.0666(6) 0.1087(11) 0.1788(14) 0.0076(9) 0.0154(7) -0.0037(6)
 Cu4 0.0725(6) 0.1091(10) 0.1753(14) -0.0072(9) 0.0484(7) 0.0027(6)
 Cu6 0.0565(6) 0.1042(10) 0.2180(17) -0.0145(10) 0.0367(7) -0.0042(6)
 Cu8 0.0681(6) 0.1022(10) 0.2070(16) -0.0074(10) 0.0416(8) -0.0067(6)
 Cu10 0.0964(12) 0.1038(15) 0.188(2) 0.000 0.0601(13) 0.000
 Cu5 0.0722(7) 0.1077(11) 0.2044(17) -0.0019(10) 0.0254(8) -0.0122(7)
 Cu3 0.0562(8) 0.0946(14) 0.273(3) 0.000 0.0217(12) 0.000
 Cu7 0.0694(7) 0.1170(12) 0.2308(19) -0.0239(12) 0.0261(9) 0.0070(7)
 Cu2 0.0563(6) 0.1233(12) 0.251(2) -0.0428(12) 0.0296(9) 0.0016(7)
 Cu9 0.0617(6) 0.1279(13) 0.241(2) -0.0006(12) 0.0297(9) 0.0160(7)
 S1 0.0692(11) 0.1044(18) 0.213(3) -0.0184(18) 0.0532(14) -0.0117(11)
 S4 0.0563(9) 0.136(2) 0.200(3) -0.046(2) 0.0260(13) -0.0042(11)
 P1 0.0934(14) 0.109(2) 0.146(2) 0.0060(17) 0.0177(14) -0.0071(14)
 S6 0.0774(12) 0.130(2) 0.170(3) -0.0160(18) 0.0312(14) -0.0002(12)
 S7 0.0608(10) 0.121(2) 0.233(3) 0.018(2) 0.0278(14) -0.0096(11)
 S2 0.0797(12) 0.1036(19) 0.209(3) 0.0053(18) 0.0398(15) -0.0019(12)
 S5 0.0722(12) 0.114(2) 0.233(3) -0.016(2) 0.0132(16) -0.0134(12)
 S3 0.0688(11) 0.0954(18) 0.289(4) -0.009(2) 0.0090(17) 0.0139(12)
 Cl1 0.0806(13) 0.184(3) 0.201(3) -0.014(2) 0.0154(15) 0.0403(16)
 P3 0.0694(12) 0.139(3) 0.222(4) -0.027(2) 0.0286(16) 0.0111(14)
 P2 0.138(2) 0.142(3) 0.211(3) 0.033(2) 0.106(3) 0.053(2)
 Cl2 0.341(12) 0.237(8) 0.241(8) 0.000 0.126(8) 0.000
 C1 0.086(5) 0.129(9) 0.171(10) -0.009(7) 0.036(6) -0.002(6)
 C4 0.081(6) 0.111(9) 0.295(18) 0.002(10) 0.053(8) -0.009(6)
 C6 0.082(7) 0.172(15) 0.51(4) 0.058(19) 0.026(13) -0.020(9)
 C8 0.086(8) 0.21(2) 0.55(5) -0.08(2) 0.020(15) -0.035(11)
 C10 0.109(10) 0.165(16) 0.56(4) -0.11(2) 0.095(17) -0.026(10)
 C12 0.106(8) 0.118(10) 0.35(2) -0.043(12) 0.054(11) -0.026(7)
 C14 0.097(7) 0.134(11) 0.207(14) 0.008(11) 0.011(8) 0.025(7)
 C16 0.108(7) 0.132(10) 0.158(11) -0.037(9) -0.001(7) 0.026(7)
 C18 0.111(8) 0.191(17) 0.182(14) 0.004(11) 0.009(8) 0.043(9)
 C20 0.130(9) 0.123(10) 0.182(13) -0.012(10) 0.021(8) 0.026(8)
 C22 0.162(11) 0.125(11) 0.165(12) -0.024(10) 0.027(9) 0.034(9)
 C24 0.152(10) 0.144(12) 0.175(12) -0.016(9) 0.056(9) 0.033(9)
 C26 0.078(5) 0.132(10) 0.219(13) -0.022(9) 0.022(7) -0.021(6)
 C28 0.052(4) 0.172(11) 0.165(9) -0.030(7) 0.031(5) 0.003(5)
 C30 0.106(7) 0.158(12) 0.192(13) -0.003(10) 0.017(8) 0.000(8)
 C32 0.100(6) 0.097(8) 0.248(15) -0.014(9) 0.060(8) -0.029(6)
 C34 0.107(7) 0.129(9) 0.152(10) 0.027(8) 0.041(7) -0.007(6)
 C36 0.205(16) 0.194(16) 0.166(13) 0.021(13) 0.028(11) 0.082(13)
 C38 0.27(2) 0.184(18) 0.199(18) 0.051(14) 0.087(16) 0.073(16)
 C40 0.25(2) 0.138(13) 0.219(18) 0.004(12) 0.096(16) 0.060(13)
 C42 0.145(10) 0.185(15) 0.156(12) 0.001(11) 0.041(9) 0.014(10)
 C44 0.103(7) 0.125(10) 0.187(14) 0.013(9) 0.035(7) 0.021(6)
 C46 0.063(4) 0.126(9) 0.214(12) 0.023(8) 0.033(6) 0.016(5)
 C48 0.102(7) 0.114(9) 0.265(17) -0.036(10) 0.024(9) -0.011(7)
 C50 0.097(6) 0.109(8) 0.385(19) -0.081(10) -0.003(9) 0.018(6)
 C58 0.183(9) 0.192(9) 0.431(15) -0.031(12) 0.035(10) 0.066(8)
 C60 0.174(8) 0.192(10) 0.427(15) -0.025(12) 0.042(10) 0.064(8)
 C62 0.159(8) 0.188(9) 0.423(15) -0.011(11) 0.037(10) 0.068(7)
 C52 0.150(8) 0.174(9) 0.417(15) 0.003(11) 0.024(10) 0.068(8)
 C54 0.167(8) 0.182(9) 0.424(15) -0.011(12) 0.028(10) 0.060(7)
 C56 0.177(9) 0.188(9) 0.428(15) -0.025(11) 0.032(10) 0.060(8)
 C64 0.108(8) 0.227(17) 0.182(13) -0.086(12) -0.003(8) -0.020(9)
 C66 0.078(5) 0.185(12) 0.160(10) -0.059(9) 0.021(6) 0.004(6)
 C68 0.103(7) 0.223(16) 0.145(10) -0.008(10) 0.032(7) -0.011(9)
 C70 0.114(8) 0.191(16) 0.197(15) -0.009(12) 0.011(10) 0.019(9)
 C72 0.164(13) 0.186(15) 0.203(16) -0.048(12) 0.042(11) -0.057(12)
 C74 0.123(9) 0.161(13) 0.204(15) -0.002(11) 0.017(9) -0.002(9)
 C76 0.077(5) 0.146(11) 0.241(15) 0.039(10) 0.009(7) 0.004(6)
 C78 0.102(7) 0.125(10) 0.30(2) -0.062(11) 0.022(9) -0.031(8)
 C80 0.073(6) 0.139(12) 0.45(3) -0.045(14) 0.040(11) -0.022(7)
 C82 0.097(8) 0.127(12) 0.65(5) 0.05(2) 0.029(17) -0.013(9)
 C84 0.135(11) 0.176(15) 0.206(15) -0.007(11) 0.032(10) -0.033(10)
 C86 0.131(9) 0.141(11) 0.154(10) -0.004(8) 0.025(8) 0.011(8)
 C88 0.103(7) 0.112(9) 0.206(13) -0.040(9) 0.018(7) -0.001(7)
 C90 0.098(6) 0.112(8) 0.402(19) -0.071(10) -0.007(9) 0.013(6)
 C96 0.165(7) 0.330(13) 0.233(10) -0.028(10) 0.045(7) 0.051(9)
 C98 0.160(7) 0.334(13) 0.235(11) -0.021(11) 0.039(7) 0.045(9)
 C100 0.137(7) 0.333(12) 0.233(10) -0.021(10) 0.049(7) 0.035(9)
 C102 0.138(7) 0.325(12) 0.222(10) -0.030(10) 0.063(7) 0.044(9)
 C92 0.153(7) 0.322(12) 0.212(10) -0.031(10) 0.061(6) 0.058(9)
 C94 0.167(8) 0.329(13) 0.226(10) -0.024(10) 0.044(7) 0.056(9)
 C104 0.110(9) 0.26(2) 0.222(18) -0.012(14) -0.008(10) 0.029(11)
 C106 0.115(10) 0.196(18) 0.37(3) 0.056(19) -0.010(13) -0.035(11)
 C108 0.073(5) 0.240(16) 0.176(11) -0.041(11) 0.025(6) -0.040(7)
 C110 0.092(7) 0.183(15) 0.243(18) -0.046(13) -0.035(9) 0.038(8)
 C55 0.162(15) 0.35(3) 0.24(2) 0.06(2) -0.025(15) 0.100(18)
 C7 0.137(14) 0.44(4) 0.24(2) 0.07(2) -0.001(14) 0.045(19)
 C57 0.161(15) 0.206(19) 0.25(2) -0.002(17) -0.053(15) 0.048(14)
 C29 0.116(9) 0.174(14) 0.222(17) 0.004(12) 0.028(10) 0.024(9)
 C59 0.103(8) 0.182(15) 0.28(2) 0.060(13) 0.027(10) 0.015(9)
 C15 0.190(17) 0.26(2) 0.218(18) -0.056(16) 0.067(14) -0.077(16)
 C61 0.275(12) 0.177(9) 0.174(8) 0.001(8) -0.032(8) 0.045(9)
 C31 0.268(13) 0.161(9) 0.176(8) -0.010(7) -0.020(7) 0.037(9)
 C63 0.277(12) 0.168(9) 0.167(8) -0.009(8) -0.002(8) 0.046(8)
 C2 0.280(12) 0.186(10) 0.177(8) -0.004(8) -0.008(8) 0.051(9)
 C65 0.278(13) 0.184(10) 0.181(8) 0.000(8) -0.019(8) 0.050(9)
 C33 0.282(13) 0.181(10) 0.171(8) -0.002(8) -0.020(8) 0.047(9)
 C67 0.149(7) 0.292(13) 0.394(14) 0.133(11) -0.013(9) -0.129(9)
 C17 0.130(7) 0.296(13) 0.399(15) 0.135(11) -0.011(9) -0.116(9)
 C69 0.124(7) 0.314(13) 0.412(15) 0.133(11) -0.011(9) -0.109(9)
 C35 0.134(7) 0.318(14) 0.403(15) 0.128(11) -0.014(9) -0.104(9)
 C71 0.143(7) 0.307(13) 0.395(15) 0.118(11) -0.020(9) -0.119(9)
 C9 0.157(8) 0.301(13) 0.393(15) 0.122(11) -0.022(9) -0.125(9)
 C73 0.292(13) 0.237(12) 0.232(11) -0.034(9) 0.114(11) 0.021(12)
 C37 0.263(12) 0.237(11) 0.235(11) -0.044(9) 0.113(10) 0.012(11)
 C75 0.268(13) 0.248(11) 0.236(11) -0.042(9) 0.104(11) 0.019(11)
 C19 0.294(13) 0.259(12) 0.234(11) -0.031(9) 0.097(11) 0.028(12)
 C77 0.315(13) 0.255(12) 0.237(11) -0.021(9) 0.094(11) 0.032(12)
 C39 0.315(13) 0.248(12) 0.237(12) -0.022(9) 0.098(11) 0.029(12)
 C79 0.141(8) 0.211(10) 0.321(13) 0.017(11) -0.024(9) 0.038(8)
 C5 0.172(9) 0.206(11) 0.327(13) 0.012(11) -0.036(9) 0.039(7)
 C81 0.194(9) 0.212(10) 0.332(13) 0.010(11) -0.036(10) 0.047(8)
 C41 0.183(9) 0.225(10) 0.333(13) 0.011(11) -0.014(10) 0.055(8)
 C83 0.169(9) 0.237(11) 0.345(13) 0.018(12) -0.026(10) 0.054(8)
 C21 0.152(8) 0.232(10) 0.341(13) 0.026(11) -0.027(9) 0.044(8)
 C85 0.169(8) 0.199(9) 0.375(13) -0.089(10) 0.181(9) -0.060(7)
 C45 0.197(9) 0.208(9) 0.385(13) -0.077(10) 0.179(9) -0.073(8)
 C89 0.217(9) 0.222(10) 0.390(14) -0.069(10) 0.178(10) -0.062(8)
 C11 0.214(9) 0.223(10) 0.381(14) -0.062(10) 0.180(9) -0.064(9)
 C87 0.201(9) 0.215(10) 0.372(13) -0.065(10) 0.181(9) -0.057(8)
 C43 0.180(8) 0.207(9) 0.369(13) -0.077(9) 0.184(9) -0.049(8)
 C3 0.100(6) 0.287(14) 0.306(13) -0.087(11) 0.045(8) -0.001(7)
 C91 0.111(7) 0.279(13) 0.308(13) -0.114(11) 0.053(8) -0.003(7)
 C23 0.130(7) 0.292(13) 0.308(14) -0.106(11) 0.060(8) -0.013(7)
 C93 0.146(8) 0.303(14) 0.306(13) -0.097(11) 0.053(9) -0.022(8)
 C47 0.147(8) 0.304(14) 0.305(13) -0.091(11) 0.053(9) -0.024(8)
 C95 0.114(7) 0.302(13) 0.302(14) -0.087(11) 0.050(8) -0.029(7)
 C97 0.164(13) 0.167(14) 0.35(3) -0.070(15) -0.141(16) 0.072(12)
 C49 0.138(7) 0.150(8) 0.377(12) -0.015(9) 0.128(8) 0.003(6)
 C99 0.133(6) 0.146(8) 0.369(12) -0.020(9) 0.125(8) -0.012(6)
 C25 0.150(7) 0.163(8) 0.361(12) -0.006(9) 0.117(8) -0.005(7)
 C101 0.167(8) 0.168(8) 0.356(12) 0.009(9) 0.102(9) -0.008(7)
 C51 0.157(7) 0.160(8) 0.354(12) 0.011(9) 0.102(9) -0.007(7)
 C103 0.146(7) 0.144(8) 0.363(12) -0.009(9) 0.110(8) 0.003(6)
 C13 0.086(6) 0.48(2) 0.210(11) -0.083(11) 0.022(6) -0.069(8)
 C105 0.109(7) 0.47(2) 0.252(12) -0.084(11) -0.004(7) -0.048(9)
 C53 0.122(7) 0.47(2) 0.264(12) -0.082(12) -0.004(7) -0.040(9)
 C107 0.103(7) 0.49(2) 0.251(12) -0.076(12) 0.020(7) -0.060(9)
 C27 0.107(6) 0.50(2) 0.213(12) -0.067(11) 0.029(7) -0.093(9)
 C109 0.112(6) 0.50(2) 0.206(11) -0.067(11) 0.027(7) -0.091(9)

_geom_special_details
;
 All esds (except the esd in the dihedral angle between two l.s. planes)
 are estimated using the full covariance matrix.  The cell esds are taken
 into account individually in the estimation of esds in distances, angles
 and torsion angles; correlations between esds in cell parameters are only
 used when they are defined by crystal symmetry.  An approximate (isotropic)
 treatment of cell esds is used for estimating esds involving l.s. planes.
;
loop_
  _geom_bond_atom_site_label_1
  _geom_bond_atom_site_label_2
  _geom_bond_distance
  _geom_bond_site_symmetry_2
  _geom_bond_publ_flag
 Cu1 Cu8 3.054(3) . ?
 Cu1 P1 2.206(3) . ?
 Cu1 S6 2.270(3) . ?
 Cu1 S2 2.239(3) . ?
 Cu4 Cu2 3.083(2) . ?
 Cu4 S4 2.244(3) . ?
 Cu4 S6 2.255(3) . ?
 Cu4 P2 2.188(3) . ?
 Cu6 Cu6 2.720(2) 2_656 ?
 Cu6 Cu8 2.848(3) . ?
 Cu6 Cu5 2.824(3) 2_656 ?
 Cu6 Cu3 2.673(2) . ?
 Cu6 S1 2.265(3) . ?
 Cu6 S7 2.244(4) 2_656 ?
 Cu8 Cu5 2.931(2) . ?
 Cu8 Cu2 2.971(2) . ?
 Cu8 S1 2.248(4) . ?
 Cu8 S4 2.239(3) . ?
 Cu8 S2 2.241(4) . ?
 Cu10 S1 2.238(3) . ?
 Cu10 S1 2.238(3) 2_656 ?
 Cu10 Cl2 2.227(10) . ?
 Cu5 Cu7 2.896(3) . ?
 Cu5 Cu2 2.987(2) . ?
 Cu5 S7 2.247(3) . ?
 Cu5 S2 2.241(3) . ?
 Cu5 S5 2.264(3) . ?
 Cu3 Cu2 2.7900(18) . ?
 Cu3 Cu2 2.7900(18) 2_656 ?
 Cu3 S3 2.259(3) 2_656 ?
 Cu3 S3 2.259(3) . ?
 Cu7 S6 2.272(3) . ?
 Cu7 S5 2.239(5) . ?
 Cu7 P3 2.179(4) . ?
 Cu2 S4 2.240(3) . ?
 Cu2 S5 2.250(4) . ?
 Cu2 S3 2.239(5) . ?
 Cu9 S7 2.263(3) 2_656 ?
 Cu9 S3 2.246(4) . ?
 Cu9 Cl1 2.158(3) . ?
 S1 C32 1.831(10) . ?
 S4 C28 1.807(10) . ?
 P1 C1 1.802(6) . ?
 P1 C34 1.798(8) . ?
 P1 C31 1.867(10) . ?
 S6 C104 1.808(19) . ?
 S7 C76 1.869(12) . ?
 S2 C46 1.832(11) . ?
 S5 C26 1.849(11) . ?
 S3 C90 1.804(13) . ?
 P3 C64 1.825(7) . ?
 P3 C79 1.802(10) . ?
 P3 C3 1.699(10) . ?
 P2 C102 1.952(11) . ?
 P2 C85 1.785(7) . ?
 P2 C49 1.624(9) . ?
 C1 C4 1.3900 . ?
 C1 C12 1.3900 . ?
 C4 C6 1.3900 . ?
 C6 C8 1.3900 . ?
 C8 C10 1.3900 . ?
 C10 C12 1.3900 . ?
 C14 C16 1.3900 . ?
 C14 C24 1.3900 . ?
 C14 C50 1.514(14) . ?
 C16 C18 1.3900 . ?
 C18 C20 1.3900 . ?
 C20 C22 1.3900 . ?
 C22 C24 1.3900 . ?
 C26 C48 1.421(16) . ?
 C28 C108 1.492(14) . ?
 C30 C46 1.420(17) . ?
 C30 C52 1.605(15) . ?
 C32 C106 1.31(2) . ?
 C34 C36 1.3900 . ?
 C34 C44 1.3900 . ?
 C36 C38 1.3900 . ?
 C38 C40 1.3900 . ?
 C40 C42 1.3900 . ?
 C42 C44 1.3900 . ?
 C48 C78 1.463(14) . ?
 C50 C90 1.251(12) . ?
 C58 C60 1.3900 . ?
 C58 C56 1.3900 . ?
 C60 C62 1.3900 . ?
 C62 C52 1.3900 . ?
 C52 C54 1.3900 . ?
 C54 C56 1.3900 . ?
 C64 C66 1.3900 . ?
 C64 C74 1.3900 . ?
 C66 C68 1.3900 . ?
 C68 C70 1.3900 . ?
 C70 C72 1.3900 . ?
 C72 C74 1.3900 . ?
 C76 C97 1.344(18) . ?
 C78 C80 1.3900 . ?
 C78 C88 1.3900 . ?
 C80 C82 1.3900 . ?
 C82 C84 1.3900 . ?
 C84 C86 1.3900 . ?
 C86 C88 1.3900 . ?
 C96 C98 1.3900 . ?
 C96 C94 1.3900 . ?
 C98 C100 1.3900 . ?
 C100 C102 1.3900 . ?
 C102 C92 1.3900 . ?
 C92 C94 1.3900 . ?
 C104 C15 1.37(2) . ?
 C106 C17 1.562(17) . ?
 C108 C13 1.526(15) . ?
 C110 C55 1.3900 . ?
 C110 C59 1.3900 . ?
 C110 C97 1.470(16) . ?
 C55 C7 1.3900 . ?
 C7 C57 1.3900 . ?
 C57 C29 1.3900 . ?
 C29 C59 1.3900 . ?
 C15 C73 1.58(2) . ?
 C61 C31 1.3900 . ?
 C61 C33 1.3900 . ?
 C31 C63 1.3900 . ?
 C63 C2 1.3900 . ?
 C2 C65 1.3900 . ?
 C65 C33 1.3900 . ?
 C67 C17 1.3900 . ?
 C67 C9 1.3900 . ?
 C17 C69 1.3900 . ?
 C69 C35 1.3900 . ?
 C35 C71 1.3900 . ?
 C71 C9 1.3900 . ?
 C73 C37 1.3900 . ?
 C73 C39 1.3900 . ?
 C37 C75 1.3900 . ?
 C75 C19 1.3900 . ?
 C19 C77 1.3900 . ?
 C77 C39 1.3900 . ?
 C79 C5 1.3900 . ?
 C79 C21 1.3900 . ?
 C5 C81 1.3900 . ?
 C81 C41 1.3900 . ?
 C41 C83 1.3900 . ?
 C83 C21 1.3900 . ?
 C85 C45 1.3899 . ?
 C85 C43 1.3901 . ?
 C45 C89 1.3899 . ?
 C89 C11 1.3901 . ?
 C11 C87 1.3899 . ?
 C87 C43 1.3899 . ?
 C3 C91 1.3900 . ?
 C3 C95 1.3900 . ?
 C91 C23 1.3900 . ?
 C23 C93 1.3900 . ?
 C93 C47 1.3900 . ?
 C47 C95 1.3900 . ?
 C49 C99 1.3900 . ?
 C49 C103 1.3900 . ?
 C99 C25 1.3900 . ?
 C25 C101 1.3900 . ?
 C101 C51 1.3900 . ?
 C51 C103 1.3900 . ?
 C13 C105 1.3900 . ?
 C13 C109 1.3900 . ?
 C105 C53 1.3900 . ?
 C53 C107 1.3900 . ?
 C107 C27 1.3900 . ?
 C27 C109 1.3900 . ?

loop_
  _geom_angle_atom_site_label_1
  _geom_angle_atom_site_label_2
  _geom_angle_atom_site_label_3
  _geom_angle
  _geom_angle_site_symmetry_1
  _geom_angle_site_symmetry_3
  _geom_angle_publ_flag
 P1 Cu1 Cu8 121.64(11) . . ?
 P1 Cu1 S6 126.34(12) . . ?
 P1 Cu1 S2 130.77(13) . . ?
 S6 Cu1 Cu8 97.24(10) . . ?
 S2 Cu1 Cu8 47.07(10) . . ?
 S2 Cu1 S6 102.55(11) . . ?
 S4 Cu4 Cu2 46.52(8) . . ?
 S4 Cu4 S6 101.47(12) . . ?
 S6 Cu4 Cu2 100.03(8) . . ?
 P2 Cu4 Cu2 117.19(11) . . ?
 P2 Cu4 S4 129.35(17) . . ?
 P2 Cu4 S6 128.95(16) . . ?
 Cu6 Cu6 Cu8 78.09(8) 2_656 . ?
 Cu6 Cu6 Cu5 95.88(7) 2_656 2_656 ?
 Cu5 Cu6 Cu8 173.92(6) 2_656 . ?
 Cu3 Cu6 Cu6 59.42(4) . 2_656 ?
 Cu3 Cu6 Cu8 97.95(6) . . ?
 Cu3 Cu6 Cu5 78.11(5) . 2_656 ?
 S1 Cu6 Cu6 91.68(8) . 2_656 ?
 S1 Cu6 Cu8 50.60(10) . . ?
 S1 Cu6 Cu5 131.17(11) . 2_656 ?
 S1 Cu6 Cu3 143.14(11) . . ?
 S7 Cu6 Cu6 141.96(11) 2_656 2_656 ?
 S7 Cu6 Cu8 134.22(10) 2_656 . ?
 S7 Cu6 Cu5 51.09(9) 2_656 2_656 ?
 S7 Cu6 Cu3 91.74(10) 2_656 . ?
 S7 Cu6 S1 123.35(12) 2_656 . ?
 Cu6 Cu8 Cu1 173.96(7) . . ?
 Cu6 Cu8 Cu5 90.83(6) . . ?
 Cu6 Cu8 Cu2 71.02(6) . . ?
 Cu5 Cu8 Cu1 83.50(7) . . ?
 Cu5 Cu8 Cu2 60.80(5) . . ?
 Cu2 Cu8 Cu1 104.22(7) . . ?
 S1 Cu8 Cu1 134.29(11) . . ?
 S1 Cu8 Cu6 51.13(9) . . ?
 S1 Cu8 Cu5 124.00(8) . . ?
 S1 Cu8 Cu2 120.77(12) . . ?
 S4 Cu8 Cu1 84.84(11) . . ?
 S4 Cu8 Cu6 94.32(11) . . ?
 S4 Cu8 Cu5 101.69(9) . . ?
 S4 Cu8 Cu2 48.47(8) . . ?
 S4 Cu8 S1 118.23(13) . . ?
 S4 Cu8 S2 119.71(14) . . ?
 S2 Cu8 Cu1 47.00(8) . . ?
 S2 Cu8 Cu6 129.57(9) . . ?
 S2 Cu8 Cu5 49.15(8) . . ?
 S2 Cu8 Cu2 103.31(10) . . ?
 S2 Cu8 S1 121.46(12) . . ?
 S1 Cu10 S1 98.90(15) 2_656 . ?
 Cl2 Cu10 S1 130.55(7) . 2_656 ?
 Cl2 Cu10 S1 130.55(7) . . ?
 Cu6 Cu5 Cu8 75.12(6) 2_656 . ?
 Cu6 Cu5 Cu7 175.09(6) 2_656 . ?
 Cu6 Cu5 Cu2 90.58(7) 2_656 . ?
 Cu8 Cu5 Cu2 60.27(5) . . ?
 Cu7 Cu5 Cu8 100.64(6) . . ?
 Cu7 Cu5 Cu2 85.09(6) . . ?
 S7 Cu5 Cu6 50.98(10) . 2_656 ?
 S7 Cu5 Cu8 124.79(12) . . ?
 S7 Cu5 Cu7 133.67(12) . . ?
 S7 Cu5 Cu2 123.02(12) . . ?
 S7 Cu5 S5 120.17(13) . . ?
 S2 Cu5 Cu6 97.62(11) . 2_656 ?
 S2 Cu5 Cu8 49.17(9) . . ?
 S2 Cu5 Cu7 81.13(11) . . ?
 S2 Cu5 Cu2 102.86(9) . . ?
 S2 Cu5 S7 120.24(12) . . ?
 S2 Cu5 S5 118.73(13) . . ?
 S5 Cu5 Cu6 128.18(13) . 2_656 ?
 S5 Cu5 Cu8 100.76(8) . . ?
 S5 Cu5 Cu7 49.60(11) . . ?
 S5 Cu5 Cu2 48.37(9) . . ?
 Cu6 Cu3 Cu6 61.17(8) 2_656 . ?
 Cu6 Cu3 Cu2 98.23(7) . 2_656 ?
 Cu6 Cu3 Cu2 76.45(6) . . ?
 Cu6 Cu3 Cu2 98.23(7) 2_656 . ?
 Cu6 Cu3 Cu2 76.45(6) 2_656 2_656 ?
 Cu2 Cu3 Cu2 173.94(11) 2_656 . ?
 S3 Cu3 Cu6 145.00(12) . 2_656 ?
 S3 Cu3 Cu6 91.54(8) . . ?
 S3 Cu3 Cu6 145.00(11) 2_656 . ?
 S3 Cu3 Cu6 91.54(8) 2_656 2_656 ?
 S3 Cu3 Cu2 51.34(12) 2_656 2_656 ?
 S3 Cu3 Cu2 132.58(13) . 2_656 ?
 S3 Cu3 Cu2 51.34(12) . . ?
 S3 Cu3 Cu2 132.58(13) 2_656 . ?
 S3 Cu3 S3 121.14(18) 2_656 . ?
 S6 Cu7 Cu5 103.59(11) . . ?
 S5 Cu7 Cu5 50.36(10) . . ?
 S5 Cu7 S6 102.82(12) . . ?
 P3 Cu7 Cu5 118.81(10) . . ?
 P3 Cu7 S6 123.67(16) . . ?
 P3 Cu7 S5 132.35(14) . . ?
 Cu8 Cu2 Cu4 82.15(6) . . ?
 Cu8 Cu2 Cu5 58.94(5) . . ?
 Cu5 Cu2 Cu4 100.39(8) . . ?
 Cu3 Cu2 Cu4 173.58(8) . . ?
 Cu3 Cu2 Cu8 92.59(7) . . ?
 Cu3 Cu2 Cu5 73.63(5) . . ?
 S4 Cu2 Cu4 46.62(9) . . ?
 S4 Cu2 Cu8 48.43(7) . . ?
 S4 Cu2 Cu5 100.00(10) . . ?
 S4 Cu2 Cu3 131.20(11) . . ?
 S4 Cu2 S5 115.97(16) . . ?
 S5 Cu2 Cu4 81.23(11) . . ?
 S5 Cu2 Cu8 99.92(11) . . ?
 S5 Cu2 Cu5 48.78(9) . . ?
 S5 Cu2 Cu3 96.13(10) . . ?
 S3 Cu2 Cu4 134.38(9) . . ?
 S3 Cu2 Cu8 127.49(12) . . ?
 S3 Cu2 Cu5 124.03(9) . . ?
 S3 Cu2 Cu3 51.98(9) . . ?
 S3 Cu2 S4 124.02(13) . . ?
 S3 Cu2 S5 118.87(14) . . ?
 S3 Cu9 S7 96.74(12) . 2_656 ?
 Cl1 Cu9 S7 130.68(16) . 2_656 ?
 Cl1 Cu9 S3 132.58(15) . . ?
 Cu8 S1 Cu6 78.27(11) . . ?
 Cu10 S1 Cu6 113.90(10) . . ?
 Cu10 S1 Cu8 119.99(14) . . ?
 C32 S1 Cu6 114.9(5) . . ?
 C32 S1 Cu8 110.3(5) . . ?
 C32 S1 Cu10 114.6(4) . . ?
 Cu8 S4 Cu4 125.13(15) . . ?
 Cu8 S4 Cu2 83.10(9) . . ?
 Cu2 S4 Cu4 86.86(11) . . ?
 C28 S4 Cu4 116.8(3) . . ?
 C28 S4 Cu8 117.6(4) . . ?
 C28 S4 Cu2 108.2(4) . . ?
 C1 P1 Cu1 112.9(3) . . ?
 C1 P1 C31 101.2(6) . . ?
 C34 P1 Cu1 116.5(3) . . ?
 C34 P1 C1 102.6(4) . . ?
 C34 P1 C31 106.3(5) . . ?
 C31 P1 Cu1 115.5(5) . . ?
 Cu1 S6 Cu7 101.91(11) . . ?
 Cu4 S6 Cu1 110.65(14) . . ?
 Cu4 S6 Cu7 107.82(15) . . ?
 C104 S6 Cu1 116.5(7) . . ?
 C104 S6 Cu4 111.6(5) . . ?
 C104 S6 Cu7 107.6(6) . . ?
 Cu6 S7 Cu5 77.92(9) 2_656 . ?
 Cu6 S7 Cu9 114.16(17) 2_656 2_656 ?
 Cu5 S7 Cu9 121.86(15) . 2_656 ?
 C76 S7 Cu6 109.0(5) . 2_656 ?
 C76 S7 Cu5 109.5(5) . . ?
 C76 S7 Cu9 117.5(4) . 2_656 ?
 Cu1 S2 Cu8 85.93(10) . . ?
 Cu1 S2 Cu5 125.70(14) . . ?
 Cu5 S2 Cu8 81.68(13) . . ?
 C46 S2 Cu1 117.9(4) . . ?
 C46 S2 Cu8 106.4(4) . . ?
 C46 S2 Cu5 116.3(4) . . ?
 Cu7 S5 Cu5 80.04(13) . . ?
 Cu7 S5 Cu2 124.79(15) . . ?
 Cu2 S5 Cu5 82.85(13) . . ?
 C26 S5 Cu5 107.2(4) . . ?
 C26 S5 Cu7 117.1(5) . . ?
 C26 S5 Cu2 118.1(5) . . ?
 Cu2 S3 Cu3 76.68(10) . . ?
 Cu2 S3 Cu9 119.41(15) . . ?
 Cu9 S3 Cu3 114.66(18) . . ?
 C90 S3 Cu3 112.2(4) . . ?
 C90 S3 Cu2 108.4(8) . . ?
 C90 S3 Cu9 118.3(5) . . ?
 C64 P3 Cu7 112.4(4) . . ?
 C79 P3 Cu7 114.3(5) . . ?
 C79 P3 C64 104.5(6) . . ?
 C3 P3 Cu7 105.9(4) . . ?
 C3 P3 C64 106.5(6) . . ?
 C3 P3 C79 113.1(9) . . ?
 C102 P2 Cu4 111.4(4) . . ?
 C85 P2 Cu4 112.8(4) . . ?
 C85 P2 C102 90.7(6) . . ?
 C49 P2 Cu4 119.6(4) . . ?
 C49 P2 C102 107.8(7) . . ?
 C49 P2 C85 110.6(6) . . ?
 C4 C1 P1 119.6(5) . . ?
 C4 C1 C12 120.0 . . ?
 C12 C1 P1 120.2(5) . . ?
 C6 C4 C1 120.0 . . ?
 C4 C6 C8 120.0 . . ?
 C10 C8 C6 120.0 . . ?
 C12 C10 C8 120.0 . . ?
 C10 C12 C1 120.0 . . ?
 C16 C14 C24 120.0 . . ?
 C16 C14 C50 115.2(12) . . ?
 C24 C14 C50 124.8(12) . . ?
 C18 C16 C14 120.0 . . ?
 C16 C18 C20 120.0 . . ?
 C22 C20 C18 120.0 . . ?
 C20 C22 C24 120.0 . . ?
 C22 C24 C14 120.0 . . ?
 C48 C26 S5 114.2(9) . . ?
 C108 C28 S4 110.7(9) . . ?
 C46 C30 C52 112.8(12) . . ?
 C106 C32 S1 111.1(12) . . ?
 C36 C34 P1 124.0(8) . . ?
 C36 C34 C44 120.0 . . ?
 C44 C34 P1 115.9(8) . . ?
 C38 C36 C34 120.0 . . ?
 C36 C38 C40 120.0 . . ?
 C38 C40 C42 120.0 . . ?
 C40 C42 C44 120.0 . . ?
 C42 C44 C34 120.0 . . ?
 C30 C46 S2 114.0(10) . . ?
 C26 C48 C78 116.0(12) . . ?
 C90 C50 C14 116.1(11) . . ?
 C60 C58 C56 120.0 . . ?
 C58 C60 C62 120.0 . . ?
 C52 C62 C60 120.0 . . ?
 C62 C52 C30 121.6(10) . . ?
 C62 C52 C54 120.0 . . ?
 C54 C52 C30 118.3(10) . . ?
 C52 C54 C56 120.0 . . ?
 C54 C56 C58 120.0 . . ?
 C66 C64 P3 121.2(6) . . ?
 C66 C64 C74 120.0 . . ?
 C74 C64 P3 118.7(6) . . ?
 C68 C66 C64 120.0 . . ?
 C66 C68 C70 120.0 . . ?
 C72 C70 C68 120.0 . . ?
 C70 C72 C74 120.0 . . ?
 C72 C74 C64 120.0 . . ?
 C97 C76 S7 114.3(11) . . ?
 C80 C78 C48 119.6(8) . . ?
 C80 C78 C88 120.0 . . ?
 C88 C78 C48 120.3(8) . . ?
 C78 C80 C82 120.0 . . ?
 C84 C82 C80 120.0 . . ?
 C82 C84 C86 120.0 . . ?
 C88 C86 C84 120.0 . . ?
 C86 C88 C78 120.0 . . ?
 C50 C90 S3 115.6(11) . . ?
 C98 C96 C94 120.0 . . ?
 C96 C98 C100 120.0 . . ?
 C102 C100 C98 120.0 . . ?
 C100 C102 P2 127.1(7) . . ?
 C100 C102 C92 120.0 . . ?
 C92 C102 P2 112.3(7) . . ?
 C94 C92 C102 120.0 . . ?
 C92 C94 C96 120.0 . . ?
 C15 C104 S6 116.6(14) . . ?
 C32 C106 C17 114.9(16) . . ?
 C28 C108 C13 112.2(12) . . ?
 C55 C110 C59 120.0 . . ?
 C55 C110 C97 122.0(15) . . ?
 C59 C110 C97 117.8(15) . . ?
 C110 C55 C7 120.0 . . ?
 C57 C7 C55 120.0 . . ?
 C7 C57 C29 120.0 . . ?
 C57 C29 C59 120.0 . . ?
 C29 C59 C110 120.0 . . ?
 C104 C15 C73 115.7(16) . . ?
 C31 C61 C33 120.0 . . ?
 C61 C31 P1 118.7(9) . . ?
 C61 C31 C63 120.0 . . ?
 C63 C31 P1 121.3(9) . . ?
 C2 C63 C31 120.0 . . ?
 C63 C2 C65 120.0 . . ?
 C2 C65 C33 120.0 . . ?
 C65 C33 C61 120.0 . . ?
 C17 C67 C9 120.0 . . ?
 C67 C17 C106 114.9(10) . . ?
 C67 C17 C69 120.0 . . ?
 C69 C17 C106 125.1(10) . . ?
 C17 C69 C35 120.0 . . ?
 C69 C35 C71 120.0 . . ?
 C9 C71 C35 120.0 . . ?
 C71 C9 C67 120.0 . . ?
 C37 C73 C15 123.7(14) . . ?
 C37 C73 C39 120.0 . . ?
 C39 C73 C15 116.1(14) . . ?
 C73 C37 C75 120.0 . . ?
 C19 C75 C37 120.0 . . ?
 C75 C19 C77 120.0 . . ?
 C39 C77 C19 120.0 . . ?
 C77 C39 C73 120.0 . . ?
 C5 C79 P3 119.9(8) . . ?
 C5 C79 C21 120.0 . . ?
 C21 C79 P3 120.1(8) . . ?
 C81 C5 C79 120.0 . . ?
 C5 C81 C41 120.0 . . ?
 C83 C41 C81 120.0 . . ?
 C41 C83 C21 120.0 . . ?
 C83 C21 C79 120.0 . . ?
 C45 C85 P2 117.8(6) . . ?
 C45 C85 C43 120.0 . . ?
 C43 C85 P2 120.9(7) . . ?
 C85 C45 C89 120.0 . . ?
 C45 C89 C11 120.0 . . ?
 C87 C11 C89 120.0 . . ?
 C11 C87 C43 120.0 . . ?
 C87 C43 C85 120.0 . . ?
 C91 C3 P3 119.7(10) . . ?
 C91 C3 C95 120.0 . . ?
 C95 C3 P3 119.7(10) . . ?
 C23 C91 C3 120.0 . . ?
 C93 C23 C91 120.0 . . ?
 C47 C93 C23 120.0 . . ?
 C95 C47 C93 120.0 . . ?
 C47 C95 C3 120.0 . . ?
 C76 C97 C110 113.1(14) . . ?
 C99 C49 P2 117.7(7) . . ?
 C99 C49 C103 120.0 . . ?
 C103 C49 P2 122.3(7) . . ?
 C25 C99 C49 120.0 . . ?
 C99 C25 C101 120.0 . . ?
 C51 C101 C25 120.0 . . ?
 C103 C51 C101 120.0 . . ?
 C51 C103 C49 120.0 . . ?
 C105 C13 C108 124.1(11) . . ?
 C105 C13 C109 120.0 . . ?
 C109 C13 C108 115.8(11) . . ?
 C53 C105 C13 120.0 . . ?
 C107 C53 C105 120.0 . . ?
 C53 C107 C27 120.0 . . ?
 C109 C27 C107 120.0 . . ?
 C27 C109 C13 120.0 . . ?

_smtbx_masks_special_details
;
A solvent mask was calculated and 800 electrons were 
found in a volume of 4472\%A^3^ in 1 void per unit cell. 
This is consistent with the presence of 
3[C2H3N.CH4O.H2O] per Asymmetric Unit 
which account for 840 electrons 
per unit cell.
;
loop_
  _smtbx_masks_void_nr
  _smtbx_masks_void_average_x
  _smtbx_masks_void_average_y
  _smtbx_masks_void_average_z
  _smtbx_masks_void_volume
  _smtbx_masks_void_count_electrons
  _smtbx_masks_void_content
 1 0.000 0.395 0.250 1117.9 200.2 '3 C2H3N.CH4O.H2O'
 2 0.000 0.605 0.750 1117.9 197.2 '3 C2H3N.CH4O.H2O'
 3 0.500 -0.105 0.250 1117.9 200.2 '3 C2H3N.CH4O.H2O'
 4 0.500 0.105 0.750 1117.9 197.2 '3 C2H3N.CH4O.H2O'

_smtbx_masks_void_probe_radius     1.2
_smtbx_masks_void_truncation_radius  1.2
_shelx_fab_file
;
-30 0 2 0.9852 0.4755
-30 0 4 -0.8183 -1.5074
-30 0 6 2.0084 0.4281
-30 0 8 2.5786 -0.2395
-30 0 10 -2.2457 0.1898
-30 0 12 -0.8776 0.1548
-30 2 1 -0.5861 0.0343
-30 2 2 -0.6883 0.0348
-30 2 3 1.5637 0.2987
-30 2 4 2.6100 -0.0543
-30 2 5 -0.4615 -0.2525
-30 2 6 -0.4607 -0.3790
-30 2 7 -2.6250 -0.0102
-30 2 8 -1.6666 -0.1565
-30 2 9 -0.1362 -0.1154
-30 2 10 1.9968 0.2716
-30 2 11 0.2517 0.2624
-30 2 12 -2.2054 0.1395
-30 2 13 -1.2743 0.3011
-30 4 1 3.3690 0.0553
-30 4 2 0.5919 -0.3915
-30 4 3 -1.9199 -0.2379
-30 4 4 2.1026 -0.2286
-30 4 5 -0.1346 0.0639
-30 4 6 0.6547 0.0125
-30 4 7 -1.4365 0.0293
-30 4 8 2.1613 0.2052
-30 4 9 -2.2994 0.0218
-30 4 10 -2.2041 -0.2638
-30 4 11 -0.7462 0.0894
-30 4 12 -0.5044 0.4209
-30 6 1 1.7075 0.0164
-30 6 2 3.5875 0.3703
-30 6 3 0.8037 0.2937
-30 6 4 1.2828 -0.4223
-30 6 5 -0.4190 -0.0871
-30 6 6 0.4551 0.0261
-30 6 7 -1.2016 -0.0262
-30 6 8 -2.4953 -0.0107
-30 6 9 -0.8332 0.0909
-30 6 10 0.3634 0.3350
-29 1 1 0.2866 0.3526
-29 1 2 -0.2221 -0.3686
-29 1 3 -0.2136 -0.1702
-29 1 4 -0.5339 0.5003
-29 1 5 1.7819 0.5242
-29 1 6 -0.2360 -0.1453
-29 1 7 0.7510 -0.0032
-29 1 8 -2.9513 -0.0199
-29 1 9 -3.4543 0.0582
-29 1 10 -0.1375 -0.2335
-29 1 11 2.6369 0.0644
-29 1 12 -0.2316 -0.0445
-29 1 13 -2.1535 0.2505
-29 1 14 0.3452 0.2129
-29 1 15 -0.2877 -0.1082
-29 1 16 -0.7050 -0.0351
-29 1 17 0.6381 0.0886
-29 3 1 -1.3110 0.6099
-29 3 2 1.5325 -0.2136
-29 3 3 -1.3822 -0.0217
-29 3 4 -0.0725 -0.1335
-29 3 5 -0.7789 -0.1323
-29 3 6 -1.5470 -0.0134
-29 3 7 -0.6093 0.1082
-29 3 8 2.2199 0.2104
-29 3 9 1.7161 0.3149
-29 3 10 -1.7760 -0.0408
-29 3 11 -0.2161 -0.1375
-29 3 12 0.3197 -0.0228
-29 3 13 0.3543 0.0980
-29 3 14 1.4476 -0.0143
-29 3 15 -0.7488 0.0613
-29 3 16 -0.1474 -0.3426
-29 3 17 -6.0871 -0.1460
-29 5 1 -1.7008 -0.1913
-29 5 2 0.6196 -0.2669
-29 5 3 0.7276 0.2364
-29 5 4 1.9432 0.2272
-29 5 5 -1.7514 -0.1130
-29 5 6 1.9627 -0.1425
-29 5 7 -0.1718 0.0107
-29 5 8 0.3886 -0.0145
-29 5 9 -2.2327 -0.0889
-29 5 10 0.4370 0.1177
-29 5 11 -1.3962 0.2720
-29 5 12 0.4683 -0.3077
-29 5 13 -1.0328 -0.1244
-29 5 14 -0.4702 -0.0290
-29 5 15 0.9118 0.0370
-29 5 16 1.2495 -0.1119
-29 7 1 -4.8706 0.0852
-29 7 2 -0.1260 -0.1073
-29 7 3 -5.0836 -0.3030
-29 7 4 0.1822 -0.0067
-29 7 5 -2.6699 0.1904
-29 7 6 2.2645 -0.1394
-29 7 7 -1.3153 -0.2194
-29 7 8 1.9040 -0.1235
-29 7 9 0.4662 0.0234
-29 7 10 0.5683 -0.1029
-29 7 11 -0.1643 0.0220
-29 7 12 0.3083 -0.0377
-29 7 13 -1.0753 -0.3554
-29 7 14 -1.3971 -0.1127
-29 9 1 0.0241 0.2003
-29 9 2 1.2817 -0.0613
-29 9 3 -0.6674 -0.3791
-29 9 4 0.3744 -0.1347
-29 9 5 0.0524 0.1995
-29 9 6 -0.3048 0.0977
-29 9 7 -4.0550 0.0047
-29 9 8 0.3043 -0.3214
-29 9 9 -0.9959 -0.2643
-29 9 10 1.2180 -0.2104
-29 9 11 -1.9386 -0.2353
-29 9 12 0.2413 0.1122
-29 11 3 -1.5201 0.1680
-29 11 4 -1.6695 -0.2771
-29 11 5 -2.6501 -0.3692
-29 11 6 2.8904 -0.0938
-28 0 2 0.3368 0.4836
-28 0 4 2.0254 -0.5680
-28 0 6 3.5392 0.2762
-28 0 8 5.3755 -0.0701
-28 0 10 1.4695 0.5803
-28 0 12 7.5875 -0.8730
-28 0 14 -0.3864 0.0995
-28 0 16 -0.7589 0.0305
-28 0 18 -3.6217 0.3134
-28 0 20 -2.2608 -1.2694
-28 2 1 -1.7047 0.1557
-28 2 2 1.9807 -0.1102
-28 2 3 -0.9069 0.0028
-28 2 4 0.7818 0.1091
-28 2 5 2.7213 -0.2205
-28 2 6 2.7562 -0.0709
-28 2 7 -1.9121 -0.2696
-28 2 8 0.9100 -0.1720
-28 2 9 1.2888 0.0912
-28 2 10 5.0649 0.0940
-28 2 11 -2.5473 0.0117
-28 2 12 2.7721 0.0114
-28 2 13 -0.4142 0.0380
-28 2 14 3.6783 -0.2269
-28 2 15 -1.7759 -0.0303
-28 2 16 3.0608 0.0599
-28 2 17 1.7151 -0.1417
-28 2 18 -7.1380 -0.2125
-28 2 19 -2.9395 0.3405
-28 2 20 -2.3508 0.2496
-28 4 1 -2.6449 -0.0435
-28 4 2 -1.1952 -0.3098
-28 4 3 1.3560 -0.0073
-28 4 4 3.1585 -0.0795
-28 4 5 -1.0462 0.0142
-28 4 6 2.2801 -0.0856
-28 4 7 3.8766 -0.0912
-28 4 8 2.9683 -0.0630
-28 4 9 -1.7491 -0.3342
-28 4 10 2.4417 -0.1547
-28 4 11 -2.6651 0.1736
-28 4 12 0.3454 0.1710
-28 4 13 -2.2887 -0.2165
-28 4 14 1.4952 0.0310
-28 4 15 -2.8758 0.0021
-28 4 16 -0.0448 0.1112
-28 4 17 2.3323 0.1059
-28 4 18 2.1339 0.0186
-28 4 19 -0.8754 0.0010
-28 6 1 5.1205 0.0519
-28 6 2 1.6722 0.0527
-28 6 3 0.4660 0.0974
-28 6 4 1.0861 -0.2519
-28 6 5 -0.1411 -0.0177
-28 6 6 0.9459 0.0735
-28 6 7 0.4796 -0.0755
-28 6 8 -0.2874 -0.1616
-28 6 9 -0.5728 -0.0707
-28 6 10 2.0194 0.0632
-28 6 11 -0.1495 -0.0541
-28 6 12 1.9625 0.0149
-28 6 13 -3.0169 0.0784
-28 6 14 2.8784 0.0081
-28 6 15 -1.5218 0.0274
-28 6 16 -0.2512 0.1565
-28 6 17 -0.2770 -0.0413
-28 6 18 2.1894 0.0820
-28 6 19 -0.8183 -0.0738
-28 8 1 3.1705 0.2360
-28 8 2 4.2379 0.0180
-28 8 3 0.2114 0.0537
-28 8 4 3.5240 -0.0448
-28 8 5 2.0372 -0.1247
-28 8 6 2.8209 -0.0829
-28 8 7 0.8381 0.1999
-28 8 8 0.1749 0.0901
-28 8 9 -1.6423 0.0197
-28 8 10 -0.8724 -0.1423
-28 8 11 -1.0065 -0.0257
-28 8 12 1.3065 -0.0409
-28 8 13 -1.6787 0.2049
-28 8 14 -0.5010 0.2512
-28 8 15 -0.4266 -0.1564
-28 8 16 1.7386 0.1417
-28 8 17 0.6138 0.1979
-28 10 1 -1.5895 -0.2220
-28 10 2 3.1432 -0.2014
-28 10 3 1.4916 0.2182
-28 10 4 2.4115 0.3161
-28 10 5 -2.2633 -0.0403
-28 10 6 -4.1390 -0.2046
-28 10 7 0.4048 -0.0149
-28 10 8 2.7036 0.0856
-28 10 9 1.8600 0.2041
-28 10 10 -1.1319 -0.0096
-28 10 11 -0.2527 0.0125
-28 10 12 -1.0105 -0.0109
-28 10 13 1.3895 -0.0655
-28 10 14 -0.0315 0.0771
-28 10 15 -1.0067 0.1807
-28 12 1 -1.2056 0.0728
-28 12 2 -2.3448 -0.0792
-28 12 3 -3.0712 -0.0651
-28 12 4 2.5308 0.0832
-28 12 5 2.8978 0.1903
-28 12 6 1.2205 0.1337
-28 12 7 -1.9852 -0.0773
-28 12 8 -5.2643 -0.0721
-28 12 9 0.1638 0.0693
-28 12 10 -0.6944 0.0153
-28 12 11 1.2200 0.0614
-28 12 12 -1.7530 -0.0595
-27 1 1 -0.4937 0.1692
-27 1 2 -0.7825 0.4556
-27 1 3 -0.0446 -0.3574
-27 1 4 -1.0291 -0.3485
-27 1 5 -1.6565 0.0147
-27 1 6 3.5771 -0.1033
-27 1 7 0.1926 0.0675
-27 1 8 1.5148 -0.1053
-27 1 9 -1.8671 0.1755
-27 1 10 -1.2957 -0.2438
-27 1 11 -0.7599 -0.4497
-27 1 12 -2.8938 0.6063
-27 1 13 -2.9774 0.9549
-27 1 14 -1.6575 -0.2367
-27 1 15 0.8360 0.2159
-27 1 16 -1.6262 -0.0087
-27 1 17 2.1867 0.0937
-27 1 18 6.0910 -0.2507
-27 1 19 0.9904 -0.3509
-27 1 20 -0.1126 0.4412
-27 1 21 -0.8417 0.5357
-27 1 22 1.5356 -0.4081
-27 3 1 1.4033 0.0548
-27 3 2 -0.0990 0.0762
-27 3 3 -4.0754 0.2062
-27 3 4 3.0901 -0.1707
-27 3 5 -0.3282 -0.1312
-27 3 6 -3.5423 -0.0657
-27 3 7 -3.6457 -0.1468
-27 3 8 4.6847 0.1661
-27 3 9 -0.6448 0.0655
-27 3 10 0.6688 -0.3051
-27 3 11 -1.8444 -0.0260
-27 3 12 -2.0323 0.3356
-27 3 13 -2.4623 0.1911
-27 3 14 -3.1833 -0.1627
-27 3 15 -0.2229 0.3663
-27 3 16 -0.2872 0.0124
-27 3 17 -3.7176 0.1831
-27 3 18 1.4632 -0.0218
-27 3 19 5.6341 0.1146
-27 3 20 1.6560 -0.0116
-27 3 21 1.4319 -0.1857
-27 3 22 1.6830 -0.1061
-27 5 1 -1.5846 -0.1308
-27 5 2 5.5147 0.0291
-27 5 3 2.0588 0.1072
-27 5 4 -2.1169 -0.3235
-27 5 5 -0.0172 -0.0641
-27 5 6 2.2870 0.0253
-27 5 7 -2.7401 0.0210
-27 5 8 -0.8992 -0.1845
-27 5 9 -2.5077 -0.0784
-27 5 10 -1.0855 0.1615
-27 5 11 -2.6655 0.0897
-27 5 12 1.6941 0.0392
-27 5 13 -0.8103 0.1338
-27 5 14 -2.3610 0.0374
-27 5 15 -0.7343 0.0543
-27 5 16 0.1179 0.0768
-27 5 17 0.3228 0.0917
-27 5 18 -2.7641 -0.0978
-27 5 19 3.1668 0.0590
-27 5 20 -0.5789 -0.0695
-27 5 21 -0.4489 0.0905
-27 7 1 -4.1126 0.0861
-27 7 2 -0.9001 0.0665
-27 7 3 2.8846 0.0557
-27 7 4 -2.3768 -0.2241
-27 7 5 0.4940 -0.0217
-27 7 6 0.6492 -0.2015
-27 7 7 0.0787 -0.0734
-27 7 8 -1.0832 -0.0089
-27 7 9 1.8483 0.0490
-27 7 10 -1.2880 0.0516
-27 7 11 -2.2572 -0.1874
-27 7 12 -2.1553 -0.0361
-27 7 13 1.7040 0.1093
-27 7 14 -0.9536 0.1455
-27 7 15 -3.3568 0.0300
-27 7 16 -2.0959 -0.1382
-27 7 17 0.0940 0.1054
-27 7 18 -2.0333 0.1257
-27 7 19 0.8983 0.0904
-27 7 20 1.8060 0.1200
-27 7 21 0.3799 -0.0168
-27 9 1 3.7238 0.1227
-27 9 2 -3.7265 -0.1313
-27 9 3 2.7975 -0.0470
-27 9 4 1.7617 -0.1264
-27 9 5 4.0183 0.0107
-27 9 6 -3.2599 -0.0476
-27 9 7 -0.5546 -0.1089
-27 9 8 -4.8494 -0.0597
-27 9 9 2.4642 0.0293
-27 9 10 -1.4382 -0.0037
-27 9 11 1.8913 0.0234
-27 9 12 -2.6355 -0.0166
-27 9 13 -2.2979 0.0182
-27 9 14 1.3883 -0.1728
-27 9 15 0.6132 -0.0524
-27 9 16 -1.3221 0.0688
-27 9 17 -1.2594 -0.1271
-27 9 18 -2.4162 0.0872
-27 9 19 0.3633 0.0853
-27 11 1 3.8630 0.1252
-27 11 2 0.8884 0.2134
-27 11 3 0.5706 0.1415
-27 11 4 -2.8919 -0.1309
-27 11 5 1.5578 -0.0411
-27 11 6 2.0668 0.1244
-27 11 7 7.6256 0.0061
-27 11 8 -2.5331 -0.0896
-27 11 9 -1.0856 -0.0625
-27 11 10 -3.9849 -0.0778
-27 11 11 1.5652 0.0688
-27 11 12 -0.9896 -0.1169
-27 11 13 0.0999 -0.0864
-27 11 14 -2.6299 -0.0877
-27 11 15 2.5239 0.0130
-27 11 16 -0.3125 -0.1206
-27 11 17 -0.4152 -0.1194
-27 13 1 1.3789 0.0859
-27 13 2 2.7680 0.1933
-27 13 3 5.4747 0.1355
-27 13 4 4.7693 -0.0161
-27 13 5 -0.5003 0.0037
-27 13 6 -1.4831 0.0358
-27 13 7 2.7510 0.0216
-27 13 8 0.0721 0.0661
-27 13 9 4.2527 -0.0231
-27 13 10 -4.0848 -0.0968
-27 13 11 2.0135 0.0002
-27 13 12 -2.8191 -0.2228
-27 13 13 0.9191 0.0272
-27 13 14 -2.2830 -0.1300
-27 15 1 -1.7649 -0.0926
-27 15 2 2.6199 0.0074
-27 15 3 -2.2985 0.2258
-27 15 4 4.2754 0.0944
-27 15 5 2.6873 0.1418
-27 15 6 0.4399 -0.0275
-27 15 7 4.0974 -0.0740
-27 15 8 1.5483 0.0203
-27 15 9 2.9348 0.0545
-27 15 10 -4.4393 -0.1041
-26 0 2 -0.8719 -0.4087
-26 0 4 -2.0832 0.2747
-26 0 6 -2.4300 -0.1576
-26 0 8 0.9616 -0.1895
-26 0 10 5.1734 1.7587
-26 0 12 2.0578 -1.8606
-26 0 14 2.8374 1.3829
-26 0 16 1.6723 -0.0554
-26 0 18 2.5282 -0.1157
-26 0 20 8.2270 -0.8043
-26 0 22 0.8964 1.0141
-26 0 24 -2.6113 -0.4423
-26 2 1 2.2849 0.2144
-26 2 2 0.6038 -0.6432
-26 2 3 -1.6436 -0.1609
-26 2 4 -1.0618 0.3682
-26 2 5 1.0093 0.1611
-26 2 6 0.9881 -0.0300
-26 2 7 -3.9611 -0.1216
-26 2 8 -1.4893 0.1054
-26 2 9 -0.3769 -0.0962
-26 2 10 2.8840 0.0821
-26 2 11 5.0815 0.0722
-26 2 12 2.2825 0.1689
-26 2 13 0.8537 -0.2452
-26 2 14 3.4380 0.0280
-26 2 15 -0.3987 0.0119
-26 2 16 2.6830 -0.1701
-26 2 17 -0.2043 0.0698
-26 2 18 0.6261 0.0766
-26 2 19 -6.7224 -0.0998
-26 2 20 5.0371 0.0028
-26 2 21 -0.3898 -0.2053
-26 2 22 1.3537 0.0198
-26 2 23 -1.2301 0.1183
-26 2 24 -2.5270 -0.0945
-26 4 1 -2.1029 0.1648
-26 4 2 -6.4062 -0.2624
-26 4 3 0.6254 0.0157
-26 4 4 1.5798 -0.1281
-26 4 5 -5.6534 -0.1715
-26 4 6 -0.6562 -0.1946
-26 4 7 3.8775 0.0343
-26 4 8 1.0307 0.0457
-26 4 9 -0.9691 -0.4199
-26 4 10 1.2133 -0.0166
-26 4 11 0.3009 0.2388
-26 4 12 1.1285 -0.0914
-26 4 13 2.1552 -0.2189
-26 4 14 2.2255 0.2829
-26 4 15 0.4899 0.0249
-26 4 16 -0.7352 -0.2156
-26 4 17 -3.3138 0.0015
-26 4 18 3.0371 -0.0549
-26 4 19 -5.7842 -0.1233
-26 4 20 0.7374 -0.2280
-26 4 21 -2.4944 -0.2357
-26 4 22 -0.7291 0.1964
-26 4 23 0.2226 0.1351
-26 4 24 0.5940 -0.0328
-26 6 1 1.2986 0.0025
-26 6 2 -3.8809 -0.0367
-26 6 3 -3.0713 -0.0129
-26 6 4 -0.6485 0.1034
-26 6 5 -0.3127 0.1248
-26 6 6 -0.6358 -0.2729
-26 6 7 -0.3166 -0.1864
-26 6 8 1.3958 -0.0840
-26 6 9 -1.3980 -0.0441
-26 6 10 1.8120 0.0318
-26 6 11 1.6673 0.0098
-26 6 12 -1.2095 -0.3298
-26 6 13 -2.0055 -0.1786
-26 6 14 2.1512 0.0982
-26 6 15 1.0050 0.1558
-26 6 16 -0.7998 -0.1668
-26 6 17 -4.2631 -0.1702
-26 6 18 -0.0486 -0.0305
-26 6 19 -3.0698 -0.0736
-26 6 20 -2.2706 -0.0423
-26 6 21 1.5933 0.1041
-26 6 22 -1.2633 -0.0083
-26 6 23 0.0274 -0.0874
-26 8 1 -1.7844 0.2387
-26 8 2 -0.9663 -0.0435
-26 8 3 -2.7105 0.0412
-26 8 4 -1.6319 0.0665
-26 8 5 3.1876 0.0697
-26 8 6 2.5541 -0.1735
-26 8 7 -0.9796 -0.0702
-26 8 8 2.7867 -0.1859
-26 8 9 -1.9903 0.0690
-26 8 10 -0.3092 -0.0715
-26 8 11 -0.1331 0.0112
-26 8 12 1.0797 0.0550
-26 8 13 -2.2864 0.0557
-26 8 14 -4.6768 -0.0928
-26 8 15 1.5458 -0.0332
-26 8 16 0.6617 0.0099
-26 8 17 0.7116 0.0315
-26 8 18 -1.3003 -0.1963
-26 8 19 0.2436 -0.0522
-26 8 20 -2.3362 -0.0878
-26 8 21 -0.4131 -0.0837
-26 8 22 2.1638 0.0046
-26 10 1 -3.7649 -0.0286
-26 10 2 -0.9378 -0.1227
-26 10 3 1.5713 0.1277
-26 10 4 -0.6406 0.1001
-26 10 5 -2.2372 0.1346
-26 10 6 0.2863 0.0093
-26 10 7 0.6692 0.1707
-26 10 8 5.4255 -0.0141
-26 10 9 1.0469 -0.0947
-26 10 10 -0.0086 -0.0680
-26 10 11 -0.7361 0.1086
-26 10 12 -1.9852 0.0736
-26 10 13 1.4733 -0.0171
-26 10 14 -1.2665 -0.0981
-26 10 15 -2.0198 0.0722
-26 10 16 -0.3040 0.0218
-26 10 17 2.1145 0.0116
-26 10 18 -0.5052 -0.0978
-26 10 19 1.0940 -0.0655
-26 10 20 -1.4970 0.0855
-26 10 21 1.8061 0.1147
-26 12 1 -2.2576 -0.0378
-26 12 2 -3.8819 -0.0475
-26 12 3 -0.5672 0.0081
-26 12 4 -0.4530 0.0312
-26 12 5 2.2008 0.1022
-26 12 6 2.5115 -0.0324
-26 12 7 -2.6467 0.0704
-26 12 8 0.7426 0.0729
-26 12 9 0.8611 0.0782
-26 12 10 4.9024 0.0581
-26 12 11 -1.4787 0.0432
-26 12 12 0.1730 0.0377
-26 12 13 -2.3822 0.0226
-26 12 14 0.4034 0.0678
-26 12 15 0.2207 -0.0127
-26 12 16 -4.2341 0.0391
-26 12 17 3.9368 0.0573
-26 12 18 0.0721 -0.0521
-26 12 19 3.0842 -0.1417
-26 14 1 -0.0701 -0.0005
-26 14 2 -1.8716 -0.1541
-26 14 3 -0.7809 -0.0947
-26 14 4 -4.5841 0.0888
-26 14 5 -2.5665 0.1240
-26 14 6 3.8926 0.0374
-26 14 7 -2.7898 0.0776
-26 14 8 2.5468 0.0675
-26 14 9 0.1970 -0.0041
-26 14 10 3.6533 0.0541
-26 14 11 -2.1743 -0.0185
-26 14 12 0.8239 0.1622
-26 14 13 1.6231 0.0190
-26 14 14 0.2283 -0.0335
-26 14 15 -0.0678 -0.1330
-26 14 16 -2.7228 0.0884
-26 16 1 0.9374 -0.1280
-26 16 2 -1.5305 0.0445
-26 16 3 -1.9893 -0.0995
-26 16 4 -0.3773 0.0314
-26 16 5 -0.7680 0.0692
-26 16 6 1.9259 0.0346
-26 16 7 -1.2463 0.1073
-26 16 8 -2.0926 0.0706
-26 16 9 -1.7851 -0.1159
-26 16 10 5.0647 0.0333
-26 16 11 2.1826 -0.1523
-26 16 12 -1.5980 0.0577
-25 1 1 -7.5119 -0.3414
-25 1 2 6.9539 0.2947
-25 1 3 0.9457 -0.4862
-25 1 4 -0.5607 -0.5153
-25 1 5 3.2870 -0.4302
-25 1 6 0.7656 0.1284
-25 1 7 3.2995 -0.4978
-25 1 8 -0.3181 0.1373
-25 1 9 0.8380 0.6571
-25 1 10 -0.2611 -0.4862
-25 1 11 -2.4864 -1.2057
-25 1 12 8.4337 1.0191
-25 1 13 -0.9609 0.9724
-25 1 14 2.7743 -0.6822
-25 1 15 -2.3528 0.0729
-25 1 16 2.8187 0.3832
-25 1 17 1.9570 -0.0698
-25 1 18 -3.4120 0.0510
-25 1 19 3.1735 0.3069
-25 1 20 -8.4340 0.0130
-25 1 21 -0.7718 0.3289
-25 1 22 0.1518 -0.5799
-25 1 23 0.7920 -0.1369
-25 1 24 -0.6101 0.4354
-25 1 25 -0.9057 0.1063
-25 1 26 -2.5869 -0.1129
-25 3 1 -2.6239 -0.0417
-25 3 2 -1.2848 0.0064
-25 3 3 2.1342 0.0997
-25 3 4 1.8452 -0.0751
-25 3 5 4.4908 -0.2953
-25 3 6 -2.5375 -0.2038
-25 3 7 1.1362 -0.2909
-25 3 8 2.9434 0.0799
-25 3 9 2.4691 -0.1294
-25 3 10 3.4255 -0.2964
-25 3 11 -2.8814 -0.1731
-25 3 12 2.4409 0.4168
-25 3 13 0.2028 0.0139
-25 3 14 2.3311 -0.1937
-25 3 15 -1.0978 0.2216
-25 3 16 1.8028 0.3109
-25 3 17 2.0007 0.2242
-25 3 18 -5.0841 -0.0362
-25 3 19 2.1997 0.2278
-25 3 20 -2.1065 0.0335
-25 3 21 -1.3090 -0.0502
-25 3 22 -1.4641 -0.3805
-25 3 23 0.7981 0.0230
-25 3 24 1.0617 0.1079
-25 3 25 4.2731 -0.0211
-25 3 26 -2.2228 0.0423
-25 5 1 -2.2821 -0.1130
-25 5 2 0.3329 -0.1129
-25 5 3 2.4733 -0.0515
-25 5 4 0.4524 -0.2351
-25 5 5 2.4450 0.0874
-25 5 6 3.9707 0.0381
-25 5 7 4.5971 -0.1796
-25 5 8 -0.3984 -0.1535
-25 5 9 3.6650 -0.0169
-25 5 10 0.0529 0.0094
-25 5 11 -0.3438 0.0076
-25 5 12 1.9631 0.0304
-25 5 13 -0.8330 0.0158
-25 5 14 -0.3081 -0.1735
-25 5 15 -1.0792 -0.0169
-25 5 16 1.1577 0.2346
-25 5 17 2.9957 0.0246
-25 5 18 -0.9085 -0.0654
-25 5 19 0.8441 0.1328
-25 5 20 -1.4612 -0.0996
-25 5 21 -0.3232 0.0961
-25 5 22 0.7729 0.0385
-25 5 23 1.8413 -0.0984
-25 5 24 -1.6533 -0.0520
-25 5 25 2.2390 0.0676
-25 7 1 1.1610 0.1504
-25 7 2 0.1288 -0.0367
-25 7 3 -0.5995 0.0754
-25 7 4 -0.7307 -0.0933
-25 7 5 1.2457 0.0238
-25 7 6 1.7138 -0.0650
-25 7 7 2.7225 0.0132
-25 7 8 0.3003 -0.2372
-25 7 9 3.9248 -0.0526
-25 7 10 1.3637 -0.0592
-25 7 11 0.5843 -0.2147
-25 7 12 0.4777 -0.0767
-25 7 13 2.9703 0.2540
-25 7 14 -1.6474 -0.0501
-25 7 15 -3.8973 -0.0867
-25 7 16 -1.4218 0.0509
-25 7 17 1.5137 0.1571
-25 7 18 1.4860 0.0530
-25 7 19 0.1130 0.0571
-25 7 20 1.4440 0.0483
-25 7 21 -1.2655 -0.0470
-25 7 22 -1.6470 -0.1515
-25 7 23 3.7265 -0.0140
-25 7 24 -1.0427 0.0931
-25 7 25 4.7020 0.1290
-25 9 1 2.7043 -0.0193
-25 9 2 -0.9367 -0.0716
-25 9 3 -2.1239 -0.0070
-25 9 4 1.9421 -0.1747
-25 9 5 -1.5071 -0.0739
-25 9 6 -1.2027 -0.0228
-25 9 7 -0.8261 0.0622
-25 9 8 1.5207 0.0751
-25 9 9 0.5396 0.0546
-25 9 10 1.3451 -0.2653
-25 9 11 0.4641 -0.0592
-25 9 12 -0.1356 -0.0144
-25 9 13 0.5412 0.0449
-25 9 14 0.7041 -0.1346
-25 9 15 -0.5183 -0.0116
-25 9 16 -3.3031 -0.0226
-25 9 17 -0.6397 0.0331
-25 9 18 -0.8582 0.0914
-25 9 19 0.0294 0.0585
-25 9 20 -0.0456 -0.0042
-25 9 21 2.4445 0.0805
-25 9 22 -0.4606 0.1664
-25 9 23 0.1728 0.0858
-25 11 1 -0.7648 0.0740
-25 11 2 2.6523 0.0217
-25 11 3 -3.5415 0.1446
-25 11 4 1.6499 -0.0970
-25 11 5 -5.4415 0.0157
-25 11 6 0.1200 -0.0224
-25 11 7 -3.3146 -0.0521
-25 11 8 0.9237 -0.0901
-25 11 9 -4.5086 0.0070
-25 11 10 2.1122 0.0330
-25 11 11 0.4865 -0.0409
-25 11 12 -0.4441 -0.1122
-25 11 13 0.4371 -0.0454
-25 11 14 -4.0824 0.0482
-25 11 15 0.2306 0.0563
-25 11 16 -1.4942 -0.0490
-25 11 17 -2.7747 0.0734
-25 11 18 -0.8259 0.1045
-25 11 19 1.0145 0.1168
-25 11 20 0.6222 -0.0237
-25 11 21 0.4113 0.0465
-25 11 22 -0.0103 0.1152
-25 13 1 -5.4387 0.1542
-25 13 2 2.8600 0.0032
-25 13 3 -2.1287 0.0151
-25 13 4 1.6367 -0.0276
-25 13 5 -2.9965 0.0538
-25 13 6 -1.3488 0.0777
-25 13 7 -4.1469 0.0236
-25 13 8 1.4521 0.0427
-25 13 9 -3.9850 0.0538
-25 13 10 0.1597 0.0831
-25 13 11 -3.0306 -0.0824
-25 13 12 -0.0810 -0.0336
-25 13 13 -0.5418 -0.0113
-25 13 14 0.7528 0.0575
-25 13 15 -2.5065 -0.0503
-25 13 16 -0.3374 -0.1287
-25 13 17 0.9659 0.0576
-25 13 18 -3.5632 0.1276
-25 13 19 -0.3665 0.1838
-25 13 20 0.3553 0.0492
-25 15 1 -0.2705 -0.0406
-25 15 2 0.6459 -0.0063
-25 15 3 -0.9109 0.0794
-25 15 4 -0.5031 0.0014
-25 15 5 0.0302 -0.0032
-25 15 6 -0.2734 0.1394
-25 15 7 -4.0140 0.1284
-25 15 8 4.0982 0.0927
-25 15 9 -6.5169 0.0333
-25 15 10 -1.3975 0.1375
-25 15 11 -1.4624 -0.0351
-25 15 12 2.9908 -0.0629
-25 15 13 -2.6935 -0.1344
-25 15 14 -3.4145 0.0507
-25 15 15 -0.6148 0.0038
-25 15 16 -0.8423 0.0018
-25 15 17 1.0353 -0.0148
-25 15 18 3.0265 0.1310
-25 17 1 -0.5859 0.0347
-25 17 2 -1.1684 0.1006
-25 17 3 2.4136 -0.0058
-25 17 4 1.5766 0.0986
-25 17 5 -0.2462 -0.0937
-25 17 6 -1.5339 0.0840
-25 17 7 -2.3914 0.0811
-25 17 8 2.9632 0.0881
-25 17 9 -1.3888 0.1252
-25 17 10 -1.1311 0.1623
-25 17 11 -4.6986 -0.0722
-25 17 12 -0.3877 0.0261
-25 17 13 2.1919 -0.1460
-25 17 14 0.6396 0.0965
-25 19 1 0.0635 -0.1282
-25 19 2 -2.0752 -0.0428
-25 19 3 4.0891 0.0276
-25 19 4 1.2706 0.2419
-25 19 5 2.0168 0.0908
-25 19 6 -1.1886 0.0561
-25 19 7 -3.8723 -0.0352
-24 0 2 -13.5728 -0.4437
-24 0 4 1.3265 0.0554
-24 0 6 1.0643 -0.2570
-24 0 8 1.9699 -1.2284
-24 0 10 -1.1711 2.3841
-24 0 12 -7.2952 -1.6956
-24 0 14 -4.8603 1.3841
-24 0 16 -8.7924 0.1541
-24 0 18 2.1477 -0.1432
-24 0 20 4.5389 0.0299
-24 0 22 -1.6605 0.4398
-24 0 24 3.6889 -0.5480
-24 0 26 1.6651 0.3784
-24 0 28 -0.6422 -0.1517
-24 2 1 11.2752 0.0406
-24 2 2 -2.8916 -0.2005
-24 2 3 -6.9296 0.0056
-24 2 4 1.9722 -0.1196
-24 2 5 2.2927 0.0102
-24 2 6 -0.4872 0.1709
-24 2 7 -0.9712 -0.0158
-24 2 8 -2.9545 0.1306
-24 2 9 0.1793 -0.4493
-24 2 10 -2.7445 -0.1808
-24 2 11 4.3477 0.1301
-24 2 12 -7.3283 0.2132
-24 2 13 -1.0847 -0.3617
-24 2 14 -1.7316 0.2543
-24 2 15 0.7366 0.0348
-24 2 16 -1.9742 -0.2688
-24 2 17 -2.3980 0.1628
-24 2 18 2.5856 0.2218
-24 2 19 -0.0709 0.0207
-24 2 20 -1.5956 0.2829
-24 2 21 4.7342 0.1332
-24 2 22 -3.4251 0.0942
-24 2 23 -1.9104 0.0205
-24 2 24 0.9444 -0.0915
-24 2 25 0.4887 -0.1847
-24 2 26 4.0914 -0.0494
-24 2 27 -1.0374 -0.0077
-24 4 1 6.1609 0.0069
-24 4 2 -1.2065 0.0558
-24 4 3 -0.3997 0.0469
-24 4 4 -7.7883 -0.2897
-24 4 5 -0.0387 -0.0769
-24 4 6 -5.9113 0.0413
-24 4 7 2.7754 0.0487
-24 4 8 -1.0291 -0.3027
-24 4 9 2.1509 -0.3134
-24 4 10 -1.1938 0.0964
-24 4 11 1.6632 0.2293
-24 4 12 -0.7783 -0.0857
-24 4 13 -1.5834 -0.3237
-24 4 14 -0.8506 0.2317
-24 4 15 0.4773 0.0428
-24 4 16 -1.8334 -0.1322
-24 4 17 -1.6793 0.0226
-24 4 18 -1.5843 -0.1021
-24 4 19 4.0337 -0.0200
-24 4 20 -1.1713 0.0907
-24 4 21 0.0487 -0.0500
-24 4 22 -1.6239 0.1232
-24 4 23 -1.8762 0.1768
-24 4 24 0.8430 -0.1548
-24 4 25 -2.6744 -0.0800
-24 4 26 -1.5850 0.1421
-24 4 27 1.3475 -0.0732
-24 6 1 1.2584 0.1065
-24 6 2 0.4403 0.0145
-24 6 3 4.4103 0.1190
-24 6 4 -5.8795 -0.0540
-24 6 5 -1.8995 -0.0070
-24 6 6 -3.0824 -0.0557
-24 6 7 -0.6588 0.1219
-24 6 8 -4.3510 -0.1455
-24 6 9 1.7125 -0.2995
-24 6 10 -1.3076 -0.0091
-24 6 11 3.6828 0.0332
-24 6 12 0.7942 -0.3704
-24 6 13 1.6127 -0.1301
-24 6 14 1.2948 0.0238
-24 6 15 1.4125 -0.0113
-24 6 16 -2.1538 -0.2188
-24 6 17 -3.4351 0.0277
-24 6 18 -1.8566 0.0048
-24 6 19 -0.6953 -0.0508
-24 6 20 -0.5799 0.0418
-24 6 21 0.5628 0.1299
-24 6 22 -3.0666 -0.0118
-24 6 23 -3.8886 -0.0512
-24 6 24 -2.5943 0.0194
-24 6 25 -1.6109 -0.0079
-24 6 26 -1.2464 0.1019
-24 6 27 1.5029 0.0281
-24 8 1 0.7422 0.1420
-24 8 2 -0.0610 0.1034
-24 8 3 -0.4771 0.1810
-24 8 4 -0.3078 -0.0576
-24 8 5 0.5913 -0.0468
-24 8 6 -3.7141 -0.1584
-24 8 7 0.4681 -0.0113
-24 8 8 -2.4960 -0.1183
-24 8 9 2.7970 0.0647
-24 8 10 -0.8757 -0.1016
-24 8 11 2.3712 -0.0527
-24 8 12 -0.1785 0.0021
-24 8 13 0.3158 0.0017
-24 8 14 0.9735 -0.1038
-24 8 15 2.4558 0.0042
-24 8 16 0.2626 -0.1765
-24 8 17 -2.0398 -0.1184
-24 8 18 -2.5684 -0.1139
-24 8 19 -2.7174 -0.0584
-24 8 20 -1.6377 -0.0911
-24 8 21 -1.9824 -0.0242
-24 8 22 2.2513 -0.0479
-24 8 23 -2.9072 0.1174
-24 8 24 -1.0788 0.0886
-24 8 25 -0.8881 -0.0033
-24 8 26 -3.9807 0.0706
-24 10 1 -1.3473 0.1522
-24 10 2 -0.1613 0.0618
-24 10 3 1.8196 0.1667
-24 10 4 2.8034 0.0370
-24 10 5 3.3352 0.0953
-24 10 6 0.4359 0.0651
-24 10 7 1.1560 0.0395
-24 10 8 -2.0985 0.0347
-24 10 9 0.2538 -0.1100
-24 10 10 -0.9558 -0.0233
-24 10 11 3.0296 0.1061
-24 10 12 2.1974 0.0012
-24 10 13 -0.2091 -0.0909
-24 10 14 0.0411 -0.0839
-24 10 15 -0.4202 0.0638
-24 10 16 1.6544 -0.0865
-24 10 17 -2.1333 -0.0702
-24 10 18 0.1132 -0.1130
-24 10 19 -1.9474 -0.0565
-24 10 20 2.5655 0.0236
-24 10 21 -1.1328 -0.0062
-24 10 22 -0.8235 -0.0248
-24 10 23 0.2121 -0.0163
-24 10 24 0.9398 -0.0159
-24 10 25 0.0040 -0.0281
-24 12 1 3.2153 -0.0154
-24 12 2 -2.5221 0.0882
-24 12 3 -0.5897 0.0296
-24 12 4 -0.0553 -0.0309
-24 12 5 -0.6841 0.0746
-24 12 6 4.4944 -0.0034
-24 12 7 3.5537 0.0361
-24 12 8 -0.2518 0.0764
-24 12 9 2.6663 0.0174
-24 12 10 1.9053 0.0930
-24 12 11 -0.0071 0.0965
-24 12 12 0.6181 0.0972
-24 12 13 -0.5090 0.0598
-24 12 14 3.1079 -0.0197
-24 12 15 1.6285 -0.0319
-24 12 16 1.5690 0.0102
-24 12 17 -1.8405 -0.1733
-24 12 18 3.7766 -0.1107
-24 12 19 -2.4251 -0.0519
-24 12 20 0.9474 0.0798
-24 12 21 1.5553 -0.0072
-24 12 22 1.4673 -0.0846
-24 12 23 0.9321 0.0344
-24 14 1 -0.8371 -0.0667
-24 14 2 3.2230 -0.0562
-24 14 3 -3.1960 0.0420
-24 14 4 1.0984 -0.0586
-24 14 5 -0.5027 -0.0257
-24 14 6 1.0655 -0.0960
-24 14 7 2.8755 0.0292
-24 14 8 -0.5898 0.1314
-24 14 9 3.8957 0.0220
-24 14 10 0.1281 0.0068
-24 14 11 1.1606 0.1241
-24 14 12 2.9405 0.1550
-24 14 13 0.7389 0.0078
-24 14 14 0.9004 -0.0584
-24 14 15 -1.6741 -0.0489
-24 14 16 3.0012 0.1048
-24 14 17 -3.7605 -0.0720
-24 14 18 2.3376 -0.0888
-24 14 19 4.3762 -0.0427
-24 14 20 3.2382 0.0925
-24 14 21 1.9786 -0.0131
-24 16 1 -3.2186 -0.1079
-24 16 2 -3.5774 0.0143
-24 16 3 -4.2544 -0.0218
-24 16 4 -0.1421 -0.0908
-24 16 5 -0.3767 0.0107
-24 16 6 0.0491 -0.1159
-24 16 7 2.7456 -0.0825
-24 16 8 -1.4386 -0.0364
-24 16 9 0.8831 0.0564
-24 16 10 2.6848 0.0087
-24 16 11 2.0417 0.0684
-24 16 12 -0.5322 0.0652
-24 16 13 -0.7666 0.0428
-24 16 14 1.6143 -0.0582
-24 16 15 3.3596 0.0583
-24 16 16 1.7364 0.1113
-24 16 17 -1.4681 -0.0829
-24 16 18 -2.9856 -0.0393
-24 16 19 -1.8736 -0.1155
-24 18 1 -3.7887 -0.1108
-24 18 2 -1.9426 -0.1073
-24 18 3 -7.5532 -0.1419
-24 18 4 -1.0819 -0.0949
-24 18 5 -2.2097 0.0031
-24 18 6 2.6173 0.0080
-24 18 7 3.1471 -0.0581
-24 18 8 -1.3489 -0.0462
-24 18 9 -2.3435 0.0223
-24 18 10 -0.2510 -0.1513
-24 18 11 1.3697 0.0710
-24 18 12 1.3273 0.0501
-24 18 13 1.4097 0.0404
-24 18 14 -4.7036 -0.0893
-24 18 15 0.1983 -0.0770
-24 20 1 -1.7763 -0.1365
-24 20 2 1.8766 0.0376
-24 20 3 -3.9196 -0.0542
-24 20 4 -4.2663 -0.0812
-24 20 5 -5.0325 -0.0927
-24 20 6 -1.6099 -0.0093
-24 20 7 0.3628 0.0203
-24 20 8 4.7837 -0.0110
-24 20 9 -0.4048 -0.0361
-23 1 1 -5.4193 -0.0806
-23 1 2 6.1101 -0.0858
-23 1 3 4.3245 -0.1142
-23 1 4 -12.5621 -0.0554
-23 1 5 -2.9488 -0.5180
-23 1 6 -2.7234 -0.4346
-23 1 7 1.2359 -0.5687
-23 1 8 -4.8959 0.5238
-23 1 9 -3.2711 0.8961
-23 1 10 -1.9983 -0.5489
-23 1 11 -0.7382 -1.4931
-23 1 12 3.2888 0.6695
-23 1 13 -1.7637 0.2788
-23 1 14 1.2954 -0.2235
-23 1 15 0.3099 0.0514
-23 1 16 2.7528 0.1601
-23 1 17 2.3472 -0.3644
-23 1 18 -0.2910 0.1044
-23 1 19 -0.5025 -0.0817
-23 1 20 2.3020 -0.1814
-23 1 21 -3.4215 0.2943
-23 1 22 5.9842 -0.0213
-23 1 23 -0.1673 0.0583
-23 1 24 -2.2681 0.3013
-23 1 25 -0.7211 0.2390
-23 1 26 1.7275 -0.2396
-23 1 27 -0.3281 -0.1336
-23 1 28 2.6152 0.1322
-23 1 29 0.3746 0.0217
-23 3 1 0.0123 0.3214
-23 3 2 -3.4504 -0.2229
-23 3 3 5.3212 0.1713
-23 3 4 0.7317 -0.1187
-23 3 5 -9.8046 0.1034
-23 3 6 -5.2317 -0.3066
-23 3 7 -5.8075 -0.3984
-23 3 8 -2.5423 0.1063
-23 3 9 -2.4894 -0.4182
-23 3 10 0.2752 -0.1937
-23 3 11 -1.2277 -0.2888
-23 3 12 -0.2914 0.3841
-23 3 13 3.6048 0.0210
-23 3 14 -1.6003 -0.0675
-23 3 15 -0.0724 0.0291
-23 3 16 2.0222 0.2665
-23 3 17 -1.0436 0.2412
-23 3 18 3.0946 0.0768
-23 3 19 -6.8711 0.0035
-23 3 20 5.4494 -0.1945
-23 3 21 -2.3969 -0.0207
-23 3 22 -0.4496 -0.0795
-23 3 23 1.8836 -0.0206
-23 3 24 -1.6029 0.0419
-23 3 25 -0.8516 -0.0585
-23 3 26 0.3368 -0.0557
-23 3 27 -1.5891 0.1358
-23 3 28 4.2776 0.0148
-23 3 29 -2.4264 0.0550
-23 5 1 -4.8174 0.2068
-23 5 2 -4.0105 -0.1175
-23 5 3 -2.4384 -0.0852
-23 5 4 5.2399 0.0853
-23 5 5 -2.1758 0.1041
-23 5 6 -2.2656 -0.3792
-23 5 7 -1.4406 -0.2161
-23 5 8 -2.0060 0.2317
-23 5 9 -3.9326 0.0788
-23 5 10 -2.9578 -0.0933
-23 5 11 -1.3829 -0.1095
-23 5 12 -1.3497 -0.0570
-23 5 13 1.6436 0.1119
-23 5 14 1.7628 0.1072
-23 5 15 -1.0728 0.0302
-23 5 16 3.7578 0.0010
-23 5 17 -2.3818 0.0063
-23 5 18 2.3401 0.0582
-23 5 19 -2.8364 0.1147
-23 5 20 -1.1886 -0.1887
-23 5 21 -1.7882 -0.0823
-23 5 22 1.7598 0.0235
-23 5 23 0.0357 -0.0715
-23 5 24 -0.7419 -0.0862
-23 5 25 -5.6958 0.1355
-23 5 26 0.0323 -0.1288
-23 5 27 -1.8169 0.0428
-23 5 28 0.7286 0.0364
-23 7 1 -0.5335 0.0181
-23 7 2 -0.1676 -0.0684
-23 7 3 -1.5394 0.1657
-23 7 4 -2.7676 0.1279
-23 7 5 1.8029 0.2179
-23 7 6 2.0892 -0.0888
-23 7 7 -3.4508 -0.1671
-23 7 8 1.4200 -0.0567
-23 7 9 -2.5067 0.0908
-23 7 10 0.2270 0.0522
-23 7 11 -0.8621 -0.2522
-23 7 12 -0.1109 -0.0433
-23 7 13 -1.2620 0.2887
-23 7 14 0.5219 0.0372
-23 7 15 0.0265 0.1899
-23 7 16 1.2533 0.0896
-23 7 17 1.2197 0.0805
-23 7 18 2.4107 -0.0841
-23 7 19 -2.8528 0.0644
-23 7 20 -0.9536 -0.1778
-23 7 21 -4.9617 -0.1137
-23 7 22 -0.7645 -0.0740
-23 7 23 0.3454 -0.1432
-23 7 24 -1.3354 -0.0556
-23 7 25 0.0136 0.0206
-23 7 26 0.0792 -0.1061
-23 7 27 -2.0999 0.0023
-23 7 28 0.7512 0.0275
-23 9 1 -3.2300 -0.0210
-23 9 2 -5.0172 0.0486
-23 9 3 -2.4104 -0.0755
-23 9 4 -0.9055 0.1038
-23 9 5 0.0833 0.0633
-23 9 6 4.2189 -0.0153
-23 9 7 1.7557 -0.0295
-23 9 8 4.4465 0.0535
-23 9 9 -0.8842 0.1997
-23 9 10 -0.1950 0.0125
-23 9 11 -2.4528 0.0041
-23 9 12 2.0210 -0.0417
-23 9 13 1.7819 0.0884
-23 9 14 0.6629 -0.0195
-23 9 15 -2.7402 0.0745
-23 9 16 0.3691 -0.0054
-23 9 17 0.3251 0.1086
-23 9 18 -1.0904 -0.0231
-23 9 19 -0.3819 -0.0688
-23 9 20 -2.6776 -0.0434
-23 9 21 -0.2287 -0.0193
-23 9 22 -2.6301 0.0236
-23 9 23 -2.1042 0.0398
-23 9 24 0.0595 -0.0601
-23 9 25 -2.4249 -0.0379
-23 9 26 1.1011 -0.1025
-23 9 27 -0.9524 0.0264
-23 11 1 -2.8458 0.0600
-23 11 2 -0.4437 0.0248
-23 11 3 0.4773 -0.0021
-23 11 4 -2.3133 0.0388
-23 11 5 -2.8308 0.1309
-23 11 6 -3.2212 -0.0303
-23 11 7 1.4362 -0.0321
-23 11 8 3.6947 -0.0346
-23 11 9 0.7819 0.0018
-23 11 10 4.3313 0.0114
-23 11 11 0.3667 -0.0054
-23 11 12 0.8766 -0.0216
-23 11 13 -1.4582 0.0683
-23 11 14 1.6108 0.1670
-23 11 15 0.8134 0.0170
-23 11 16 -1.4569 0.0025
-23 11 17 1.2392 0.1087
-23 11 18 -2.3220 -0.0223
-23 11 19 -0.8974 -0.0264
-23 11 20 -3.7654 -0.0198
-23 11 21 -4.7960 0.0124
-23 11 22 -0.4535 0.0138
-23 11 23 -0.8271 -0.0496
-23 11 24 -1.5656 0.0330
-23 11 25 -1.3774 0.0984
-23 13 1 -2.4615 0.0754
-23 13 2 -3.2333 0.0399
-23 13 3 3.6588 0.0219
-23 13 4 -2.7311 0.1126
-23 13 5 2.1311 0.0613
-23 13 6 1.1423 -0.0738
-23 13 7 -1.2271 -0.0182
-23 13 8 1.7403 -0.0817
-23 13 9 2.4492 0.0375
-23 13 10 0.6599 0.0309
-23 13 11 -0.3661 -0.0533
-23 13 12 0.6644 0.0128
-23 13 13 2.7122 0.0237
-23 13 14 0.4487 0.0671
-23 13 15 -2.3657 -0.0119
-23 13 16 -2.8907 -0.0067
-23 13 17 -0.7790 0.0554
-23 13 18 -3.5700 0.0974
-23 13 19 -3.5869 -0.0302
-23 13 20 1.3395 -0.0187
-23 13 21 -0.8193 0.0467
-23 13 22 -0.8278 0.0756
-23 13 23 -0.1664 0.0876
-23 13 24 -0.8617 0.0626
-23 15 1 6.3971 -0.0150
-23 15 2 -1.4013 0.0455
-23 15 3 -1.4593 0.0257
-23 15 4 0.4855 0.0152
-23 15 5 -0.0206 0.0773
-23 15 6 -0.7930 0.0153
-23 15 7 1.3609 0.0607
-23 15 8 1.6129 -0.1412
-23 15 9 3.7195 -0.0118
-23 15 10 -2.1586 0.0756
-23 15 11 1.1518 -0.0217
-23 15 12 -1.0922 -0.1101
-23 15 13 0.1339 -0.0509
-23 15 14 0.9438 0.0851
-23 15 15 -1.3711 -0.0299
-23 15 16 0.1300 0.0051
-23 15 17 2.8511 0.0589
-23 15 18 0.6468 0.0955
-23 15 19 -5.5994 -0.0036
-23 15 20 -6.2282 -0.0802
-23 15 21 -2.1855 0.1061
-23 15 22 0.7068 0.1311
-23 17 1 1.1116 0.0376
-23 17 2 2.1456 0.0109
-23 17 3 2.1458 -0.0489
-23 17 4 -1.9397 -0.0020
-23 17 5 -0.5251 0.0421
-23 17 6 0.2908 -0.0046
-23 17 7 1.6966 0.0621
-23 17 8 2.2607 -0.0718
-23 17 9 4.7954 0.0628
-23 17 10 -0.4562 0.0206
-23 17 11 -1.4787 -0.0766
-23 17 12 -2.8365 -0.0740
-23 17 13 -1.0596 0.0256
-23 17 14 1.9792 0.0971
-23 17 15 -2.3507 -0.0938
-23 17 16 -5.6507 -0.1910
-23 17 17 3.7902 0.0340
-23 17 18 5.8795 0.0209
-23 17 19 2.9329 0.0345
-23 19 1 2.9345 -0.0008
-23 19 2 0.4833 -0.0070
-23 19 3 3.9047 -0.0195
-23 19 4 3.7825 0.0227
-23 19 5 -0.8184 0.0269
-23 19 6 0.4292 -0.0353
-23 19 7 -4.1095 0.0793
-23 19 8 -1.8629 0.0433
-23 19 9 4.3010 0.0516
-23 19 10 3.3683 -0.0017
-23 19 11 -2.0548 -0.0319
-23 19 12 -2.0150 -0.1201
-23 19 13 -5.4931 -0.0432
-23 19 14 1.4729 -0.0633
-23 19 15 6.8379 -0.0482
-23 19 16 -1.7308 -0.1884
-23 21 1 -0.9615 -0.0602
-23 21 2 -1.4692 0.0673
-23 21 3 -0.9481 0.0043
-23 21 4 1.4875 0.0002
-23 21 5 1.6948 -0.0225
-23 21 6 3.3655 -0.0397
-23 21 7 0.6779 0.0436
-23 21 8 0.0162 -0.0243
-23 21 9 -1.6117 0.0102
-23 21 10 3.4541 0.0628
-22 0 2 -0.7459 -0.5882
-22 0 4 8.9418 -0.4068
-22 0 6 -8.3152 -0.9986
-22 0 8 3.8655 -1.5858
-22 0 10 -4.7831 2.0681
-22 0 12 2.0569 -0.8313
-22 0 14 3.7989 -0.0622
-22 0 16 5.8534 0.6722
-22 0 18 3.7173 0.0555
-22 0 20 1.7371 -0.1173
-22 0 22 -2.5192 0.0555
-22 0 24 4.0852 -0.0375
-22 0 26 1.5166 0.4031
-22 0 28 -4.2265 -0.1616
-22 0 30 -0.2837 0.1366
-22 2 1 -1.6775 -0.2039
-22 2 2 4.6566 -0.3166
-22 2 3 -2.6816 0.0956
-22 2 4 4.8057 -0.6608
-22 2 5 13.1296 -0.2093
-22 2 6 -1.9244 0.1958
-22 2 7 -0.0683 0.1592
-22 2 8 -5.0982 -0.3095
-22 2 9 2.8559 -0.5950
-22 2 10 -0.9769 -0.5705
-22 2 11 0.2849 0.0997
-22 2 12 0.2050 0.0831
-22 2 13 -2.6380 -0.1206
-22 2 14 5.7264 0.0399
-22 2 15 -2.5825 -0.0774
-22 2 16 4.7214 -0.0036
-22 2 17 0.2798 0.1462
-22 2 18 1.8678 0.1450
-22 2 19 1.3279 0.1816
-22 2 20 0.3544 0.4359
-22 2 21 3.2910 -0.0727
-22 2 22 2.2986 -0.0026
-22 2 23 -4.5969 0.0724
-22 2 24 3.7577 -0.0496
-22 2 25 2.1103 -0.1096
-22 2 26 -2.7834 -0.0623
-22 2 27 2.2584 0.0675
-22 2 28 -1.1931 0.0328
-22 2 29 1.8523 0.0062
-22 2 30 0.0675 0.1284
-22 4 1 0.3730 0.1087
-22 4 2 0.0770 0.1144
-22 4 3 1.7185 0.0792
-22 4 4 -5.0190 -0.3583
-22 4 5 8.1106 0.1016
-22 4 6 2.4633 -0.2414
-22 4 7 2.8894 -0.0106
-22 4 8 -0.9667 -0.3997
-22 4 9 2.0449 -0.2215
-22 4 10 -1.0270 0.0498
-22 4 11 -3.0738 0.2644
-22 4 12 0.5488 0.0258
-22 4 13 -2.6772 -0.3901
-22 4 14 1.0542 -0.0586
-22 4 15 0.1801 0.1423
-22 4 16 1.7784 0.0183
-22 4 17 3.1021 0.0158
-22 4 18 0.0894 -0.1837
-22 4 19 1.2057 0.0953
-22 4 20 4.1164 0.1860
-22 4 21 -1.6039 0.0343
-22 4 22 3.3529 -0.1256
-22 4 23 1.6354 0.0856
-22 4 24 2.3951 -0.0417
-22 4 25 4.7289 0.0187
-22 4 26 -1.7303 0.1788
-22 4 27 -0.1870 -0.0230
-22 4 28 -1.8279 -0.0234
-22 4 29 -1.4373 0.0196
-22 4 30 0.8955 0.0448
-22 6 1 -0.5082 0.0895
-22 6 2 0.6876 -0.0464
-22 6 3 2.0622 0.1024
-22 6 4 -0.8822 -0.0588
-22 6 5 -3.0565 -0.1366
-22 6 6 2.0363 0.1898
-22 6 7 1.4196 0.2872
-22 6 8 -0.0222 -0.1968
-22 6 9 -0.7409 -0.3039
-22 6 10 -0.5362 -0.0356
-22 6 11 -0.5978 -0.0114
-22 6 12 -0.0772 -0.1852
-22 6 13 0.0021 -0.1478
-22 6 14 -1.8620 -0.2433
-22 6 15 1.9605 0.0177
-22 6 16 -0.0210 -0.0113
-22 6 17 1.2465 0.1290
-22 6 18 2.4759 -0.0659
-22 6 19 2.5278 0.1410
-22 6 20 1.2606 0.0783
-22 6 21 2.2195 0.0118
-22 6 22 0.0309 -0.0239
-22 6 23 0.1410 0.0973
-22 6 24 0.6229 -0.0326
-22 6 25 0.8449 -0.0226
-22 6 26 4.9615 -0.0066
-22 6 27 0.1386 -0.0233
-22 6 28 -0.1385 -0.1153
-22 6 29 2.1488 0.0350
-22 8 1 3.5027 0.0748
-22 8 2 -0.3802 0.2651
-22 8 3 -5.0963 0.2072
-22 8 4 -4.1179 -0.1193
-22 8 5 -2.4131 -0.1195
-22 8 6 -3.1536 -0.0305
-22 8 7 -3.4870 0.0076
-22 8 8 1.5133 -0.2320
-22 8 9 1.3321 -0.2155
-22 8 10 2.4226 0.0007
-22 8 11 -1.0626 0.0669
-22 8 12 -0.5023 0.1337
-22 8 13 1.2102 -0.1757
-22 8 14 1.5443 -0.1865
-22 8 15 0.8394 -0.0087
-22 8 16 -1.6253 -0.0997
-22 8 17 3.3139 -0.0207
-22 8 18 -2.2973 -0.0526
-22 8 19 1.5532 -0.0165
-22 8 20 0.6923 -0.0710
-22 8 21 1.9507 0.1011
-22 8 22 1.4423 -0.0900
-22 8 23 -1.7845 0.0506
-22 8 24 1.9262 0.0941
-22 8 25 2.1962 0.0145
-22 8 26 -0.4429 0.0303
-22 8 27 2.1265 0.0500
-22 8 28 0.4287 -0.0945
-22 10 1 4.0830 0.0837
-22 10 2 0.0406 0.0423
-22 10 3 2.3574 0.1002
-22 10 4 1.0496 -0.0590
-22 10 5 -1.1849 -0.0727
-22 10 6 -3.2883 0.1023
-22 10 7 -6.2185 0.0895
-22 10 8 -1.9905 0.0258
-22 10 9 -4.2025 -0.1273
-22 10 10 0.5305 -0.1475
-22 10 11 1.1343 -0.0916
-22 10 12 1.9856 0.0682
-22 10 13 0.0953 -0.1213
-22 10 14 -1.9054 -0.1123
-22 10 15 3.2735 0.0256
-22 10 16 1.3364 -0.0311
-22 10 17 0.7865 -0.0183
-22 10 18 0.1324 -0.0700
-22 10 19 1.4680 0.0139
-22 10 20 -0.6653 0.0551
-22 10 21 2.3307 -0.0450
-22 10 22 -2.6724 0.0002
-22 10 23 1.5619 -0.0491
-22 10 24 -0.0543 -0.0459
-22 10 25 1.2778 0.0271
-22 10 26 0.8572 0.0915
-22 10 27 1.5964 0.1054
-22 12 1 2.1518 -0.0902
-22 12 2 1.8755 -0.0906
-22 12 3 0.0730 0.0673
-22 12 4 -0.9979 -0.0065
-22 12 5 -1.0461 0.0303
-22 12 6 -0.7823 -0.0344
-22 12 7 -0.7464 0.1596
-22 12 8 -4.2657 -0.0018
-22 12 9 -1.7815 -0.0691
-22 12 10 0.8194 -0.0653
-22 12 11 -1.6800 0.1063
-22 12 12 -0.1590 0.1123
-22 12 13 -0.7250 0.0190
-22 12 14 1.6731 -0.0885
-22 12 15 1.6055 -0.0629
-22 12 16 -0.4830 0.0220
-22 12 17 2.4359 -0.1184
-22 12 18 -3.7570 -0.0624
-22 12 19 2.2450 0.0119
-22 12 20 -2.7915 -0.0365
-22 12 21 4.2122 -0.1269
-22 12 22 1.8060 -0.0058
-22 12 23 0.9594 -0.0070
-22 12 24 2.7783 0.0854
-22 12 25 3.1107 0.0515
-22 12 26 0.1758 0.0558
-22 14 1 1.0940 -0.0983
-22 14 2 4.8873 -0.0453
-22 14 3 1.8291 0.0249
-22 14 4 -3.1611 -0.0910
-22 14 5 2.3125 -0.0556
-22 14 6 -3.5524 -0.0200
-22 14 7 -5.0567 0.1979
-22 14 8 -1.4604 0.0211
-22 14 9 -4.4113 0.0449
-22 14 10 1.5050 0.0046
-22 14 11 -0.8640 0.1856
-22 14 12 0.0025 0.0802
-22 14 13 0.3495 -0.0681
-22 14 14 -3.3340 -0.1148
-22 14 15 5.5145 0.0303
-22 14 16 -0.9964 -0.0146
-22 14 17 4.0313 -0.0760
-22 14 18 1.8147 -0.0589
-22 14 19 6.7887 0.0093
-22 14 20 -1.3562 -0.0713
-22 14 21 -3.5385 -0.1057
-22 14 22 -0.9601 0.0443
-22 14 23 0.7460 0.0475
-22 14 24 2.0794 0.0555
-22 16 1 1.8235 0.0078
-22 16 2 -0.9156 -0.0157
-22 16 3 4.5457 -0.0444
-22 16 4 0.4225 -0.0373
-22 16 5 -3.5717 -0.0531
-22 16 6 -2.7090 -0.0013
-22 16 7 -2.5475 0.0322
-22 16 8 -0.9704 -0.0115
-22 16 9 -4.6292 0.0385
-22 16 10 1.1708 -0.0312
-22 16 11 4.0276 0.0532
-22 16 12 2.1174 0.0327
-22 16 13 0.2671 0.0765
-22 16 14 -4.4581 -0.0031
-22 16 15 2.5615 0.0775
-22 16 16 0.5020 -0.0579
-22 16 17 -2.5815 -0.0782
-22 16 18 -3.7441 -0.1495
-22 16 19 7.5481 -0.0203
-22 16 20 6.0016 -0.0415
-22 16 21 3.7025 -0.0312
-22 16 22 0.4085 -0.0073
-22 18 1 0.0560 -0.0428
-22 18 2 0.5679 -0.0477
-22 18 3 2.2084 -0.0560
-22 18 4 0.0802 -0.0371
-22 18 5 3.4813 -0.1357
-22 18 6 -1.6480 -0.0706
-22 18 7 -1.1528 -0.0948
-22 18 8 -1.2845 0.0916
-22 18 9 -6.8667 0.0223
-22 18 10 1.1447 -0.0753
-22 18 11 2.4289 0.0277
-22 18 12 4.1723 0.1177
-22 18 13 1.1851 0.0419
-22 18 14 -3.7535 -0.1427
-22 18 15 -1.7654 -0.0340
-22 18 16 6.3773 -0.0100
-22 18 17 3.4963 -0.0689
-22 18 18 -6.8812 -0.1412
-22 18 19 -2.7264 0.0484
-22 18 20 3.3152 0.0201
-22 20 1 3.9412 -0.0401
-22 20 2 -1.9248 -0.0714
-22 20 3 3.1048 0.0257
-22 20 4 -2.1753 0.0210
-22 20 5 2.4656 -0.1142
-22 20 6 -2.2136 -0.0525
-22 20 7 -0.2655 -0.0736
-22 20 8 2.4992 -0.0137
-22 20 9 -1.5412 -0.1487
-22 20 10 -0.4776 -0.0758
-22 20 11 0.8394 0.0329
-22 20 12 3.8457 0.0848
-22 20 13 0.9484 -0.0584
-22 20 14 3.5888 -0.0870
-22 20 15 -7.8551 0.0159
-22 20 16 -3.0425 0.0368
-22 22 1 2.0041 0.0861
-22 22 2 1.0404 -0.0150
-22 22 3 4.8877 -0.0130
-22 22 4 -1.5700 -0.0713
-22 22 5 3.3662 0.0017
-22 22 6 -2.2645 0.0435
-22 22 7 0.2440 -0.0501
-22 22 8 0.3356 -0.0520
-22 22 9 -3.5111 -0.0656
-22 22 10 -3.7815 0.0036
-22 22 11 -2.8673 -0.0897
-21 1 1 1.8680 0.5423
-21 1 2 -0.6844 -0.1289
-21 1 3 0.4691 0.5445
-21 1 4 0.2516 -0.0682
-21 1 5 -5.9219 -0.2308
-21 1 6 8.6784 -0.3068
-21 1 7 5.6123 0.4094
-21 1 8 0.5561 0.0757
-21 1 9 -4.8085 0.8014
-21 1 10 2.8198 -0.6982
-21 1 11 3.9192 -1.5190
-21 1 12 -0.9976 0.2321
-21 1 13 1.0138 -0.4191
-21 1 14 -2.4414 0.3507
-21 1 15 0.1769 -0.1045
-21 1 16 -1.7794 -0.3859
-21 1 17 -0.9999 -0.2042
-21 1 18 2.3941 -0.0405
-21 1 19 1.1413 -0.4542
-21 1 20 -2.3584 -0.0694
-21 1 21 0.2174 0.2806
-21 1 22 2.1213 0.0595
-21 1 23 4.8670 0.1754
-21 1 24 -3.7742 0.1399
-21 1 25 0.1342 -0.0189
-21 1 26 1.5703 -0.0778
-21 1 27 -4.6636 -0.1114
-21 1 28 4.8279 0.0400
-21 1 29 3.0796 -0.0134
-21 1 30 0.6465 -0.1602
-21 1 31 1.4536 0.0561
-21 3 1 9.1049 0.7706
-21 3 2 2.7719 0.1705
-21 3 3 -2.6475 0.6883
-21 3 4 3.7465 -0.1501
-21 3 5 -6.2576 0.7235
-21 3 6 -0.3351 -0.1235
-21 3 7 1.5415 -0.2921
-21 3 8 1.5746 -0.1225
-21 3 9 1.3097 -0.0546
-21 3 10 -1.0347 -0.1608
-21 3 11 3.4994 -0.3550
-21 3 12 -3.0411 0.1039
-21 3 13 2.8416 -0.0252
-21 3 14 -1.4211 0.0437
-21 3 15 0.1567 -0.1926
-21 3 16 -2.7497 -0.0740
-21 3 17 0.5029 -0.0203
-21 3 18 0.3943 -0.0201
-21 3 19 2.7986 -0.0820
-21 3 20 -0.5690 -0.2296
-21 3 21 1.6803 0.0638
-21 3 22 -3.1088 0.0132
-21 3 23 3.1347 -0.1882
-21 3 24 5.1481 0.0002
-21 3 25 -0.8883 -0.0085
-21 3 26 2.9040 0.0562
-21 3 27 3.2975 0.1233
-21 3 28 -1.5096 0.0257
-21 3 29 2.4178 0.0659
-21 3 30 -2.5472 -0.0579
-21 3 31 0.5891 0.0087
-21 5 1 2.2705 0.4319
-21 5 2 4.6198 -0.0859
-21 5 3 0.0768 0.1896
-21 5 4 1.3805 0.0540
-21 5 5 -1.6808 0.2463
-21 5 6 -6.5826 -0.2472
-21 5 7 0.5088 0.1404
-21 5 8 -0.9849 0.1092
-21 5 9 4.1255 0.2210
-21 5 10 -3.9678 0.0957
-21 5 11 2.5115 -0.1709
-21 5 12 -1.5228 -0.2567
-21 5 13 1.6659 0.0464
-21 5 14 -2.4548 0.2526
-21 5 15 2.4555 -0.1754
-21 5 16 -0.9608 -0.0778
-21 5 17 -0.8549 -0.0131
-21 5 18 -1.7468 -0.0852
-21 5 19 5.3333 0.0132
-21 5 20 0.2927 -0.0798
-21 5 21 1.6704 0.0277
-21 5 22 0.8402 -0.0417
-21 5 23 2.1336 -0.0154
-21 5 24 1.3488 0.0756
-21 5 25 0.7249 0.0879
-21 5 26 -3.3119 -0.0452
-21 5 27 3.7659 0.0477
-21 5 28 -0.8255 0.0133
-21 5 29 0.1884 -0.0147
-21 5 30 0.2792 -0.0355
-21 7 1 6.5526 -0.0706
-21 7 2 7.5625 0.0903
-21 7 3 7.3672 0.3170
-21 7 4 -1.0106 0.2710
-21 7 5 0.4129 0.3168
-21 7 6 -3.0314 0.1171
-21 7 7 -0.4062 -0.0953
-21 7 8 -8.1178 -0.0185
-21 7 9 -1.4269 -0.0270
-21 7 10 0.3785 0.0355
-21 7 11 2.1066 -0.1155
-21 7 12 -1.8843 0.0744
-21 7 13 1.0063 0.2084
-21 7 14 -0.1146 0.2684
-21 7 15 2.7032 0.0361
-21 7 16 -2.8982 -0.0420
-21 7 17 2.5096 0.1309
-21 7 18 0.3661 0.0015
-21 7 19 3.2440 -0.0268
-21 7 20 -0.2300 -0.3156
-21 7 21 4.5539 -0.0016
-21 7 22 1.2141 0.0380
-21 7 23 2.1769 -0.1575
-21 7 24 -2.1028 -0.0655
-21 7 25 2.3944 0.0040
-21 7 26 -1.2121 -0.0520
-21 7 27 -2.8409 0.0285
-21 7 28 -0.2799 0.1435
-21 7 29 0.1302 0.0030
-21 7 30 -5.7162 0.0770
-21 9 1 -0.8852 -0.0490
-21 9 2 2.2163 0.1094
-21 9 3 2.0929 -0.0970
-21 9 4 5.4839 0.0399
-21 9 5 5.6942 0.1511
-21 9 6 -1.4065 0.1093
-21 9 7 2.6701 -0.1466
-21 9 8 -1.5362 0.1893
-21 9 9 -2.6147 0.3313
-21 9 10 -5.7358 0.2148
-21 9 11 -0.9946 -0.1420
-21 9 12 -1.3285 -0.0746
-21 9 13 0.9267 0.1338
-21 9 14 -0.5623 0.2197
-21 9 15 0.3698 0.0170
-21 9 16 1.8303 -0.0082
-21 9 17 2.5042 0.1212
-21 9 18 0.1389 -0.0119
-21 9 19 5.4567 -0.0807
-21 9 20 0.2853 -0.0165
-21 9 21 2.9194 0.0479
-21 9 22 1.1261 -0.0653
-21 9 23 2.8505 -0.0441
-21 9 24 1.3525 -0.0737
-21 9 25 -1.1581 -0.0804
-21 9 26 -2.2523 -0.0023
-21 9 27 -0.8443 -0.0156
-21 9 28 -4.8309 0.1244
-21 9 29 1.0311 -0.0719
-21 11 1 -0.4101 0.0515
-21 11 2 0.7144 -0.0518
-21 11 3 2.4414 -0.0478
-21 11 4 0.6266 0.0405
-21 11 5 0.0581 0.1615
-21 11 6 -0.0298 0.0219
-21 11 7 2.2795 -0.1550
-21 11 8 -0.6768 0.1101
-21 11 9 -2.2398 0.0802
-21 11 10 -0.1721 -0.0325
-21 11 11 0.3941 -0.0947
-21 11 12 -0.0558 0.0661
-21 11 13 -0.3136 0.1858
-21 11 14 0.6925 0.2936
-21 11 15 1.4067 0.0434
-21 11 16 0.4459 0.0264
-21 11 17 1.6793 0.1071
-21 11 18 2.8771 -0.0273
-21 11 19 1.0869 0.0447
-21 11 20 1.9783 -0.0261
-21 11 21 0.5141 -0.0651
-21 11 22 0.5512 -0.1141
-21 11 23 2.7500 -0.0893
-21 11 24 -0.1275 -0.0420
-21 11 25 1.7508 -0.0312
-21 11 26 -0.1103 0.0091
-21 11 27 1.0049 -0.0785
-21 11 28 -2.9992 0.1594
-21 13 1 -3.0108 -0.0326
-21 13 2 1.8533 0.0242
-21 13 3 -2.3017 0.0816
-21 13 4 1.5635 -0.0245
-21 13 5 -2.7369 0.0310
-21 13 6 3.3868 -0.0948
-21 13 7 -0.5666 -0.1225
-21 13 8 -0.9777 -0.0921
-21 13 9 0.1534 0.0152
-21 13 10 -2.8803 0.0415
-21 13 11 0.2857 0.0654
-21 13 12 0.7928 -0.0240
-21 13 13 -0.0516 0.1114
-21 13 14 4.3456 0.0532
-21 13 15 -2.5717 0.0673
-21 13 16 3.7724 0.0313
-21 13 17 -1.4337 0.1066
-21 13 18 1.9806 0.0711
-21 13 19 4.3657 0.0160
-21 13 20 3.4300 -0.0122
-21 13 21 3.0795 -0.0240
-21 13 22 -2.8148 -0.0465
-21 13 23 -0.1427 0.0177
-21 13 24 -0.9219 -0.0020
-21 13 25 0.0821 -0.0740
-21 13 26 -0.0782 -0.0630
-21 13 27 1.8868 -0.0471
-21 15 1 -2.1862 -0.0032
-21 15 2 -1.1915 0.0406
-21 15 3 -3.6459 -0.0492
-21 15 4 3.5305 -0.0452
-21 15 5 0.2223 0.1099
-21 15 6 -2.7465 0.0051
-21 15 7 -1.5922 -0.0534
-21 15 8 3.1400 -0.1941
-21 15 9 0.1119 0.0767
-21 15 10 0.9349 -0.0502
-21 15 11 -4.4170 -0.0970
-21 15 12 6.9417 -0.2334
-21 15 13 2.3237 0.0698
-21 15 14 5.0402 0.1442
-21 15 15 -2.4624 0.1472
-21 15 16 -1.6166 0.0238
-21 15 17 0.3285 0.0783
-21 15 18 -3.1954 0.0821
-21 15 19 -4.1704 -0.0821
-21 15 20 -1.3559 0.0210
-21 15 21 6.1842 0.0828
-21 15 22 4.2182 -0.0419
-21 15 23 3.1513 -0.0408
-21 15 24 -1.3286 -0.1166
-21 15 25 -0.7229 0.0347
-21 17 1 -0.2064 -0.0256
-21 17 2 -1.5234 0.0606
-21 17 3 -1.6617 0.0049
-21 17 4 -1.8466 0.0197
-21 17 5 -1.3317 0.0848
-21 17 6 4.7148 -0.0394
-21 17 7 -1.4240 -0.1538
-21 17 8 1.2268 -0.1138
-21 17 9 -0.4413 0.1150
-21 17 10 2.8407 -0.0377
-21 17 11 -1.7587 -0.1006
-21 17 12 1.2425 -0.0877
-21 17 13 0.9551 0.1333
-21 17 14 5.8964 0.0672
-21 17 15 -1.5353 -0.0514
-21 17 16 -3.0398 0.0098
-21 17 17 0.3620 -0.0052
-21 17 18 3.9037 -0.0008
-21 17 19 -3.4832 -0.0569
-21 17 20 -8.7558 0.0760
-21 17 21 1.4089 0.0571
-21 17 22 -0.5355 -0.0164
-21 17 23 2.1837 0.0309
-21 19 1 0.5047 -0.0190
-21 19 2 -1.3122 0.0590
-21 19 3 -1.5060 0.0088
-21 19 4 -3.6745 0.0905
-21 19 5 1.1176 0.0854
-21 19 6 0.9804 0.0402
-21 19 7 2.1736 -0.0046
-21 19 8 -2.6552 0.0477
-21 19 9 1.5680 -0.0567
-21 19 10 3.1654 -0.0281
-21 19 11 -1.8733 -0.0379
-21 19 12 0.4378 -0.0223
-21 19 13 -0.9686 -0.0776
-21 19 14 4.2260 -0.0164
-21 19 15 2.8808 -0.0385
-21 19 16 -4.3944 0.0331
-21 19 17 -8.9271 -0.0297
-21 19 18 -1.6936 0.1314
-21 19 19 2.9369 -0.0784
-21 19 20 -1.2626 0.0773
-21 21 1 2.2389 -0.0297
-21 21 2 -5.1260 0.0901
-21 21 3 2.4837 0.0034
-21 21 4 -3.1315 -0.0054
-21 21 5 -0.2308 -0.0155
-21 21 6 -3.7201 0.1316
-21 21 7 4.8810 -0.0048
-21 21 8 -1.2599 0.0045
-21 21 9 4.9216 -0.0394
-21 21 10 -1.8896 0.1281
-21 21 11 -3.5753 0.0046
-21 21 12 -5.2015 -0.0556
-21 21 13 -0.0232 -0.1395
-21 21 14 -0.4953 0.0874
-21 21 15 -0.0682 -0.0820
-21 21 16 3.5915 0.0377
-21 21 17 -4.6528 -0.2195
-21 23 1 1.1227 0.0090
-21 23 2 0.7537 0.0081
-21 23 3 -1.8739 -0.0865
-21 23 4 -4.1453 0.0171
-21 23 5 4.6800 0.0392
-21 23 6 -5.0989 0.0355
-21 23 7 5.0018 -0.0488
-21 23 8 -5.2132 0.0499
-21 23 9 1.9466 0.0168
-21 23 10 0.0447 0.0632
-21 23 11 3.3725 -0.1356
-20 0 2 8.0261 -0.1214
-20 0 4 0.9429 -0.1603
-20 0 6 -10.9287 -1.9432
-20 0 8 -0.7765 -0.2625
-20 0 10 -9.6119 1.0745
-20 0 12 -1.1513 -1.4618
-20 0 14 -2.0792 -0.8866
-20 0 16 -3.2327 0.5307
-20 0 18 -2.4138 0.5017
-20 0 20 5.0692 -0.5671
-20 0 22 0.0847 -0.4199
-20 0 24 5.9545 0.4196
-20 0 26 2.7413 -0.0012
-20 0 28 -6.8039 0.0855
-20 0 30 6.1947 0.0549
-20 0 32 1.0889 0.0101
-20 2 1 -0.2968 -0.4156
-20 2 2 5.1327 -0.4404
-20 2 3 5.5249 0.0840
-20 2 4 -3.7211 -0.5385
-20 2 5 3.4130 0.0059
-20 2 6 -0.2009 -0.1339
-20 2 7 -0.8394 -0.1064
-20 2 8 -6.0565 -0.6468
-20 2 9 1.1425 -0.2549
-20 2 10 -1.7471 -0.7619
-20 2 11 -1.4096 0.3989
-20 2 12 -4.0202 -0.1272
-20 2 13 1.4692 -0.2424
-20 2 14 -3.8276 -0.1469
-20 2 15 3.0976 -0.0782
-20 2 16 -2.8357 0.1894
-20 2 17 -0.5033 0.0834
-20 2 18 -0.1460 -0.1260
-20 2 19 -3.1158 0.2389
-20 2 20 2.7887 0.1481
-20 2 21 3.5593 -0.0683
-20 2 22 0.3186 0.0592
-20 2 23 -3.7574 -0.0697
-20 2 24 -1.5261 -0.3259
-20 2 25 5.7292 -0.1129
-20 2 26 0.0729 -0.0483
-20 2 27 1.5005 -0.0153
-20 2 28 4.1081 0.0219
-20 2 29 -4.9877 0.0395
-20 2 30 3.1156 0.0707
-20 2 31 0.0023 0.0649
-20 2 32 0.1683 -0.0594
-20 4 1 5.1633 0.1187
-20 4 2 1.6102 -0.0222
-20 4 3 7.0250 -0.2064
-20 4 4 3.8167 -0.2097
-20 4 5 3.9081 -0.0477
-20 4 6 -0.9207 -0.6701
-20 4 7 -3.6236 0.0266
-20 4 8 -3.6353 -0.0558
-20 4 9 -0.6514 -0.3513
-20 4 10 -0.0224 -0.2216
-20 4 11 -1.5451 0.3238
-20 4 12 -4.3513 0.0353
-20 4 13 1.7485 -0.3718
-20 4 14 -4.5402 -0.1681
-20 4 15 -0.7467 0.1275
-20 4 16 1.1018 0.1213
-20 4 17 2.6198 0.1015
-20 4 18 -4.1396 0.0265
-20 4 19 -0.3182 0.1139
-20 4 20 -1.7042 -0.0100
-20 4 21 2.2706 0.0264
-20 4 22 -1.1770 -0.1677
-20 4 23 1.3602 0.0626
-20 4 24 -3.2759 -0.0730
-20 4 25 -1.3704 0.0653
-20 4 26 5.1417 0.0241
-20 4 27 -1.7278 -0.0513
-20 4 28 1.8913 0.0203
-20 4 29 -1.0370 -0.0090
-20 4 30 -0.6664 -0.0276
-20 4 31 1.7538 0.0139
-20 4 32 -0.0228 -0.0975
-20 6 1 -1.9798 -0.2528
-20 6 2 1.7399 -0.2461
-20 6 3 5.3093 0.0607
-20 6 4 5.4078 0.0275
-20 6 5 4.0077 0.0572
-20 6 6 4.1802 0.0759
-20 6 7 2.6503 0.2824
-20 6 8 -0.0108 0.1002
-20 6 9 -6.3957 -0.2948
-20 6 10 -6.9417 -0.1522
-20 6 11 0.5641 -0.0977
-20 6 12 -3.8074 0.0909
-20 6 13 -2.3300 -0.1944
-20 6 14 -2.1483 -0.1923
-20 6 15 0.1647 0.1842
-20 6 16 -4.0742 0.0852
-20 6 17 -0.7057 -0.0275
-20 6 18 -0.4513 0.2005
-20 6 19 -1.2335 0.3249
-20 6 20 -2.3727 -0.0042
-20 6 21 -0.0675 -0.1312
-20 6 22 1.3531 -0.0133
-20 6 23 2.8084 0.1480
-20 6 24 -3.3211 -0.0455
-20 6 25 -2.2935 -0.0775
-20 6 26 1.0175 -0.0561
-20 6 27 2.3446 -0.0916
-20 6 28 -1.2411 -0.1079
-20 6 29 -0.0732 0.0540
-20 6 30 3.1886 -0.0625
-20 6 31 -2.9663 0.0891
-20 8 1 -0.3407 0.1843
-20 8 2 -1.1765 0.1360
-20 8 3 -2.8541 0.2162
-20 8 4 -3.5505 -0.0266
-20 8 5 4.6642 -0.1285
-20 8 6 2.5668 -0.0119
-20 8 7 0.3544 0.0636
-20 8 8 -0.1818 -0.0743
-20 8 9 6.3792 -0.1613
-20 8 10 -3.5495 0.2021
-20 8 11 -5.6982 0.0663
-20 8 12 -2.5652 0.0425
-20 8 13 -3.6307 -0.2365
-20 8 14 -2.3387 -0.1501
-20 8 15 -3.8796 0.0204
-20 8 16 -0.3186 0.1125
-20 8 17 -0.5966 -0.0204
-20 8 18 -0.9921 0.0696
-20 8 19 -3.5446 0.0462
-20 8 20 -1.9692 0.0258
-20 8 21 -1.1742 0.1464
-20 8 22 -4.2570 0.0214
-20 8 23 -0.4037 0.0729
-20 8 24 -0.3450 0.0440
-20 8 25 1.8428 -0.0251
-20 8 26 -0.0666 0.0481
-20 8 27 1.3620 0.0344
-20 8 28 2.5346 -0.0254
-20 8 29 -3.8907 0.0262
-20 8 30 0.9649 -0.0200
-20 8 31 2.1138 -0.0727
-20 10 1 -0.7119 0.0808
-20 10 2 -2.2820 0.0623
-20 10 3 -0.8015 0.0073
-20 10 4 0.1259 0.0957
-20 10 5 -1.6949 0.0833
-20 10 6 -1.3714 -0.0602
-20 10 7 3.5264 0.1184
-20 10 8 -0.7255 0.1110
-20 10 9 1.4225 -0.1379
-20 10 10 -0.5040 -0.1691
-20 10 11 -0.9252 -0.1583
-20 10 12 -0.6423 -0.0542
-20 10 13 -1.1740 -0.1553
-20 10 14 -1.3093 -0.1502
-20 10 15 -3.2918 0.1613
-20 10 16 -1.1837 0.0650
-20 10 17 -3.1453 0.0070
-20 10 18 -0.4541 -0.0169
-20 10 19 -3.1663 0.1232
-20 10 20 -2.4848 0.1613
-20 10 21 -1.2392 0.0225
-20 10 22 -2.5807 -0.0041
-20 10 23 -2.3495 -0.0060
-20 10 24 -2.9713 0.0605
-20 10 25 -3.0540 -0.0144
-20 10 26 0.4967 0.0425
-20 10 27 0.2423 -0.0028
-20 10 28 3.0840 -0.0209
-20 10 29 1.1513 0.0539
-20 10 30 -0.6527 0.1050
-20 12 1 -1.4990 -0.1879
-20 12 2 -0.6322 -0.0417
-20 12 3 1.2360 0.0512
-20 12 4 -0.4846 0.0836
-20 12 5 0.9863 -0.0296
-20 12 6 0.0622 -0.1195
-20 12 7 2.9293 0.1908
-20 12 8 -0.0323 -0.0149
-20 12 9 3.5359 -0.2425
-20 12 10 1.8103 -0.2218
-20 12 11 -2.1923 0.2013
-20 12 12 -1.3188 0.0371
-20 12 13 -3.5933 -0.0886
-20 12 14 -2.5543 -0.2506
-20 12 15 -0.5818 0.0090
-20 12 16 -1.2751 0.0066
-20 12 17 -0.9972 -0.0589
-20 12 18 -2.8743 0.0366
-20 12 19 -3.2905 0.1277
-20 12 20 -1.0436 -0.0327
-20 12 21 -1.0567 -0.0251
-20 12 22 -0.9690 0.0309
-20 12 23 -2.0304 0.0543
-20 12 24 -2.0223 0.0910
-20 12 25 -3.8869 0.0828
-20 12 26 0.2257 -0.0047
-20 12 27 -1.7777 0.0164
-20 12 28 0.6774 0.0424
-20 14 1 6.0758 -0.1247
-20 14 2 -2.8002 0.0500
-20 14 3 -2.6547 -0.0382
-20 14 4 1.7522 -0.0883
-20 14 5 3.9526 -0.0919
-20 14 6 4.0634 0.0228
-20 14 7 -1.1167 0.2637
-20 14 8 -0.9298 0.0276
-20 14 9 3.2617 -0.0599
-20 14 10 1.6717 0.0597
-20 14 11 0.0924 0.1325
-20 14 12 -5.4856 -0.1355
-20 14 13 0.6042 -0.1864
-20 14 14 -0.0582 -0.1964
-20 14 15 -1.5054 0.0735
-20 14 16 0.3281 0.0124
-20 14 17 -3.4847 -0.0079
-20 14 18 0.3303 -0.0358
-20 14 19 -2.7071 0.0026
-20 14 20 -5.7254 -0.1333
-20 14 21 -2.6896 0.0187
-20 14 22 -0.8178 0.0700
-20 14 23 1.9828 -0.0062
-20 14 24 1.4057 -0.0661
-20 14 25 -2.2246 0.0335
-20 14 26 -2.2780 0.0300
-20 14 27 -1.7561 0.1115
-20 16 1 0.3705 -0.0260
-20 16 2 1.9304 -0.0468
-20 16 3 0.3446 0.0155
-20 16 4 0.8203 0.1107
-20 16 5 -0.6439 -0.0040
-20 16 6 -2.9237 0.0679
-20 16 7 7.1472 0.0810
-20 16 8 -2.6470 0.0294
-20 16 9 -1.9776 0.0446
-20 16 10 -4.6050 0.0250
-20 16 11 1.2848 0.0429
-20 16 12 1.0581 0.0211
-20 16 13 -6.2737 0.0145
-20 16 14 -0.5303 -0.0116
-20 16 15 -1.0286 -0.0405
-20 16 16 3.1410 -0.0639
-20 16 17 -0.3066 -0.0050
-20 16 18 2.1382 -0.1027
-20 16 19 3.2007 -0.1207
-20 16 20 -0.8713 -0.0402
-20 16 21 -2.5418 -0.0499
-20 16 22 -3.7297 -0.0411
-20 16 23 -1.8516 -0.0341
-20 16 24 -2.2186 0.0019
-20 16 25 3.0510 0.1541
-20 18 1 3.5458 -0.0119
-20 18 2 -1.1979 -0.0657
-20 18 3 -0.7669 -0.0074
-20 18 4 -3.9863 0.0824
-20 18 5 0.0900 0.0043
-20 18 6 -3.1320 -0.0031
-20 18 7 2.7840 0.1217
-20 18 8 0.4142 0.1888
-20 18 9 0.8422 0.0267
-20 18 10 -3.5043 -0.0436
-20 18 11 -0.9727 0.0860
-20 18 12 -1.5929 0.1680
-20 18 13 -2.3067 -0.0260
-20 18 14 -1.0051 -0.1107
-20 18 15 -1.2449 -0.1049
-20 18 16 7.3183 0.0021
-20 18 17 -0.0684 -0.0765
-20 18 18 -2.4768 0.0115
-20 18 19 -2.0580 -0.0230
-20 18 20 4.9612 -0.0431
-20 18 21 4.1439 -0.0685
-20 18 22 -3.5469 -0.0702
-20 18 23 1.3460 -0.0289
-20 20 1 3.1307 -0.0279
-20 20 2 4.8082 -0.0003
-20 20 3 -1.2139 0.0232
-20 20 4 0.9826 0.0030
-20 20 5 3.4274 -0.0812
-20 20 6 -5.3115 -0.0139
-20 20 7 -2.6171 0.1868
-20 20 8 -2.8698 0.0178
-20 20 9 6.5859 -0.0716
-20 20 10 0.6888 0.0244
-20 20 11 1.3071 0.1148
-20 20 12 -1.7648 0.1183
-20 20 13 -3.1032 -0.0344
-20 20 14 -0.5302 0.0358
-20 20 15 -2.8367 0.0255
-20 20 16 2.7912 0.0206
-20 20 17 4.9910 -0.0137
-20 20 18 2.4065 -0.0796
-20 20 19 0.1705 -0.0533
-20 20 20 -0.8841 -0.1064
-20 22 1 -2.9951 0.0104
-20 22 2 0.7558 0.0261
-20 22 3 7.8535 -0.0347
-20 22 4 -3.1714 0.0041
-20 22 5 1.8140 -0.0089
-20 22 6 4.0940 0.0124
-20 22 7 3.2480 0.0416
-20 22 8 -0.0387 0.0004
-20 22 9 1.7439 0.0643
-20 22 10 -4.3004 0.0959
-20 22 11 2.6662 0.0439
-20 22 12 3.2233 -0.0239
-20 22 13 1.8554 0.0825
-20 22 14 -3.1985 0.0481
-20 22 15 -1.9022 -0.0219
-20 22 16 -2.5900 -0.0632
-20 22 17 1.7107 0.0414
-20 24 1 10.1476 -0.0208
-20 24 2 -1.4234 -0.0067
-20 24 3 3.3105 -0.0244
-20 24 4 5.4894 0.1084
-20 24 5 -0.2491 -0.0045
-20 24 6 0.0236 -0.0166
-20 24 7 4.2596 0.0275
-20 24 8 -0.7053 0.0254
-20 24 9 3.2215 0.0596
-20 24 10 -2.4068 -0.0085
-20 24 11 -1.1099 0.0118
-19 1 1 -1.7873 0.3019
-19 1 2 2.7026 -0.2660
-19 1 3 -1.7281 0.8243
-19 1 4 8.4975 -0.2830
-19 1 5 -5.0579 0.2913
-19 1 6 0.9804 -0.2260
-19 1 7 4.3435 1.2086
-19 1 8 -1.4660 -0.9079
-19 1 9 -0.3054 0.3090
-19 1 10 -8.1170 -0.3740
-19 1 11 2.9129 -1.0476
-19 1 12 -5.9205 0.7454
-19 1 13 -0.2638 0.3319
-19 1 14 -1.3131 -0.4301
-19 1 15 0.7856 0.0012
-19 1 16 1.5464 -0.5597
-19 1 17 0.9533 0.0563
-19 1 18 -0.2180 -0.2137
-19 1 19 1.2761 -0.6282
-19 1 20 -1.0766 0.3112
-19 1 21 -2.2089 -0.0526
-19 1 22 4.8619 0.2096
-19 1 23 1.2203 0.5206
-19 1 24 -0.5889 -0.2002
-19 1 25 -1.4910 -0.3573
-19 1 26 0.5841 -0.0417
-19 1 27 -0.8652 -0.0548
-19 1 28 1.0654 -0.1246
-19 1 29 5.8598 -0.0713
-19 1 30 -6.0036 -0.0037
-19 1 31 -1.8146 0.0370
-19 1 32 1.0699 0.0626
-19 1 33 1.4674 0.0155
-19 3 1 -7.3626 0.8102
-19 3 2 5.1673 0.4363
-19 3 3 -1.2553 1.0296
-19 3 4 4.2304 -0.1110
-19 3 5 8.5863 0.9467
-19 3 6 3.6274 -0.2306
-19 3 7 0.3798 0.1930
-19 3 8 -5.2635 -0.1749
-19 3 9 2.4327 0.3975
-19 3 10 -6.2727 -0.2599
-19 3 11 0.5655 -0.2722
-19 3 12 -2.5002 -0.0567
-19 3 13 -0.8525 0.1353
-19 3 14 -2.2587 -0.1222
-19 3 15 -0.5423 -0.2152
-19 3 16 -1.8706 -0.1978
-19 3 17 4.8490 -0.1014
-19 3 18 2.5091 -0.1759
-19 3 19 -0.8282 -0.0262
-19 3 20 5.1443 0.0130
-19 3 21 -2.6352 0.0464
-19 3 22 1.1675 -0.0713
-19 3 23 1.1436 -0.2495
-19 3 24 4.7173 -0.0257
-19 3 25 0.0640 -0.0205
-19 3 26 -4.2061 0.1043
-19 3 27 5.7668 0.0173
-19 3 28 1.9673 -0.0129
-19 3 29 6.0833 0.0621
-19 3 30 1.8677 -0.0006
-19 3 31 -1.1484 0.0137
-19 3 32 1.3928 -0.0074
-19 3 33 0.2142 0.0268
-19 5 1 -4.9367 0.5330
-19 5 2 -7.5039 -0.0050
-19 5 3 -1.5826 0.2665
-19 5 4 0.7866 0.0010
-19 5 5 0.1303 0.3008
-19 5 6 -0.0107 0.1117
-19 5 7 6.5026 0.3369
-19 5 8 4.2285 -0.0646
-19 5 9 4.5754 0.2007
-19 5 10 -3.2017 0.1811
-19 5 11 -4.3242 -0.1577
-19 5 12 1.3573 -0.0706
-19 5 13 -1.8264 0.2545
-19 5 14 -2.5434 0.0372
-19 5 15 1.4237 -0.2205
-19 5 16 0.6912 -0.0496
-19 5 17 -5.1529 -0.0838
-19 5 18 0.5931 -0.1711
-19 5 19 0.3076 -0.0163
-19 5 20 1.1588 0.1078
-19 5 21 0.4623 -0.0259
-19 5 22 0.1138 -0.0754
-19 5 23 5.1608 -0.0331
-19 5 24 6.2741 0.0333
-19 5 25 6.4277 0.0464
-19 5 26 1.2740 -0.0430
-19 5 27 0.2386 0.0414
-19 5 28 4.9168 -0.0581
-19 5 29 4.4723 -0.0687
-19 5 30 4.4193 0.0370
-19 5 31 4.0791 -0.0654
-19 5 32 1.2386 0.0462
-19 7 1 4.5149 -0.0162
-19 7 2 1.0611 0.3536
-19 7 3 -2.8782 0.2127
-19 7 4 -3.3998 0.1725
-19 7 5 -2.8116 0.2255
-19 7 6 1.0886 0.1779
-19 7 7 0.1687 0.0020
-19 7 8 -0.7144 -0.2109
-19 7 9 -1.3265 0.0085
-19 7 10 8.8104 0.2838
-19 7 11 -0.8121 -0.1017
-19 7 12 -0.9977 0.1590
-19 7 13 -1.1044 0.1120
-19 7 14 -0.4280 0.3187
-19 7 15 -4.2100 -0.1604
-19 7 16 -0.3451 -0.0718
-19 7 17 0.2952 0.2109
-19 7 18 0.8429 -0.0360
-19 7 19 0.7958 -0.1006
-19 7 20 0.4775 -0.1622
-19 7 21 0.3648 0.0096
-19 7 22 1.3555 0.0312
-19 7 23 -1.9279 -0.0729
-19 7 24 1.9537 -0.0389
-19 7 25 6.6967 -0.0612
-19 7 26 4.9836 0.0206
-19 7 27 4.5015 0.0356
-19 7 28 4.8259 0.0741
-19 7 29 7.6504 0.0413
-19 7 30 3.4164 0.0800
-19 7 31 -1.0022 0.0274
-19 7 32 4.3164 -0.0760
-19 9 1 0.9706 0.0314
-19 9 2 2.5055 0.0465
-19 9 3 -4.3086 -0.1028
-19 9 4 2.8202 -0.1871
-19 9 5 -2.4440 0.1642
-19 9 6 -2.5109 0.2132
-19 9 7 -3.6796 -0.1903
-19 9 8 4.9867 0.0636
-19 9 9 -3.2062 0.3554
-19 9 10 -0.3780 0.2874
-19 9 11 0.5209 -0.2248
-19 9 12 1.5235 0.0783
-19 9 13 -1.9105 0.1338
-19 9 14 1.8243 0.1950
-19 9 15 -2.3875 -0.0791
-19 9 16 -0.6312 0.0734
-19 9 17 -4.1088 0.1339
-19 9 18 -0.2611 -0.0857
-19 9 19 -0.7446 -0.1511
-19 9 20 2.3305 0.0764
-19 9 21 1.4106 0.0845
-19 9 22 1.5446 -0.0403
-19 9 23 3.4111 -0.0905
-19 9 24 3.0887 -0.0911
-19 9 25 4.4098 0.0391
-19 9 26 0.2104 0.0122
-19 9 27 0.7064 0.0014
-19 9 28 2.5802 -0.0089
-19 9 29 2.8884 -0.0078
-19 9 30 6.2280 0.0084
-19 9 31 -0.1487 0.0661
-19 11 1 -0.5770 0.0478
-19 11 2 3.9696 -0.1315
-19 11 3 -1.1421 -0.0385
-19 11 4 3.1706 -0.0426
-19 11 5 -2.5077 0.0685
-19 11 6 2.6253 -0.0411
-19 11 7 -3.4120 -0.0574
-19 11 8 0.4903 0.0413
-19 11 9 -3.8436 0.1366
-19 11 10 0.7265 -0.0210
-19 11 11 0.1595 -0.1103
-19 11 12 1.2295 0.2749
-19 11 13 -2.4253 0.2109
-19 11 14 -2.2305 0.2205
-19 11 15 -4.1218 -0.1117
-19 11 16 1.2593 -0.0805
-19 11 17 -2.0004 0.0757
-19 11 18 -0.2031 -0.0926
-19 11 19 -1.0202 0.0835
-19 11 20 1.4276 0.0025
-19 11 21 0.5549 -0.0602
-19 11 22 1.0965 -0.0998
-19 11 23 1.7016 -0.0025
-19 11 24 1.6899 -0.0384
-19 11 25 4.5615 0.0205
-19 11 26 2.2754 0.0622
-19 11 27 1.6846 0.0230
-19 11 28 2.3803 -0.0126
-19 11 29 -0.2264 0.0858
-19 11 30 1.2642 -0.0504
-19 13 1 -2.4845 -0.0248
-19 13 2 7.3307 0.1020
-19 13 3 -2.0646 -0.0126
-19 13 4 -3.5792 -0.0959
-19 13 5 -2.0626 -0.1108
-19 13 6 2.2712 -0.0631
-19 13 7 -1.9369 -0.0489
-19 13 8 -0.7690 -0.1336
-19 13 9 -4.4277 0.0606
-19 13 10 -1.1368 0.1262
-19 13 11 0.0517 0.1295
-19 13 12 0.5806 0.0196
-19 13 13 -3.5078 0.0792
-19 13 14 1.6747 0.0424
-19 13 15 -0.3230 -0.0093
-19 13 16 -0.9991 -0.0800
-19 13 17 -1.4160 0.1248
-19 13 18 -0.8699 0.0350
-19 13 19 0.0841 -0.0047
-19 13 20 1.7289 -0.0784
-19 13 21 -1.5698 -0.0361
-19 13 22 -0.1310 0.0170
-19 13 23 2.8918 0.0232
-19 13 24 0.3977 -0.0863
-19 13 25 5.4995 -0.0839
-19 13 26 2.6083 -0.0149
-19 13 27 -2.3165 0.0861
-19 13 28 1.4821 -0.0439
-19 13 29 0.4700 0.1044
-19 15 1 -0.9982 -0.0107
-19 15 2 -2.2335 0.0443
-19 15 3 7.3037 -0.1980
-19 15 4 0.6284 -0.0815
-19 15 5 0.6490 0.0482
-19 15 6 -1.8204 0.0454
-19 15 7 -4.4666 -0.1641
-19 15 8 4.0141 -0.2466
-19 15 9 -1.1066 0.0938
-19 15 10 -6.4862 0.0417
-19 15 11 -5.7216 -0.1756
-19 15 12 -0.2782 -0.1234
-19 15 13 3.1694 0.1152
-19 15 14 -2.9541 0.1381
-19 15 15 -0.0268 0.0612
-19 15 16 -0.1076 -0.0359
-19 15 17 -0.3942 0.0747
-19 15 18 3.6274 0.0260
-19 15 19 2.1056 -0.0344
-19 15 20 3.4840 0.0105
-19 15 21 1.2523 0.0443
-19 15 22 -0.6575 -0.0428
-19 15 23 0.8491 -0.0873
-19 15 24 -2.6027 -0.0519
-19 15 25 -0.6809 -0.0523
-19 15 26 4.4889 0.0458
-19 15 27 2.5475 0.0279
-19 17 1 1.1678 -0.0375
-19 17 2 2.6416 0.0310
-19 17 3 5.9088 -0.1208
-19 17 4 -0.4549 -0.0662
-19 17 5 -3.2878 -0.0159
-19 17 6 -1.1149 -0.0358
-19 17 7 1.0436 -0.2432
-19 17 8 -4.7625 -0.0436
-19 17 9 3.9271 0.0643
-19 17 10 1.1712 -0.0982
-19 17 11 3.1516 -0.1605
-19 17 12 -3.7031 0.0350
-19 17 13 0.5833 0.1075
-19 17 14 0.6970 0.0436
-19 17 15 0.6923 -0.0606
-19 17 16 0.6529 -0.0025
-19 17 17 3.1087 0.0078
-19 17 18 1.5624 -0.0264
-19 17 19 -3.3385 0.0880
-19 17 20 2.3996 0.0833
-19 17 21 3.0783 -0.0622
-19 17 22 2.3931 -0.0193
-19 17 23 0.4743 -0.0524
-19 17 24 1.5595 0.0597
-19 17 25 0.6723 -0.1592
-19 19 1 -4.6555 -0.0362
-19 19 2 -0.7109 0.0202
-19 19 3 8.7337 0.0419
-19 19 4 3.9872 -0.0315
-19 19 5 6.0836 -0.0561
-19 19 6 1.7082 -0.0369
-19 19 7 2.6983 -0.0493
-19 19 8 -7.1209 0.0460
-19 19 9 -1.5745 -0.0736
-19 19 10 0.6874 -0.0641
-19 19 11 6.9409 -0.0561
-19 19 12 0.8776 -0.0209
-19 19 13 4.3793 -0.0345
-19 19 14 0.4524 0.0048
-19 19 15 3.1236 0.0743
-19 19 16 0.7636 0.0658
-19 19 17 -0.4129 0.0138
-19 19 18 5.6680 0.0250
-19 19 19 3.1378 0.0450
-19 19 20 3.0906 0.0494
-19 19 21 -4.0882 -0.1142
-19 19 22 -2.2022 -0.0065
-19 19 23 3.4025 -0.0112
-19 21 1 1.8941 -0.0052
-19 21 2 -4.0252 0.0278
-19 21 3 -2.2971 0.0063
-19 21 4 9.5697 -0.0445
-19 21 5 -1.6300 0.0604
-19 21 6 -2.1031 0.0866
-19 21 7 5.8623 -0.0293
-19 21 8 5.5134 -0.0754
-19 21 9 3.9588 0.0330
-19 21 10 -1.5284 0.0724
-19 21 11 2.4505 0.0524
-19 21 12 0.9419 -0.0687
-19 21 13 6.1692 -0.0287
-19 21 14 5.0947 0.0445
-19 21 15 3.5980 0.0375
-19 21 16 -0.6732 -0.0568
-19 21 17 -2.9968 -0.0420
-19 21 18 2.3142 0.0183
-19 21 19 5.0478 0.1010
-19 21 20 0.6506 -0.0339
-19 23 1 -1.1204 0.0305
-19 23 2 11.8965 -0.0163
-19 23 3 -4.7113 0.0162
-19 23 4 2.6892 -0.0293
-19 23 5 5.6503 0.0761
-19 23 6 0.5198 0.0601
-19 23 7 -2.2047 -0.0409
-19 23 8 2.8620 0.0236
-19 23 9 0.4156 0.1069
-19 23 10 2.2767 0.0141
-19 23 11 4.2939 -0.0534
-19 23 12 1.3777 -0.0592
-19 23 13 -0.5523 0.0819
-19 23 14 2.0878 -0.0882
-19 23 15 4.7170 0.0193
-19 23 16 3.8308 -0.0532
-19 25 1 -2.2235 -0.0356
-19 25 2 0.5877 -0.0627
-19 25 3 0.3140 0.0251
-19 25 4 -0.6730 -0.0157
-19 25 5 -3.0794 -0.0078
-19 25 6 4.9731 0.0268
-19 25 7 -2.0062 0.0077
-19 25 8 1.4224 0.1073
-19 25 9 -2.6466 0.0201
-19 25 10 4.1713 -0.0606
-18 0 2 -7.1985 1.5117
-18 0 4 -1.5421 0.6895
-18 0 6 -3.3830 -0.2010
-18 0 8 2.5406 0.0680
-18 0 10 3.3196 -0.5671
-18 0 12 -3.2781 -2.1661
-18 0 14 -3.9546 1.0082
-18 0 16 -1.0973 0.0754
-18 0 18 -1.1659 0.1886
-18 0 20 -2.5909 -1.0871
-18 0 22 -4.6217 -0.9826
-18 0 24 0.6244 1.0380
-18 0 26 2.7025 -0.1715
-18 0 28 -1.2205 0.0846
-18 0 30 5.1850 -0.0719
-18 0 32 -5.9995 -0.0317
-18 0 34 0.6999 -0.0388
-18 2 1 11.0714 0.3154
-18 2 2 -9.6604 0.2000
-18 2 3 3.5335 0.0996
-18 2 4 -4.7971 0.2942
-18 2 5 -1.6651 0.3438
-18 2 6 10.7544 0.2590
-18 2 7 6.1351 -0.1976
-18 2 8 2.8625 -0.1987
-18 2 9 -1.9378 0.4735
-18 2 10 4.6318 -0.5119
-18 2 11 2.2377 0.2038
-18 2 12 -3.7257 -0.4030
-18 2 13 1.9380 -0.7454
-18 2 14 -1.9609 0.1305
-18 2 15 -2.0537 0.2369
-18 2 16 -5.9388 -0.0552
-18 2 17 -0.2747 0.2220
-18 2 18 -0.6455 -0.2573
-18 2 19 3.7339 0.0819
-18 2 20 -3.1535 -0.2302
-18 2 21 6.2761 -0.0407
-18 2 22 0.9580 0.0748
-18 2 23 -0.5787 -0.3124
-18 2 24 0.6487 -0.2906
-18 2 25 1.6896 -0.0236
-18 2 26 -0.3734 -0.0996
-18 2 27 -2.4627 0.0451
-18 2 28 0.2296 0.1058
-18 2 29 -0.9707 0.0758
-18 2 30 2.7319 0.0415
-18 2 31 4.9367 0.0460
-18 2 32 -0.1998 -0.0085
-18 2 33 -0.6049 -0.0171
-18 2 34 -2.7101 -0.0255
-18 4 1 13.1467 -0.1443
-18 4 2 10.0381 0.2721
-18 4 3 -6.4755 -0.1206
-18 4 4 4.9591 -0.0328
-18 4 5 0.6147 -0.2957
-18 4 6 -2.0062 -0.3031
-18 4 7 -1.3503 0.0708
-18 4 8 6.8791 -0.1101
-18 4 9 6.1973 -0.2137
-18 4 10 3.2165 -0.5305
-18 4 11 6.4452 0.1801
-18 4 12 -2.0495 -0.1460
-18 4 13 2.1899 -0.3020
-18 4 14 -0.5866 0.4381
-18 4 15 0.9846 0.2044
-18 4 16 0.9507 0.1328
-18 4 17 1.3010 -0.0293
-18 4 18 -4.5034 0.0133
-18 4 19 2.6382 0.1978
-18 4 20 -0.8200 -0.1722
-18 4 21 -0.1625 -0.0019
-18 4 22 2.3484 -0.2257
-18 4 23 0.6841 -0.0704
-18 4 24 1.3979 0.0199
-18 4 25 0.7558 0.0569
-18 4 26 4.4425 -0.0349
-18 4 27 2.2102 -0.0746
-18 4 28 -4.4154 0.1514
-18 4 29 -3.4417 -0.0403
-18 4 30 -2.6831 -0.0443
-18 4 31 3.4141 0.0710
-18 4 32 1.9252 -0.0541
-18 4 33 1.8184 0.0083
-18 6 1 -3.0131 -0.1963
-18 6 2 18.5019 -0.2686
-18 6 3 8.3341 0.2226
-18 6 4 4.5128 -0.1161
-18 6 5 -1.5205 0.0207
-18 6 6 4.7784 -0.0972
-18 6 7 2.6847 0.2369
-18 6 8 0.2233 -0.0653
-18 6 9 0.7329 -0.3631
-18 6 10 -2.2631 -0.0481
-18 6 11 6.3547 0.0992
-18 6 12 -0.1699 -0.0168
-18 6 13 -0.4848 -0.3874
-18 6 14 2.9016 0.1096
-18 6 15 0.2740 0.3294
-18 6 16 -3.2644 0.0914
-18 6 17 1.1305 0.0402
-18 6 18 3.3706 0.3044
-18 6 19 3.3080 0.1662
-18 6 20 4.8167 -0.0675
-18 6 21 0.6808 -0.0226
-18 6 22 4.8368 -0.0316
-18 6 23 1.5353 -0.0084
-18 6 24 -2.5203 0.0430
-18 6 25 -3.8652 -0.0852
-18 6 26 -1.4757 -0.1043
-18 6 27 0.5151 -0.0351
-18 6 28 -0.6248 0.0022
-18 6 29 -1.2986 0.0336
-18 6 30 -0.8053 -0.0226
-18 6 31 3.0853 0.0993
-18 6 32 -2.5005 0.0257
-18 6 33 1.4446 -0.0616
-18 8 1 -0.8189 0.1149
-18 8 2 11.1289 0.0246
-18 8 3 4.4169 0.2144
-18 8 4 10.4143 -0.0398
-18 8 5 3.6245 -0.0656
-18 8 6 3.6505 -0.1038
-18 8 7 -3.7967 0.0088
-18 8 8 -2.5684 -0.1605
-18 8 9 3.2387 0.0303
-18 8 10 -1.9132 -0.0198
-18 8 11 -2.5322 0.0780
-18 8 12 -1.0232 0.0124
-18 8 13 -1.0361 -0.2099
-18 8 14 0.6253 0.1235
-18 8 15 2.0509 0.1384
-18 8 16 1.1124 0.2646
-18 8 17 -0.6238 0.0290
-18 8 18 -0.0161 0.1196
-18 8 19 -0.3200 0.0503
-18 8 20 1.8130 -0.1248
-18 8 21 3.1240 0.1941
-18 8 22 5.4027 0.0413
-18 8 23 1.5963 0.0566
-18 8 24 3.5114 -0.0192
-18 8 25 0.2594 -0.0479
-18 8 26 1.7627 0.0064
-18 8 27 -0.5942 -0.0431
-18 8 28 -4.5198 0.0415
-18 8 29 -1.9416 0.0014
-18 8 30 -5.1718 -0.0674
-18 8 31 2.1041 -0.0319
-18 8 32 1.7380 0.0077
-18 10 1 -3.1393 0.1226
-18 10 2 2.1765 -0.0006
-18 10 3 2.0817 0.1562
-18 10 4 5.5962 0.2280
-18 10 5 0.1233 0.1766
-18 10 6 4.2001 -0.1317
-18 10 7 0.9194 0.0824
-18 10 8 -0.9020 0.1230
-18 10 9 -3.8710 -0.0786
-18 10 10 -2.3158 -0.2927
-18 10 11 -3.2221 -0.0970
-18 10 12 -0.8853 -0.0063
-18 10 13 -1.1012 -0.0811
-18 10 14 0.5026 -0.0284
-18 10 15 -2.0040 0.2228
-18 10 16 -1.0876 0.0741
-18 10 17 2.6936 -0.0615
-18 10 18 1.1437 -0.0375
-18 10 19 0.5457 0.1848
-18 10 20 0.6826 0.0878
-18 10 21 1.4871 0.0865
-18 10 22 1.6533 -0.0378
-18 10 23 3.9251 0.0031
-18 10 24 1.3260 0.0811
-18 10 25 -1.5286 0.0025
-18 10 26 0.0776 -0.0695
-18 10 27 4.3313 0.0099
-18 10 28 0.4416 0.0127
-18 10 29 -0.2381 -0.0241
-18 10 30 -1.8698 0.0107
-18 10 31 -0.9154 -0.0141
-18 12 1 1.7335 -0.1994
-18 12 2 0.4766 0.1281
-18 12 3 3.3418 0.2153
-18 12 4 2.5186 0.2344
-18 12 5 -5.1029 -0.0169
-18 12 6 1.5670 -0.1306
-18 12 7 -1.6773 0.1688
-18 12 8 -1.4136 0.0386
-18 12 9 -2.6407 -0.3131
-18 12 10 -0.5583 -0.2804
-18 12 11 -3.1718 0.1338
-18 12 12 -0.2241 -0.0353
-18 12 13 -1.7762 -0.1723
-18 12 14 0.1051 -0.1233
-18 12 15 1.8437 0.0868
-18 12 16 0.9837 0.0544
-18 12 17 -1.5998 -0.0554
-18 12 18 -0.2782 0.0730
-18 12 19 0.2999 0.1759
-18 12 20 -2.6895 -0.0831
-18 12 21 2.1194 0.0147
-18 12 22 -0.8481 0.0225
-18 12 23 3.3694 0.1205
-18 12 24 2.0453 0.0569
-18 12 25 3.0942 0.0003
-18 12 26 0.3967 -0.1007
-18 12 27 5.0513 -0.0175
-18 12 28 -2.4305 0.0375
-18 12 29 -0.8031 -0.0316
-18 12 30 0.1358 -0.0244
-18 14 1 2.3419 -0.0082
-18 14 2 -3.0256 0.1074
-18 14 3 -5.8775 0.0143
-18 14 4 5.1377 0.0735
-18 14 5 2.3242 -0.0750
-18 14 6 1.0760 0.1306
-18 14 7 -0.4094 0.0895
-18 14 8 0.4835 -0.0115
-18 14 9 2.7629 -0.1561
-18 14 10 4.0522 0.0355
-18 14 11 -4.6379 0.0134
-18 14 12 -4.8790 -0.2300
-18 14 13 -2.5762 -0.1899
-18 14 14 1.6327 -0.1105
-18 14 15 -2.9290 0.0373
-18 14 16 -0.5716 0.0171
-18 14 17 -2.5019 -0.0015
-18 14 18 -2.3202 -0.0105
-18 14 19 1.2992 -0.0072
-18 14 20 -0.3420 -0.0535
-18 14 21 1.5877 0.1089
-18 14 22 0.9139 0.0841
-18 14 23 2.0693 -0.0060
-18 14 24 -1.9170 0.0434
-18 14 25 4.2167 0.0388
-18 14 26 -5.6686 -0.0203
-18 14 27 5.6289 -0.0059
-18 14 28 2.5469 0.0504
-18 14 29 -0.0071 -0.0679
-18 16 1 -2.1466 -0.0606
-18 16 2 0.8799 0.0140
-18 16 3 -0.9358 0.0101
-18 16 4 2.7295 0.1677
-18 16 5 1.3238 0.0594
-18 16 6 -3.2977 0.0635
-18 16 7 -1.4947 -0.0156
-18 16 8 2.7278 0.1055
-18 16 9 -5.0372 0.0729
-18 16 10 1.2607 -0.0452
-18 16 11 4.6392 -0.0478
-18 16 12 1.9327 -0.0004
-18 16 13 -2.0135 0.0151
-18 16 14 -2.9790 -0.0550
-18 16 15 -2.8668 -0.0207
-18 16 16 -2.8979 -0.0304
-18 16 17 -1.9071 -0.0747
-18 16 18 0.1074 -0.0837
-18 16 19 -6.4042 -0.0601
-18 16 20 -5.2896 0.0648
-18 16 21 0.9531 -0.0044
-18 16 22 2.3889 -0.0069
-18 16 23 2.6001 -0.0542
-18 16 24 -0.4376 0.1102
-18 16 25 6.8679 0.0769
-18 16 26 -2.0204 -0.0088
-18 16 27 -3.4256 -0.0937
-18 18 1 2.7355 -0.0340
-18 18 2 -3.2478 -0.0215
-18 18 3 -7.5989 0.0674
-18 18 4 -2.5790 0.1950
-18 18 5 2.5033 0.0206
-18 18 6 6.5168 -0.0401
-18 18 7 -2.3075 0.1151
-18 18 8 0.3222 0.2024
-18 18 9 -2.3247 0.0602
-18 18 10 -6.5734 -0.0470
-18 18 11 -2.8633 0.1297
-18 18 12 -2.5679 0.0374
-18 18 13 0.7957 -0.0336
-18 18 14 -2.8810 -0.1084
-18 18 15 -1.5127 -0.0183
-18 18 16 -2.3951 0.0311
-18 18 17 -1.2407 -0.0566
-18 18 18 -4.1383 -0.0293
-18 18 19 -0.2829 -0.0570
-18 18 20 3.0254 0.0189
-18 18 21 -3.5672 -0.0190
-18 18 22 -1.5417 0.0022
-18 18 23 -3.1564 -0.0019
-18 18 24 0.0096 0.0126
-18 18 25 -0.0501 -0.0059
-18 18 26 3.2821 0.0359
-18 20 1 1.1873 -0.0218
-18 20 2 4.9966 0.0074
-18 20 3 -5.8671 -0.0007
-18 20 4 -9.2503 0.0189
-18 20 5 -1.1084 -0.0011
-18 20 6 -3.9357 0.0216
-18 20 7 -8.0122 0.1451
-18 20 8 -4.6602 -0.0061
-18 20 9 4.6843 -0.0462
-18 20 10 -1.8643 0.0232
-18 20 11 -1.1066 0.1501
-18 20 12 -5.5866 0.0184
-18 20 13 1.2985 -0.0037
-18 20 14 -4.2403 0.0025
-18 20 15 3.2947 0.0637
-18 20 16 -0.8768 -0.0377
-18 20 17 -3.1868 -0.0544
-18 20 18 -3.6213 -0.0086
-18 20 19 -5.2649 -0.0368
-18 20 20 0.1494 -0.0706
-18 20 21 -2.2170 0.0110
-18 20 22 4.5653 0.0715
-18 20 23 -0.3781 -0.0074
-18 22 1 -5.1851 0.0208
-18 22 2 -4.1767 -0.0042
-18 22 3 8.2050 -0.0828
-18 22 4 -7.1524 0.0507
-18 22 5 -4.0851 -0.0420
-18 22 6 1.3529 -0.0311
-18 22 7 2.1944 -0.0440
-18 22 8 -7.6267 -0.0842
-18 22 9 -0.6751 0.0292
-18 22 10 -5.0035 0.0710
-18 22 11 0.6481 0.0077
-18 22 12 -2.0098 -0.0399
-18 22 13 3.4382 0.0673
-18 22 14 -4.4470 0.0439
-18 22 15 -2.8541 -0.0303
-18 22 16 0.3833 0.0106
-18 22 17 5.6875 0.0686
-18 22 18 2.9982 0.0374
-18 22 19 -6.0630 -0.0988
-18 22 20 -5.9944 -0.0292
-18 24 1 -3.2061 0.0132
-18 24 2 -2.7987 -0.0307
-18 24 3 -2.5702 -0.1414
-18 24 4 1.7851 0.0102
-18 24 5 0.0813 -0.0571
-18 24 6 -4.5801 -0.0612
-18 24 7 6.8590 -0.0812
-18 24 8 -2.8144 0.0255
-18 24 9 4.5959 0.0126
-18 24 10 -4.4611 -0.0280
-18 24 11 5.2827 -0.0484
-18 24 12 -0.3094 0.0877
-18 24 13 4.2930 0.0110
-18 24 14 0.8341 0.0009
-18 24 15 -2.8856 0.0051
-18 24 16 -1.3089 0.0969
-18 26 1 -4.9889 -0.0034
-18 26 2 0.0211 0.0437
-18 26 3 2.7034 -0.0464
-18 26 4 1.4717 0.0523
-18 26 5 10.7539 -0.0484
-18 26 6 1.6434 -0.0207
-18 26 7 8.9498 -0.0024
-18 26 8 -3.2451 -0.0628
-18 26 9 6.9000 -0.0726
-17 1 1 -6.9665 -0.4883
-17 1 2 14.4741 -1.1699
-17 1 3 4.8363 -0.1551
-17 1 4 4.0637 0.1998
-17 1 5 -4.3353 0.2667
-17 1 6 -0.9748 -0.4709
-17 1 7 3.9495 0.3585
-17 1 8 6.5665 -0.1693
-17 1 9 2.4029 0.6297
-17 1 10 0.2307 0.1505
-17 1 11 0.6373 0.4798
-17 1 12 -0.0135 0.3937
-17 1 13 0.5774 0.8899
-17 1 14 -6.8635 -1.7944
-17 1 15 1.6438 -0.2375
-17 1 16 -7.9532 0.4321
-17 1 17 -4.5089 0.1630
-17 1 18 -6.2195 0.2328
-17 1 19 -2.8251 -0.0764
-17 1 20 -3.2586 0.3528
-17 1 21 -1.7638 0.0069
-17 1 22 -1.9516 0.0612
-17 1 23 2.7989 0.6948
-17 1 24 -2.8542 -0.6203
-17 1 25 1.2207 -0.4453
-17 1 26 -1.8489 0.0338
-17 1 27 -3.5996 -0.3195
-17 1 28 -2.2117 -0.0535
-17 1 29 -0.6154 -0.0138
-17 1 30 -4.0961 0.0056
-17 1 31 -1.8400 0.0047
-17 1 32 -0.0653 0.0395
-17 1 33 4.1993 -0.0052
-17 1 34 -4.4393 -0.0130
-17 3 1 -7.8987 0.3005
-17 3 2 6.9000 -0.0921
-17 3 3 15.6371 0.6747
-17 3 4 -1.3847 0.3715
-17 3 5 13.5143 0.6548
-17 3 6 4.6999 -0.6583
-17 3 7 -4.5765 0.5126
-17 3 8 -2.8488 0.2258
-17 3 9 1.9901 0.2125
-17 3 10 3.6561 -0.3085
-17 3 11 -2.8463 -0.0646
-17 3 12 4.1562 -0.0625
-17 3 13 1.9088 0.2533
-17 3 14 -4.8720 -0.4420
-17 3 15 -3.1136 0.0033
-17 3 16 -0.6016 0.1518
-17 3 17 0.0950 0.1173
-17 3 18 -4.2261 -0.2505
-17 3 19 -3.4992 0.1464
-17 3 20 -4.5794 0.2102
-17 3 21 -0.3240 0.1713
-17 3 22 -7.7913 -0.0173
-17 3 23 -1.5319 -0.0307
-17 3 24 -2.1719 -0.1439
-17 3 25 -1.0852 -0.0809
-17 3 26 -1.9706 0.1701
-17 3 27 1.2776 -0.0807
-17 3 28 -0.3483 -0.1073
-17 3 29 -0.6835 0.0139
-17 3 30 -4.1588 -0.0667
-17 3 31 -5.2963 -0.0715
-17 3 32 -2.5504 0.0164
-17 3 33 1.1663 0.0013
-17 3 34 0.7948 -0.0129
-17 5 1 1.7164 0.2167
-17 5 2 -12.1627 -0.0459
-17 5 3 13.9594 0.0917
-17 5 4 13.4327 0.0498
-17 5 5 4.7332 0.2792
-17 5 6 5.0871 0.0795
-17 5 7 7.0818 0.2314
-17 5 8 6.1585 0.2986
-17 5 9 -1.2910 0.0627
-17 5 10 4.6582 -0.0285
-17 5 11 -0.7135 0.3318
-17 5 12 0.0318 0.0370
-17 5 13 -0.6289 0.2718
-17 5 14 -2.4446 -0.4468
-17 5 15 -0.1713 -0.5012
-17 5 16 -2.6517 -0.0154
-17 5 17 -4.8271 -0.0978
-17 5 18 -3.0421 0.1859
-17 5 19 -2.4597 0.1475
-17 5 20 -1.9870 0.0264
-17 5 21 1.5939 0.0908
-17 5 22 -3.9344 0.0496
-17 5 23 1.3402 0.1491
-17 5 24 -2.2030 -0.0138
-17 5 25 0.5329 0.0330
-17 5 26 -3.2569 0.0040
-17 5 27 -2.0278 -0.0004
-17 5 28 -2.7545 -0.0695
-17 5 29 1.4374 -0.0636
-17 5 30 1.4683 0.0787
-17 5 31 0.3297 -0.0798
-17 5 32 0.4736 0.0311
-17 5 33 0.0084 0.0266
-17 5 34 -0.2285 -0.0533
-17 7 1 4.7138 0.1319
-17 7 2 -0.3414 0.1123
-17 7 3 -0.0741 0.0576
-17 7 4 4.7316 -0.0570
-17 7 5 12.5061 0.4445
-17 7 6 11.8587 0.0774
-17 7 7 8.6083 0.1166
-17 7 8 4.2488 -0.2717
-17 7 9 0.9501 0.1178
-17 7 10 4.1121 0.2759
-17 7 11 3.1705 -0.2992
-17 7 12 2.5902 -0.0344
-17 7 13 0.6563 0.0578
-17 7 14 -1.6418 -0.0436
-17 7 15 -3.5667 -0.3220
-17 7 16 2.6544 0.0831
-17 7 17 -2.1286 0.2352
-17 7 18 -2.1047 0.0259
-17 7 19 -2.9401 -0.0092
-17 7 20 -8.0755 0.0046
-17 7 21 -1.5250 -0.0520
-17 7 22 -2.4616 0.0817
-17 7 23 0.1017 0.1425
-17 7 24 -1.1930 -0.0145
-17 7 25 2.1431 -0.0052
-17 7 26 0.6663 0.1236
-17 7 27 4.6190 0.0040
-17 7 28 1.5166 -0.0153
-17 7 29 1.6205 0.0518
-17 7 30 1.1755 0.1375
-17 7 31 -0.3664 -0.0297
-17 7 32 -0.9696 0.0055
-17 7 33 7.0251 0.0455
-17 9 1 7.7743 0.0851
-17 9 2 -1.9742 -0.2447
-17 9 3 1.8299 -0.1677
-17 9 4 1.9757 -0.2646
-17 9 5 2.5420 0.3130
-17 9 6 4.9065 -0.0351
-17 9 7 7.9985 -0.0691
-17 9 8 12.2317 0.1272
-17 9 9 6.4044 0.2819
-17 9 10 2.7429 0.0753
-17 9 11 0.7097 -0.2262
-17 9 12 1.7579 -0.0396
-17 9 13 2.0468 0.1070
-17 9 14 -0.1221 0.0245
-17 9 15 -2.8906 -0.2589
-17 9 16 -0.9147 0.0316
-17 9 17 -1.7810 0.0321
-17 9 18 0.4964 -0.0098
-17 9 19 -0.5043 -0.1134
-17 9 20 -1.3069 0.1641
-17 9 21 -1.7818 0.0420
-17 9 22 -4.3891 -0.0363
-17 9 23 -3.6855 0.0132
-17 9 24 0.9580 -0.0918
-17 9 25 3.0427 0.0950
-17 9 26 -2.9686 0.0851
-17 9 27 0.1944 0.0135
-17 9 28 3.5924 0.0577
-17 9 29 6.5365 0.0242
-17 9 30 1.4010 0.0642
-17 9 31 4.8451 0.0368
-17 9 32 -0.6884 0.0281
-17 9 33 2.8372 0.0556
-17 11 1 4.8787 -0.1329
-17 11 2 0.9404 -0.2910
-17 11 3 4.1785 -0.0547
-17 11 4 2.9927 -0.1598
-17 11 5 4.9615 0.0905
-17 11 6 -0.3383 -0.1023
-17 11 7 6.2410 -0.0419
-17 11 8 5.2734 0.1193
-17 11 9 3.4443 0.0487
-17 11 10 3.6121 -0.0397
-17 11 11 2.8554 -0.0574
-17 11 12 1.8879 0.0913
-17 11 13 -0.0041 0.0061
-17 11 14 0.6426 0.0199
-17 11 15 -3.2424 -0.1125
-17 11 16 4.0986 -0.0628
-17 11 17 -0.6720 0.0444
-17 11 18 -2.6371 0.0153
-17 11 19 -0.5605 0.0641
-17 11 20 -0.9268 0.0054
-17 11 21 -3.4176 -0.1268
-17 11 22 -2.4508 -0.1173
-17 11 23 -1.9820 0.0167
-17 11 24 -3.2902 -0.0211
-17 11 25 1.4385 0.0203
-17 11 26 2.8381 0.0864
-17 11 27 1.2662 0.0132
-17 11 28 1.0411 0.0244
-17 11 29 3.3308 0.0577
-17 11 30 1.2283 0.0651
-17 11 31 3.0653 -0.0112
-17 11 32 -0.8811 0.0600
-17 13 1 8.8261 -0.0582
-17 13 2 -1.9003 0.0982
-17 13 3 3.5954 -0.1486
-17 13 4 -7.3267 -0.1538
-17 13 5 5.5373 -0.1557
-17 13 6 1.5061 0.1053
-17 13 7 0.5139 0.0528
-17 13 8 3.4823 -0.1302
-17 13 9 5.3302 -0.0161
-17 13 10 5.8071 0.2455
-17 13 11 4.7454 0.1363
-17 13 12 2.2558 0.0061
-17 13 13 -3.6551 0.0363
-17 13 14 -0.8402 0.0146
-17 13 15 -2.0566 -0.0615
-17 13 16 -1.4224 -0.1441
-17 13 17 -0.1607 0.0565
-17 13 18 -1.1717 0.0094
-17 13 19 -2.1868 -0.1174
-17 13 20 0.9078 -0.1136
-17 13 21 -0.4299 -0.0930
-17 13 22 -1.3746 0.0131
-17 13 23 -1.2274 -0.0276
-17 13 24 -1.0671 -0.0885
-17 13 25 -2.7900 -0.0112
-17 13 26 0.4522 0.1069
-17 13 27 -1.7239 0.0071
-17 13 28 -1.5702 0.0058
-17 13 29 6.2370 0.0731
-17 13 30 -0.2332 0.0431
-17 13 31 1.9715 0.0010
-17 15 1 4.5983 -0.0197
-17 15 2 -4.4581 -0.0190
-17 15 3 4.4543 -0.2047
-17 15 4 -1.3874 -0.1061
-17 15 5 2.1783 -0.0231
-17 15 6 -0.9348 0.1838
-17 15 7 1.3446 -0.1252
-17 15 8 -1.8527 -0.0846
-17 15 9 2.3909 0.1065
-17 15 10 -1.8638 0.1816
-17 15 11 -0.6987 -0.1387
-17 15 12 6.1248 -0.0272
-17 15 13 2.3931 0.1336
-17 15 14 1.3784 0.0613
-17 15 15 -1.2076 -0.0052
-17 15 16 -2.4997 -0.0365
-17 15 17 -2.0508 0.0565
-17 15 18 1.1489 -0.0444
-17 15 19 0.7520 -0.1215
-17 15 20 -5.3870 0.0074
-17 15 21 -4.7812 -0.0253
-17 15 22 0.3656 -0.0937
-17 15 23 -1.4838 -0.0929
-17 15 24 1.9579 -0.0743
-17 15 25 0.5098 -0.0252
-17 15 26 2.0319 0.0597
-17 15 27 3.2650 -0.0317
-17 15 28 -7.4615 -0.0577
-17 15 29 1.5141 -0.0037
-17 17 1 3.2599 -0.0607
-17 17 2 3.0351 -0.0459
-17 17 3 1.6841 -0.1265
-17 17 4 -3.3272 -0.0005
-17 17 5 -4.9872 -0.0112
-17 17 6 -0.3412 -0.0406
-17 17 7 7.7719 -0.1198
-17 17 8 0.3867 0.0485
-17 17 9 -1.0372 0.0024
-17 17 10 3.3212 -0.0012
-17 17 11 -2.1815 -0.0411
-17 17 12 -2.1639 0.0562
-17 17 13 -1.4473 0.0168
-17 17 14 -2.0029 -0.0107
-17 17 15 -1.7730 -0.0148
-17 17 16 -0.7611 -0.0152
-17 17 17 -0.3621 0.0461
-17 17 18 -1.8377 0.0023
-17 17 19 -0.3350 -0.0206
-17 17 20 4.6191 -0.0279
-17 17 21 2.4888 -0.0472
-17 17 22 -3.3838 -0.0394
-17 17 23 -1.6262 -0.0078
-17 17 24 -0.3626 0.0003
-17 17 25 -3.5876 -0.1212
-17 17 26 -3.5900 -0.0477
-17 17 27 7.3261 -0.0505
-17 19 1 -1.6048 -0.0152
-17 19 2 2.1211 -0.0300
-17 19 3 3.8792 -0.0160
-17 19 4 5.4691 -0.1116
-17 19 5 -0.5757 -0.1140
-17 19 6 -1.6371 0.0315
-17 19 7 -1.5359 0.0355
-17 19 8 0.0048 -0.0124
-17 19 9 -4.8648 -0.1331
-17 19 10 2.6131 -0.0357
-17 19 11 -0.5992 0.0229
-17 19 12 1.0181 -0.0192
-17 19 13 -2.4226 -0.0324
-17 19 14 -0.0813 -0.0091
-17 19 15 -1.9846 0.0650
-17 19 16 0.3928 0.0055
-17 19 17 1.2971 0.0091
-17 19 18 -4.3788 0.0325
-17 19 19 3.6402 0.0652
-17 19 20 -4.4057 -0.0155
-17 19 21 -1.5860 -0.1010
-17 19 22 1.3726 0.0171
-17 19 23 2.5892 0.0023
-17 19 24 4.2845 -0.0898
-17 19 25 -1.0902 -0.0185
-17 21 1 -1.7823 -0.0264
-17 21 2 -1.4192 0.0259
-17 21 3 -4.9220 -0.0007
-17 21 4 10.2396 -0.0585
-17 21 5 0.8524 -0.0157
-17 21 6 0.8718 0.0917
-17 21 7 1.0724 0.0354
-17 21 8 9.3607 -0.0857
-17 21 9 -2.7196 -0.0774
-17 21 10 0.0336 0.0512
-17 21 11 -3.1636 0.0426
-17 21 12 -3.1473 -0.0763
-17 21 13 -2.4871 0.0166
-17 21 14 0.4333 0.0476
-17 21 15 0.6145 -0.0018
-17 21 16 -8.4779 -0.0539
-17 21 17 0.1204 0.0866
-17 21 18 4.2135 0.0770
-17 21 19 6.3951 0.0127
-17 21 20 0.3738 -0.0260
-17 21 21 -3.0128 0.0018
-17 21 22 0.2906 -0.0354
-17 21 23 -2.4682 -0.0033
-17 23 1 -0.6823 -0.0077
-17 23 2 5.8005 0.0245
-17 23 3 -1.5263 0.0309
-17 23 4 -2.5578 -0.0303
-17 23 5 5.1247 -0.0456
-17 23 6 2.1598 0.0774
-17 23 7 -1.8668 0.0124
-17 23 8 2.9333 0.0539
-17 23 9 0.2719 0.0882
-17 23 10 2.5826 0.0209
-17 23 11 -1.0120 -0.0242
-17 23 12 1.9204 0.0278
-17 23 13 -2.3086 0.0174
-17 23 14 0.1581 -0.0247
-17 23 15 2.6024 -0.0048
-17 23 16 -1.5888 0.0040
-17 23 17 -2.2583 0.0529
-17 23 18 -6.3037 -0.0268
-17 23 19 -0.6598 -0.0135
-17 23 20 5.5888 0.0249
-17 25 1 0.1815 -0.1101
-17 25 2 -0.5911 -0.0342
-17 25 3 1.9991 0.0877
-17 25 4 0.4373 0.0554
-17 25 5 -0.2569 0.0333
-17 25 6 5.3819 0.0712
-17 25 7 2.0081 0.0816
-17 25 8 4.7828 0.1065
-17 25 9 -2.2461 -0.0548
-17 25 10 2.3045 -0.0367
-17 25 11 2.2525 0.0559
-17 25 12 -6.7913 0.0639
-17 25 13 -1.5669 -0.0588
-17 25 14 -2.3767 -0.0002
-17 25 15 3.3953 -0.0032
-17 27 1 -2.0595 -0.0786
-17 27 2 2.4112 -0.0018
-17 27 3 -1.8650 0.1116
-17 27 4 -0.9031 0.0195
-17 27 5 -0.2596 0.0045
-17 27 6 -1.3310 0.0752
-17 27 7 -1.2320 0.1020
-17 27 8 -2.8847 0.0094
-16 0 2 -20.0213 5.1027
-16 0 4 12.6098 -1.1703
-16 0 6 -11.5315 1.2467
-16 0 8 -11.9154 -1.7590
-16 0 10 -8.0026 0.5980
-16 0 12 -5.4756 0.6785
-16 0 14 -1.6963 1.8565
-16 0 16 -2.7471 -1.9215
-16 0 18 -4.4813 -0.1884
-16 0 20 -4.6758 -0.4365
-16 0 22 -4.3507 -0.4249
-16 0 24 0.6534 0.9669
-16 0 26 1.9829 -0.3328
-16 0 28 -2.8667 -0.4670
-16 0 30 1.5263 0.1141
-16 0 32 -2.3087 0.0836
-16 0 34 4.3928 0.0043
-16 2 1 -7.0146 0.2772
-16 2 2 -6.7669 1.0740
-16 2 3 -18.2793 0.7880
-16 2 4 -1.7474 0.4748
-16 2 5 -4.9715 0.5440
-16 2 6 6.5511 0.8172
-16 2 7 4.4629 -0.1069
-16 2 8 -8.8025 0.4030
-16 2 9 -5.3440 0.3039
-16 2 10 -9.6350 0.1402
-16 2 11 -2.9735 -0.3742
-16 2 12 -7.9424 -0.1229
-16 2 13 -0.4099 -0.2279
-16 2 14 -0.8904 0.4594
-16 2 15 -0.5368 0.6899
-16 2 16 -7.7968 -0.3161
-16 2 17 -0.8715 0.0071
-16 2 18 -2.3069 -0.2762
-16 2 19 -2.8230 -0.2687
-16 2 20 -1.0673 -0.1840
-16 2 21 -3.8262 0.0003
-16 2 22 0.1229 0.0404
-16 2 23 -2.8836 -0.1826
-16 2 24 -1.7206 -0.0858
-16 2 25 1.0647 0.1576
-16 2 26 -0.6023 -0.2562
-16 2 27 2.3101 0.1288
-16 2 28 3.2314 0.0763
-16 2 29 -0.2167 -0.0813
-16 2 30 -0.0409 0.0485
-16 2 31 0.3229 -0.0054
-16 2 32 -1.8866 -0.0629
-16 2 33 -3.5614 -0.0151
-16 2 34 -1.5032 0.0111
-16 2 35 2.5347 -0.0294
-16 4 1 -10.4334 -0.5966
-16 4 2 5.7593 0.7314
-16 4 3 -27.7887 0.3589
-16 4 4 3.0987 -0.1256
-16 4 5 -0.9725 -0.4653
-16 4 6 -5.4979 0.0429
-16 4 7 1.6035 0.4009
-16 4 8 4.7354 -0.4376
-16 4 9 3.6721 0.0240
-16 4 10 -4.8155 -0.1273
-16 4 11 1.5660 -0.0089
-16 4 12 0.6075 0.4387
-16 4 13 -5.7487 -0.1170
-16 4 14 -5.0326 0.7434
-16 4 15 -1.1992 0.2413
-16 4 16 -2.4364 -0.3482
-16 4 17 -8.0292 -0.3048
-16 4 18 -3.8954 -0.1355
-16 4 19 -7.2190 0.2631
-16 4 20 -2.8908 0.0041
-16 4 21 -3.7202 -0.0667
-16 4 22 -1.7916 -0.0749
-16 4 23 -0.7719 -0.1341
-16 4 24 1.4474 -0.0195
-16 4 25 0.2945 0.0966
-16 4 26 2.5784 -0.1126
-16 4 27 2.0180 -0.0453
-16 4 28 2.0771 0.1118
-16 4 29 0.2677 -0.1191
-16 4 30 -1.6113 0.0207
-16 4 31 0.7969 0.0907
-16 4 32 2.2731 -0.0025
-16 4 33 -0.9331 -0.0017
-16 4 34 -1.0046 0.0230
-16 4 35 -1.7531 -0.0426
-16 6 1 -15.4895 -0.2666
-16 6 2 3.8410 0.1126
-16 6 3 -5.8817 0.4285
-16 6 4 -9.4921 -0.4808
-16 6 5 -7.9692 -0.0170
-16 6 6 3.5996 0.0642
-16 6 7 1.6153 0.2935
-16 6 8 9.0651 -0.3731
-16 6 9 2.9828 -0.3557
-16 6 10 5.1324 0.2471
-16 6 11 -4.9545 0.0125
-16 6 12 2.8310 -0.1558
-16 6 13 1.7933 -0.2104
-16 6 14 1.5449 0.1691
-16 6 15 -3.1613 0.2431
-16 6 16 -4.1161 0.0077
-16 6 17 -3.5128 0.1612
-16 6 18 -4.7711 0.2757
-16 6 19 -4.8677 -0.0424
-16 6 20 -1.8725 0.0354
-16 6 21 -10.3437 0.0098
-16 6 22 -2.1757 -0.0759
-16 6 23 -1.7360 -0.0705
-16 6 24 -0.3621 0.0707
-16 6 25 1.4507 -0.0859
-16 6 26 -0.2887 -0.0543
-16 6 27 0.7663 0.0252
-16 6 28 3.4167 0.0112
-16 6 29 2.9278 -0.0383
-16 6 30 0.7256 0.0249
-16 6 31 -2.8504 0.0772
-16 6 32 -1.9254 0.0364
-16 6 33 -4.9364 0.0074
-16 6 34 4.0989 0.0733
-16 8 1 -3.1299 0.0096
-16 8 2 0.8963 -0.0097
-16 8 3 -3.2545 0.0691
-16 8 4 1.8261 -0.1763
-16 8 5 -2.2709 -0.0544
-16 8 6 -0.2710 -0.1880
-16 8 7 -6.8116 -0.0994
-16 8 8 4.6013 -0.3844
-16 8 9 6.0808 0.2397
-16 8 10 12.6003 -0.0435
-16 8 11 1.4590 -0.0580
-16 8 12 0.7918 0.1130
-16 8 13 -3.2321 -0.0530
-16 8 14 2.0154 0.2354
-16 8 15 -2.4765 0.2925
-16 8 16 -4.0662 0.1120
-16 8 17 -7.6361 -0.0744
-16 8 18 -0.5907 -0.0246
-16 8 19 -7.1204 0.0547
-16 8 20 -0.6903 0.0460
-16 8 21 0.8790 0.1997
-16 8 22 -3.8449 0.0348
-16 8 23 -1.3703 -0.0627
-16 8 24 -5.5391 -0.0075
-16 8 25 1.5674 -0.0660
-16 8 26 3.0963 -0.0573
-16 8 27 -2.4289 -0.0301
-16 8 28 -1.2000 0.0782
-16 8 29 -0.7136 0.0171
-16 8 30 3.7494 0.0014
-16 8 31 -3.4476 0.0094
-16 8 32 3.8161 0.0598
-16 8 33 -5.4219 -0.0704
-16 8 34 -3.2940 0.0638
-16 10 1 -1.9407 0.0115
-16 10 2 -4.3292 0.0822
-16 10 3 3.3006 0.2315
-16 10 4 -2.5755 0.2051
-16 10 5 3.0267 0.0098
-16 10 6 3.0013 -0.1285
-16 10 7 -4.6631 0.1013
-16 10 8 4.7166 -0.0394
-16 10 9 -4.0288 -0.0089
-16 10 10 5.4427 -0.2410
-16 10 11 0.1613 -0.0344
-16 10 12 5.0309 0.1348
-16 10 13 -2.8526 -0.0647
-16 10 14 -0.3735 -0.0102
-16 10 15 -1.7595 0.1729
-16 10 16 -2.2794 0.0970
-16 10 17 -3.7360 0.0037
-16 10 18 -1.0698 -0.0269
-16 10 19 -5.7955 0.2086
-16 10 20 -1.5079 0.1057
-16 10 21 -2.3947 0.0790
-16 10 22 -4.0574 -0.0254
-16 10 23 0.5173 -0.0809
-16 10 24 -0.4693 0.0594
-16 10 25 -3.8367 -0.0291
-16 10 26 -1.0702 -0.0730
-16 10 27 3.2767 0.0445
-16 10 28 0.9429 0.0465
-16 10 29 -3.1590 -0.0150
-16 10 30 1.9339 0.0042
-16 10 31 -1.2421 0.0266
-16 10 32 2.2831 -0.0144
-16 10 33 -3.6153 -0.0259
-16 12 1 0.3138 -0.0863
-16 12 2 -0.5101 0.2713
-16 12 3 2.2990 0.3048
-16 12 4 -0.6361 0.2069
-16 12 5 -3.5608 -0.0873
-16 12 6 5.6617 -0.1001
-16 12 7 -3.3387 0.2021
-16 12 8 -4.8001 0.0074
-16 12 9 -4.6211 -0.3078
-16 12 10 3.1603 -0.0966
-16 12 11 0.3498 0.0529
-16 12 12 2.8075 0.0745
-16 12 13 0.8221 -0.0793
-16 12 14 -2.4498 0.0749
-16 12 15 -2.9471 0.1054
-16 12 16 0.1216 0.0793
-16 12 17 -8.8330 -0.0334
-16 12 18 1.6116 0.0354
-16 12 19 -4.8390 0.1186
-16 12 20 -0.5022 -0.0869
-16 12 21 -1.4061 0.0335
-16 12 22 0.1047 0.0217
-16 12 23 -0.8629 0.0341
-16 12 24 -2.7759 0.0080
-16 12 25 1.3279 -0.0411
-16 12 26 -2.4204 -0.0542
-16 12 27 -0.1740 0.0554
-16 12 28 1.7598 -0.0028
-16 12 29 -2.1725 -0.0154
-16 12 30 4.6621 0.0145
-16 12 31 -2.8061 0.0461
-16 12 32 3.6306 0.0166
-16 14 1 1.4075 0.0591
-16 14 2 -2.5851 0.1295
-16 14 3 0.7204 0.0232
-16 14 4 -1.0443 0.0547
-16 14 5 1.1032 -0.0490
-16 14 6 0.2160 0.0887
-16 14 7 -2.6803 -0.0531
-16 14 8 1.8587 -0.0581
-16 14 9 -6.8858 -0.0289
-16 14 10 -2.7447 0.0201
-16 14 11 -3.8822 -0.1383
-16 14 12 -2.3714 -0.0669
-16 14 13 0.3333 -0.0980
-16 14 14 3.3572 0.0189
-16 14 15 0.3595 -0.0409
-16 14 16 2.6927 0.0780
-16 14 17 -4.9790 0.0546
-16 14 18 -0.3706 -0.0121
-16 14 19 -2.5384 0.0996
-16 14 20 0.3212 -0.0018
-16 14 21 -6.8109 0.1339
-16 14 22 -2.9684 0.0313
-16 14 23 -1.9581 -0.0726
-16 14 24 -0.9315 0.0260
-16 14 25 -0.2503 -0.0202
-16 14 26 4.0579 -0.0003
-16 14 27 1.2649 0.0065
-16 14 28 6.7898 0.0401
-16 14 29 -2.3423 -0.0461
-16 14 30 0.7485 -0.0322
-16 14 31 1.0223 0.0588
-16 16 1 -0.9443 0.0199
-16 16 2 -0.0386 -0.0544
-16 16 3 5.1910 -0.0007
-16 16 4 2.6382 0.0589
-16 16 5 -0.7889 0.0834
-16 16 6 0.8635 -0.0512
-16 16 7 -1.7140 -0.1535
-16 16 8 2.9223 0.0681
-16 16 9 -0.1302 0.1134
-16 16 10 -2.6424 -0.1324
-16 16 11 -0.7286 -0.0865
-16 16 12 0.8630 0.0972
-16 16 13 -1.6658 -0.0172
-16 16 14 1.3683 -0.0591
-16 16 15 -3.6848 -0.0091
-16 16 16 -1.7242 0.0636
-16 16 17 -1.3598 0.0062
-16 16 18 -0.5760 -0.0623
-16 16 19 -7.2795 0.0932
-16 16 20 0.4715 0.0255
-16 16 21 3.7273 -0.0163
-16 16 22 2.1813 0.0158
-16 16 23 -5.5997 0.0011
-16 16 24 2.4359 0.0924
-16 16 25 -2.8546 0.0053
-16 16 26 -0.3856 -0.0247
-16 16 27 -4.0189 0.0151
-16 16 28 7.7830 0.0416
-16 16 29 6.5231 -0.0002
-16 18 1 1.6644 -0.0601
-16 18 2 -1.9100 -0.0069
-16 18 3 1.3828 0.0366
-16 18 4 1.9434 0.0802
-16 18 5 4.0839 -0.0442
-16 18 6 7.6412 -0.1205
-16 18 7 0.1141 0.0771
-16 18 8 -0.6324 0.1160
-16 18 9 1.2025 0.0918
-16 18 10 0.3707 -0.0887
-16 18 11 -3.0547 0.0565
-16 18 12 -0.3586 0.0811
-16 18 13 -1.3637 0.0318
-16 18 14 -0.4514 -0.0491
-16 18 15 0.8293 0.0196
-16 18 16 0.0794 0.0143
-16 18 17 -2.0135 -0.0378
-16 18 18 -0.1487 -0.0731
-16 18 19 -4.0391 0.0882
-16 18 20 -0.1012 0.0506
-16 18 21 -5.5327 0.0268
-16 18 22 -0.1230 -0.0074
-16 18 23 0.5739 0.0577
-16 18 24 1.3921 -0.0132
-16 18 25 2.0310 -0.0506
-16 18 26 7.4921 0.0595
-16 18 27 -1.7038 0.0668
-16 20 1 0.5660 -0.0649
-16 20 2 2.9969 -0.0581
-16 20 3 -1.5521 -0.0159
-16 20 4 2.4792 0.0263
-16 20 5 -0.3702 0.0204
-16 20 6 2.4988 -0.0087
-16 20 7 2.4378 0.0392
-16 20 8 -0.2578 0.0494
-16 20 9 4.0106 0.0915
-16 20 10 1.5701 0.0238
-16 20 11 -0.3413 0.0472
-16 20 12 2.1603 0.0066
-16 20 13 -6.9109 0.0378
-16 20 14 -2.3421 0.0278
-16 20 15 -2.1591 -0.0012
-16 20 16 1.9459 -0.0756
-16 20 17 -8.0376 -0.0276
-16 20 18 -2.0568 0.0128
-16 20 19 2.8567 0.0752
-16 20 20 -0.9514 -0.0495
-16 20 21 5.8799 0.0703
-16 20 22 0.4724 0.0135
-16 20 23 0.4389 -0.0485
-16 20 24 -1.3814 0.0415
-16 20 25 -2.0238 0.0490
-16 22 1 0.4882 0.0746
-16 22 2 3.1974 -0.0280
-16 22 3 0.1728 -0.0769
-16 22 4 4.8555 -0.0129
-16 22 5 -8.4256 -0.0094
-16 22 6 1.2657 -0.0437
-16 22 7 -1.9706 -0.1523
-16 22 8 -0.9959 -0.0065
-16 22 9 -6.0678 0.1051
-16 22 10 -0.0030 0.0894
-16 22 11 -4.3103 -0.1055
-16 22 12 2.8786 0.0088
-16 22 13 2.5242 0.0853
-16 22 14 -1.5695 -0.0491
-16 22 15 -3.1341 -0.0644
-16 22 16 0.7502 0.0166
-16 22 17 4.5818 0.0055
-16 22 18 -2.1960 -0.0389
-16 22 19 -5.4486 -0.0145
-16 22 20 -4.8177 -0.0077
-16 22 21 5.1859 0.0155
-16 22 22 4.1120 0.0100
-16 22 23 0.2319 0.0270
-16 24 1 -6.0724 0.0872
-16 24 2 4.0081 -0.1202
-16 24 3 -13.5200 -0.1384
-16 24 4 6.6729 -0.0450
-16 24 5 -6.3712 0.0056
-16 24 6 -2.6148 -0.0412
-16 24 7 -3.8743 -0.1524
-16 24 8 0.7774 0.0507
-16 24 9 -0.1901 0.0339
-16 24 10 -3.0057 -0.0638
-16 24 11 -2.0682 -0.1264
-16 24 12 -0.0040 0.0189
-16 24 13 -3.5637 0.0142
-16 24 14 -1.6656 -0.0058
-16 24 15 -3.8451 -0.0289
-16 24 16 2.9064 0.0299
-16 24 17 2.4042 -0.0383
-16 24 18 -0.1484 -0.0709
-16 24 19 3.6948 0.0172
-16 26 1 1.3985 0.0820
-16 26 2 4.8261 -0.0698
-16 26 3 -6.4860 -0.0806
-16 26 4 -1.3946 -0.0633
-16 26 5 -6.6545 0.0288
-16 26 6 0.1713 -0.1009
-16 26 7 -6.3862 -0.1105
-16 26 8 0.0152 0.0313
-16 26 9 -6.3013 -0.0103
-16 26 10 4.3966 0.0596
-16 26 11 -4.2014 -0.0756
-16 26 12 2.5705 -0.0615
-16 26 13 6.0616 0.0038
-16 26 14 -3.3502 0.0130
-16 26 15 -0.8660 0.0612
-16 28 1 -3.7824 0.1284
-16 28 2 2.6265 -0.0196
-16 28 3 -2.3189 -0.0902
-16 28 4 7.0876 -0.0996
-16 28 5 -5.2042 0.0617
-15 1 1 2.0461 -0.3376
-15 1 2 -0.1403 -2.5388
-15 1 3 13.3498 -2.8860
-15 1 4 -18.2946 2.6543
-15 1 5 -19.4723 0.4042
-15 1 6 0.0038 -0.7452
-15 1 7 4.1592 -0.3826
-15 1 8 5.2306 0.6240
-15 1 9 3.9632 1.2613
-15 1 10 0.3966 -0.8018
-15 1 11 -1.5895 0.6403
-15 1 12 -5.5404 -0.6040
-15 1 13 -2.0862 -0.5313
-15 1 14 -1.3249 -0.6430
-15 1 15 0.0033 -0.1734
-15 1 16 3.0169 1.9526
-15 1 17 0.5256 1.2222
-15 1 18 -0.2727 -0.1959
-15 1 19 -2.2828 0.2520
-15 1 20 2.1468 -0.0716
-15 1 21 -0.5746 0.0700
-15 1 22 1.2915 -0.3145
-15 1 23 0.3302 0.3055
-15 1 24 -0.5673 -0.3443
-15 1 25 -0.0725 -0.2360
-15 1 26 -0.0576 0.1353
-15 1 27 -0.1455 -0.2426
-15 1 28 2.5762 0.1670
-15 1 29 3.7610 0.2210
-15 1 30 2.4918 -0.1746
-15 1 31 -3.4500 0.0124
-15 1 32 5.7072 0.1000
-15 1 33 -0.4791 -0.1212
-15 1 34 1.9690 0.0196
-15 1 35 -2.6823 -0.0015
-15 1 36 4.1505 -0.0077
-15 3 1 0.4387 -0.3281
-15 3 2 2.3212 -0.7100
-15 3 3 -2.7310 -0.5117
-15 3 4 -6.1763 0.9544
-15 3 5 -7.3122 0.2292
-15 3 6 -3.6637 -0.9136
-15 3 7 -14.3217 -0.0273
-15 3 8 -2.2692 0.6088
-15 3 9 1.2276 -0.2825
-15 3 10 3.1306 -0.4695
-15 3 11 2.6415 -0.0839
-15 3 12 0.7090 0.0367
-15 3 13 4.5098 0.1723
-15 3 14 -1.7929 -0.1905
-15 3 15 -3.2789 0.2437
-15 3 16 0.3355 0.5082
-15 3 17 4.1437 0.2107
-15 3 18 -0.4198 -0.1308
-15 3 19 -0.5292 0.2888
-15 3 20 -0.9893 0.2069
-15 3 21 -2.2442 0.2839
-15 3 22 2.4129 -0.0505
-15 3 23 -4.6188 0.1883
-15 3 24 -1.6737 -0.0422
-15 3 25 -2.0113 -0.2058
-15 3 26 -1.1980 0.0546
-15 3 27 -0.9413 -0.1066
-15 3 28 0.0845 -0.0039
-15 3 29 0.3235 0.0184
-15 3 30 5.1446 -0.0973
-15 3 31 -1.8092 -0.0651
-15 3 32 1.0404 0.0499
-15 3 33 1.2836 0.0148
-15 3 34 3.8408 0.0110
-15 3 35 -1.5179 0.0456
-15 5 1 -3.8991 -0.2349
-15 5 2 -1.7098 -0.0496
-15 5 3 -3.2321 -0.3607
-15 5 4 8.8532 0.4367
-15 5 5 -17.9262 0.0087
-15 5 6 -3.6564 0.1910
-15 5 7 -8.5549 0.1331
-15 5 8 -8.2240 0.2230
-15 5 9 -1.5695 -0.0803
-15 5 10 -1.6870 -0.3409
-15 5 11 6.5875 0.3912
-15 5 12 -7.3399 -0.2628
-15 5 13 -0.2064 -0.1602
-15 5 14 4.0056 -0.1372
-15 5 15 4.9679 -0.4972
-15 5 16 -0.7832 0.1678
-15 5 17 3.9416 0.1787
-15 5 18 2.8912 0.3876
-15 5 19 -2.7059 0.2807
-15 5 20 3.1376 -0.1001
-15 5 21 -3.6198 0.1068
-15 5 22 -0.9663 -0.0092
-15 5 23 -2.7212 0.0215
-15 5 24 -0.7298 0.0935
-15 5 25 -4.0054 0.0155
-15 5 26 0.7083 0.0031
-15 5 27 -2.7866 -0.0040
-15 5 28 -2.6975 -0.0389
-15 5 29 -3.0136 -0.0268
-15 5 30 2.4835 0.0270
-15 5 31 2.4508 -0.1027
-15 5 32 -1.0367 0.0364
-15 5 33 -5.0636 -0.0172
-15 5 34 -2.0319 -0.0009
-15 5 35 1.0850 0.0329
-15 7 1 -4.2814 0.4756
-15 7 2 7.2877 0.2406
-15 7 3 -7.3436 -0.3289
-15 7 4 2.3206 0.0426
-15 7 5 -2.9573 0.6293
-15 7 6 0.4124 -0.0882
-15 7 7 -0.4669 -0.0270
-15 7 8 -11.3518 -0.2751
-15 7 9 -5.2045 0.0784
-15 7 10 -3.2113 -0.1066
-15 7 11 8.0289 -0.1636
-15 7 12 4.9747 -0.2445
-15 7 13 3.0643 -0.1129
-15 7 14 -1.1598 -0.0759
-15 7 15 3.1678 -0.2195
-15 7 16 -0.2472 0.3029
-15 7 17 -0.9451 0.1082
-15 7 18 0.2168 -0.0779
-15 7 19 1.1006 -0.1356
-15 7 20 -1.9958 -0.0386
-15 7 21 -3.1649 0.1272
-15 7 22 7.4258 0.1391
-15 7 23 -4.6581 0.1242
-15 7 24 1.5176 0.0505
-15 7 25 -7.2597 0.0151
-15 7 26 -0.4910 0.0772
-15 7 27 0.9380 -0.1339
-15 7 28 -0.6790 -0.0423
-15 7 29 -3.8363 0.0097
-15 7 30 -1.8867 0.0203
-15 7 31 1.4599 -0.0364
-15 7 32 1.2216 0.0137
-15 7 33 4.6230 0.0495
-15 7 34 -1.6369 -0.0807
-15 7 35 -5.0307 0.0080
-15 9 1 -0.4949 0.1393
-15 9 2 1.4707 -0.3178
-15 9 3 -2.3054 -0.1241
-15 9 4 4.7554 0.1110
-15 9 5 -0.8639 0.4998
-15 9 6 -0.0777 -0.1650
-15 9 7 4.2683 0.0697
-15 9 8 -1.3890 0.1409
-15 9 9 4.1271 0.2331
-15 9 10 -7.7750 -0.3035
-15 9 11 1.8926 -0.1254
-15 9 12 1.3035 -0.1771
-15 9 13 7.0446 -0.1352
-15 9 14 2.2216 -0.1481
-15 9 15 1.9905 -0.2839
-15 9 16 1.9578 -0.0316
-15 9 17 1.8907 -0.0531
-15 9 18 1.1553 0.0232
-15 9 19 -4.8349 -0.0249
-15 9 20 3.7629 0.0824
-15 9 21 -5.2656 0.0104
-15 9 22 1.5748 0.0072
-15 9 23 -4.5308 0.0501
-15 9 24 2.3936 -0.0555
-15 9 25 1.1162 0.0649
-15 9 26 -3.4975 0.0223
-15 9 27 -1.9466 -0.0378
-15 9 28 3.1701 0.0203
-15 9 29 -0.1982 0.0423
-15 9 30 -2.1135 -0.0118
-15 9 31 -0.1759 0.0103
-15 9 32 1.0251 -0.0538
-15 9 33 0.6894 0.0158
-15 9 34 3.7398 -0.0129
-15 11 1 -7.6246 -0.1585
-15 11 2 0.5350 -0.1362
-15 11 3 0.5135 -0.0704
-15 11 4 0.2524 0.0215
-15 11 5 5.0408 0.1759
-15 11 6 -3.3304 -0.0722
-15 11 7 15.3524 0.1089
-15 11 8 0.1911 0.1451
-15 11 9 1.2375 -0.0630
-15 11 10 -0.8912 -0.2164
-15 11 11 1.6406 0.1240
-15 11 12 1.7119 -0.1869
-15 11 13 3.8193 -0.1611
-15 11 14 5.4421 -0.0310
-15 11 15 -0.3781 -0.1677
-15 11 16 0.3486 -0.0233
-15 11 17 0.0093 -0.0167
-15 11 18 -1.6368 0.0130
-15 11 19 -3.8928 -0.0127
-15 11 20 -0.3223 -0.1285
-15 11 21 -4.2131 -0.0445
-15 11 22 4.0810 -0.0656
-15 11 23 0.6385 0.0907
-15 11 24 0.7141 -0.0299
-15 11 25 -1.8622 -0.0209
-15 11 26 2.4332 0.0337
-15 11 27 -1.0921 -0.0463
-15 11 28 -0.3830 -0.0139
-15 11 29 3.1193 -0.0131
-15 11 30 0.8341 -0.0217
-15 11 31 3.0134 0.0116
-15 11 32 -2.3098 -0.0280
-15 11 33 1.5336 0.0447
-15 13 1 1.1142 -0.0141
-15 13 2 0.5356 0.1816
-15 13 3 1.1268 -0.1195
-15 13 4 0.3753 -0.0748
-15 13 5 5.0229 0.0148
-15 13 6 -1.9835 0.1904
-15 13 7 3.4011 0.1111
-15 13 8 3.5324 -0.0978
-15 13 9 8.3387 0.0023
-15 13 10 -0.7134 0.2029
-15 13 11 -2.1412 0.0640
-15 13 12 -0.3965 -0.1255
-15 13 13 -1.5110 -0.0564
-15 13 14 0.7067 0.0360
-15 13 15 3.0205 -0.1308
-15 13 16 1.1708 -0.1633
-15 13 17 0.3629 -0.0341
-15 13 18 2.7853 0.0129
-15 13 19 -3.3970 -0.1416
-15 13 20 0.9800 -0.0708
-15 13 21 -5.6002 0.0319
-15 13 22 -1.2893 -0.0062
-15 13 23 -3.0287 -0.0076
-15 13 24 -0.2471 -0.1059
-15 13 25 2.3332 -0.0041
-15 13 26 -0.8880 0.0376
-15 13 27 5.0111 -0.0355
-15 13 28 0.5441 -0.0028
-15 13 29 6.4455 0.0707
-15 13 30 -0.3954 0.0013
-15 13 31 1.1168 -0.0126
-15 13 32 2.4981 -0.0262
-15 15 1 -9.1228 0.0152
-15 15 2 -1.4103 0.0900
-15 15 3 -2.6271 -0.1495
-15 15 4 0.7660 0.0084
-15 15 5 3.8258 0.1009
-15 15 6 -3.8279 0.1658
-15 15 7 3.9995 -0.0674
-15 15 8 2.2932 0.0186
-15 15 9 0.8501 0.0565
-15 15 10 4.8641 0.1518
-15 15 11 -1.4127 0.0040
-15 15 12 -2.7582 0.0480
-15 15 13 0.4031 0.0403
-15 15 14 2.8785 0.0714
-15 15 15 0.0795 -0.0363
-15 15 16 -0.8598 0.0195
-15 15 17 -3.9968 -0.0014
-15 15 18 1.2546 0.0376
-15 15 19 -3.7686 -0.1355
-15 15 20 -5.0853 -0.0711
-15 15 21 -1.1843 -0.0461
-15 15 22 3.5494 -0.1327
-15 15 23 2.8035 0.0169
-15 15 24 -2.9833 -0.0098
-15 15 25 4.5320 0.0197
-15 15 26 -0.4287 0.0006
-15 15 27 0.4466 -0.0832
-15 15 28 -2.0849 0.0430
-15 15 29 3.8444 0.0267
-15 15 30 7.3587 0.0294
-15 15 31 2.9504 -0.0063
-15 17 1 -1.8017 -0.0789
-15 17 2 1.0165 -0.0177
-15 17 3 -4.5977 -0.0417
-15 17 4 -4.0363 0.0081
-15 17 5 -2.0063 0.0255
-15 17 6 -2.2106 -0.0177
-15 17 7 -1.7943 0.0036
-15 17 8 1.3224 0.0981
-15 17 9 -0.8228 -0.0795
-15 17 10 1.5021 0.0552
-15 17 11 2.3653 0.1208
-15 17 12 0.2162 0.0338
-15 17 13 -3.2479 0.0168
-15 17 14 -0.1649 0.1089
-15 17 15 -2.6126 0.0761
-15 17 16 2.9776 0.0372
-15 17 17 1.0094 -0.0518
-15 17 18 -2.3444 0.0072
-15 17 19 0.1012 -0.0906
-15 17 20 -0.1940 -0.0373
-15 17 21 -3.6604 0.0039
-15 17 22 -7.9945 0.0000
-15 17 23 2.9841 0.0250
-15 17 24 1.0954 0.0073
-15 17 25 1.0395 -0.0744
-15 17 26 3.4377 -0.0070
-15 17 27 8.0060 -0.0544
-15 17 28 3.1300 0.0045
-15 17 29 -4.0519 0.0859
-15 19 1 -2.6477 -0.0484
-15 19 2 -0.7661 0.0159
-15 19 3 -2.2221 -0.0423
-15 19 4 -5.0108 -0.0781
-15 19 5 1.7337 -0.0866
-15 19 6 -3.9666 0.0176
-15 19 7 -6.2803 0.0761
-15 19 8 1.5671 -0.0725
-15 19 9 -1.2725 -0.1601
-15 19 10 0.7675 0.0572
-15 19 11 -0.1233 0.1468
-15 19 12 2.3289 -0.0699
-15 19 13 4.0758 -0.0428
-15 19 14 -1.9661 0.0819
-15 19 15 -1.7304 0.1117
-15 19 16 -1.8663 -0.0555
-15 19 17 -0.4000 -0.0248
-15 19 18 -4.5579 0.0651
-15 19 19 -3.6685 -0.0012
-15 19 20 -0.8481 0.0004
-15 19 21 -1.4255 -0.0079
-15 19 22 1.6974 0.0334
-15 19 23 1.8441 -0.0464
-15 19 24 0.3501 -0.0625
-15 19 25 3.7306 0.0362
-15 19 26 -1.1653 0.0377
-15 19 27 -0.9688 -0.0125
-15 21 1 -2.4925 -0.0029
-15 21 2 -1.3848 0.1409
-15 21 3 1.1652 0.0722
-15 21 4 -3.4631 -0.0344
-15 21 5 0.0640 -0.0843
-15 21 6 0.1154 0.0394
-15 21 7 -2.3406 0.0191
-15 21 8 -3.5961 -0.1433
-15 21 9 4.1536 -0.1388
-15 21 10 -5.3212 0.0147
-15 21 11 1.9578 0.0728
-15 21 12 -8.2087 -0.1274
-15 21 13 -0.2035 -0.0129
-15 21 14 6.9681 0.0250
-15 21 15 -1.0566 0.0126
-15 21 16 -2.5417 0.0018
-15 21 17 -3.5505 0.0695
-15 21 18 5.9440 0.0581
-15 21 19 -3.3919 -0.0404
-15 21 20 -5.2125 -0.0133
-15 21 21 -3.0438 0.0251
-15 21 22 -3.3939 -0.0567
-15 21 23 2.1189 0.0284
-15 21 24 -1.9339 0.0221
-15 21 25 3.1583 0.0144
-15 23 1 -0.9861 -0.0066
-15 23 2 -3.9806 0.0826
-15 23 3 2.8541 0.0351
-15 23 4 -9.5930 -0.0159
-15 23 5 1.7675 -0.0351
-15 23 6 1.6553 0.0353
-15 23 7 1.7914 0.0435
-15 23 8 -4.9125 -0.0139
-15 23 9 6.3688 -0.1001
-15 23 10 1.9873 0.0080
-15 23 11 2.6567 0.0286
-15 23 12 -1.5303 0.0100
-15 23 13 -5.2743 -0.1118
-15 23 14 -3.5152 -0.0299
-15 23 15 -3.3012 0.0584
-15 23 16 -2.2726 0.0309
-15 23 17 -1.8072 0.0183
-15 23 18 -1.7450 -0.0150
-15 23 19 -3.3146 -0.0348
-15 23 20 3.1295 -0.0053
-15 23 21 0.2865 0.0817
-15 23 22 -4.8463 0.0399
-15 25 1 -1.8514 -0.0053
-15 25 2 -1.6198 0.0699
-15 25 3 3.9062 0.0914
-15 25 4 4.0369 0.0588
-15 25 5 -5.3745 -0.0564
-15 25 6 -0.1415 0.0824
-15 25 7 4.8420 0.0530
-15 25 8 -6.0299 0.0473
-15 25 9 4.3797 -0.1223
-15 25 10 -5.1913 0.0204
-15 25 11 6.9635 0.1448
-15 25 12 -3.7928 0.0442
-15 25 13 0.8794 -0.1347
-15 25 14 2.1740 -0.0108
-15 25 15 -1.9235 0.0229
-15 25 16 -0.1857 0.0673
-15 25 17 -11.1684 -0.0278
-15 25 18 1.1645 0.0189
-15 27 1 -5.7197 -0.0658
-15 27 2 -7.6934 0.0772
-15 27 3 -4.5161 0.1059
-15 27 4 1.2243 0.0829
-15 27 5 5.2413 -0.1162
-15 27 6 -2.8198 0.0493
-15 27 7 6.4760 0.1522
-15 27 8 -6.1670 0.0284
-15 27 9 6.2269 -0.1143
-15 27 10 1.1151 0.0915
-15 27 11 1.2549 0.1141
-15 27 12 2.3318 0.0772
-15 27 13 -6.7803 -0.0398
-14 0 2 31.6896 5.6092
-14 0 4 49.4296 -5.0106
-14 0 6 -8.8697 3.7903
-14 0 8 17.1363 -1.2255
-14 0 10 16.6799 2.5482
-14 0 12 5.6264 1.5526
-14 0 14 -3.7964 -0.9650
-14 0 16 -3.7877 -2.2274
-14 0 18 4.3056 2.5927
-14 0 20 -3.2942 -0.0789
-14 0 22 0.6538 -0.0049
-14 0 24 1.1627 -0.1749
-14 0 26 3.4476 -0.0721
-14 0 28 2.5895 -0.3584
-14 0 30 6.2743 0.3743
-14 0 32 -6.0142 -0.0076
-14 0 34 -2.8871 -0.1080
-14 0 36 -2.3187 0.0069
-14 2 1 -18.6311 0.4330
-14 2 2 30.4607 0.7725
-14 2 3 4.5652 1.5853
-14 2 4 10.1740 0.2975
-14 2 5 12.3581 -0.5031
-14 2 6 19.5836 1.4544
-14 2 7 -9.9968 -0.0629
-14 2 8 5.2516 0.6903
-14 2 9 -6.0748 0.0664
-14 2 10 3.4592 0.4723
-14 2 11 -1.0044 -0.1440
-14 2 12 8.6293 -0.0822
-14 2 13 4.5285 0.6016
-14 2 14 1.6880 0.4325
-14 2 15 4.0904 0.0483
-14 2 16 -1.9846 -0.0755
-14 2 17 -0.9701 -0.8428
-14 2 18 -0.1771 -0.0924
-14 2 19 5.5866 0.0477
-14 2 20 0.8704 0.0404
-14 2 21 -0.7935 0.0986
-14 2 22 3.6421 0.2267
-14 2 23 0.9139 0.0882
-14 2 24 2.0288 0.0058
-14 2 25 -3.6816 0.1997
-14 2 26 -0.3461 -0.0696
-14 2 27 0.3375 -0.0466
-14 2 28 -0.6618 0.0170
-14 2 29 0.9440 -0.1152
-14 2 30 -1.5378 0.0689
-14 2 31 6.5631 0.0311
-14 2 32 1.0507 -0.0963
-14 2 33 -1.9776 -0.0202
-14 2 34 0.5060 0.0350
-14 2 35 0.3090 -0.0503
-14 2 36 -1.0997 0.0494
-14 4 1 4.6550 -0.5316
-14 4 2 -1.8492 0.5841
-14 4 3 1.9544 1.1099
-14 4 4 14.7951 -0.2775
-14 4 5 10.7244 -0.5564
-14 4 6 9.4514 0.3940
-14 4 7 1.0836 0.8661
-14 4 8 8.8170 -0.0294
-14 4 9 -6.6645 -0.0155
-14 4 10 4.7712 0.2981
-14 4 11 -3.6864 0.0681
-14 4 12 5.9892 0.3558
-14 4 13 -0.6939 -0.0557
-14 4 14 -5.0411 0.1920
-14 4 15 4.6614 0.0655
-14 4 16 3.3743 -0.5195
-14 4 17 2.3097 -0.4313
-14 4 18 0.7575 0.2809
-14 4 19 4.2649 0.2415
-14 4 20 0.1297 0.1157
-14 4 21 1.8648 -0.1522
-14 4 22 -2.1253 0.0137
-14 4 23 -1.3123 -0.0438
-14 4 24 3.0268 -0.3072
-14 4 25 1.7484 0.0444
-14 4 26 -1.4074 0.0787
-14 4 27 1.9351 0.0436
-14 4 28 2.0257 0.1307
-14 4 29 2.5094 -0.1544
-14 4 30 -2.0087 0.1422
-14 4 31 2.9681 0.0248
-14 4 32 5.4902 -0.0311
-14 4 33 2.9346 0.0390
-14 4 34 -4.1086 0.0004
-14 4 35 -3.0844 -0.0441
-14 4 36 -0.0804 -0.0067
-14 6 1 -2.3743 -0.1105
-14 6 2 -8.3655 0.5236
-14 6 3 7.6468 0.6515
-14 6 4 -4.1591 -0.7792
-14 6 5 2.7238 -0.1912
-14 6 6 6.6475 0.3524
-14 6 7 4.5157 0.1771
-14 6 8 11.7582 -0.4462
-14 6 9 -1.6426 0.0012
-14 6 10 0.3644 0.2909
-14 6 11 0.0200 -0.1106
-14 6 12 2.1907 -0.0721
-14 6 13 9.7212 0.1602
-14 6 14 4.1107 -0.1220
-14 6 15 2.4430 0.0533
-14 6 16 4.8380 -0.0997
-14 6 17 1.0260 0.0740
-14 6 18 -4.0763 0.1402
-14 6 19 2.7166 -0.1407
-14 6 20 0.3278 -0.1483
-14 6 21 -2.5593 -0.1109
-14 6 22 -1.5839 0.0303
-14 6 23 0.1462 0.0748
-14 6 24 -0.9842 -0.0514
-14 6 25 0.9498 0.0120
-14 6 26 -2.7088 0.0905
-14 6 27 -0.3694 0.0156
-14 6 28 0.3989 -0.0251
-14 6 29 7.5839 -0.0196
-14 6 30 0.5598 0.0075
-14 6 31 1.6924 0.0194
-14 6 32 0.3454 0.0299
-14 6 33 6.4193 0.0087
-14 6 34 8.0446 0.0608
-14 6 35 1.2297 -0.0549
-14 8 1 0.2971 -0.0198
-14 8 2 -10.5249 -0.1604
-14 8 3 0.4641 -0.1522
-14 8 4 -5.6337 -0.3045
-14 8 5 9.0946 -0.2535
-14 8 6 2.7294 -0.1379
-14 8 7 4.7128 -0.0160
-14 8 8 3.5965 -0.1860
-14 8 9 11.7499 0.3050
-14 8 10 4.9082 0.1262
-14 8 11 1.8619 -0.0515
-14 8 12 1.4392 0.0225
-14 8 13 2.6902 0.2302
-14 8 14 3.5622 -0.0992
-14 8 15 3.8285 0.1034
-14 8 16 4.7686 -0.0494
-14 8 17 4.6359 -0.1619
-14 8 18 3.0149 -0.0301
-14 8 19 0.4497 0.0481
-14 8 20 -3.4181 0.1413
-14 8 21 0.5449 0.0747
-14 8 22 -2.5051 -0.1482
-14 8 23 -4.4788 0.0425
-14 8 24 -3.4957 -0.1533
-14 8 25 0.6479 -0.0878
-14 8 26 0.6579 -0.0564
-14 8 27 0.0491 -0.0031
-14 8 28 -3.8277 0.0259
-14 8 29 6.2502 0.0339
-14 8 30 1.3744 0.0800
-14 8 31 3.8647 0.0564
-14 8 32 0.4150 0.0750
-14 8 33 1.0762 -0.0452
-14 8 34 -1.3551 0.0053
-14 8 35 5.9454 0.0176
-14 10 1 0.5444 -0.2951
-14 10 2 -12.2714 -0.0254
-14 10 3 2.2498 0.2833
-14 10 4 -7.1550 0.0198
-14 10 5 1.6189 -0.2933
-14 10 6 -5.0743 -0.1770
-14 10 7 6.7919 0.1011
-14 10 8 8.3445 0.0340
-14 10 9 10.5552 0.0709
-14 10 10 2.8717 -0.0728
-14 10 11 11.2269 -0.0165
-14 10 12 2.4458 0.2457
-14 10 13 4.6341 0.0387
-14 10 14 5.0563 0.0305
-14 10 15 4.4705 0.1303
-14 10 16 4.3386 -0.0483
-14 10 17 1.5331 0.0007
-14 10 18 -0.9562 0.0857
-14 10 19 1.1806 0.1354
-14 10 20 -0.1413 0.0245
-14 10 21 -6.0938 -0.1192
-14 10 22 -4.3496 -0.0634
-14 10 23 -0.9044 -0.0255
-14 10 24 0.4453 -0.0101
-14 10 25 -1.7113 -0.0153
-14 10 26 -3.8563 -0.1139
-14 10 27 4.0493 0.0571
-14 10 28 -6.2012 -0.0298
-14 10 29 2.5453 -0.0296
-14 10 30 -0.9679 -0.0175
-14 10 31 5.7986 -0.0044
-14 10 32 1.0188 0.0298
-14 10 33 1.8105 0.0338
-14 10 34 -1.4503 -0.0308
-14 12 1 -0.7796 -0.0875
-14 12 2 -1.2730 0.0973
-14 12 3 1.5176 0.3311
-14 12 4 -4.0933 0.0541
-14 12 5 7.1120 -0.1868
-14 12 6 -0.7360 0.0838
-14 12 7 5.2130 0.1916
-14 12 8 -6.6091 0.0034
-14 12 9 13.2047 -0.1106
-14 12 10 6.0646 0.2398
-14 12 11 7.4509 -0.0301
-14 12 12 5.3725 0.0757
-14 12 13 1.5161 0.1103
-14 12 14 0.7365 0.0595
-14 12 15 1.0449 0.0914
-14 12 16 5.1219 0.1154
-14 12 17 2.5254 -0.1001
-14 12 18 -0.7435 0.0733
-14 12 19 4.2470 0.0140
-14 12 20 2.5424 0.0398
-14 12 21 0.6983 -0.0112
-14 12 22 -4.6095 0.0094
-14 12 23 -5.4009 -0.0083
-14 12 24 -4.5267 -0.1200
-14 12 25 -2.2634 -0.0655
-14 12 26 -3.9842 -0.0890
-14 12 27 0.6731 -0.0050
-14 12 28 -4.0317 -0.0506
-14 12 29 1.9166 -0.0516
-14 12 30 -3.2217 0.0575
-14 12 31 1.4207 0.0085
-14 12 32 -3.4915 0.0628
-14 12 33 5.9653 0.0476
-14 14 1 1.6381 -0.0011
-14 14 2 -6.7424 0.0125
-14 14 3 2.1311 0.0653
-14 14 4 -5.9320 0.0431
-14 14 5 3.4027 -0.0384
-14 14 6 -3.0478 0.1001
-14 14 7 5.2864 -0.0540
-14 14 8 -1.4056 -0.0233
-14 14 9 7.1683 0.0722
-14 14 10 0.5740 0.0481
-14 14 11 9.4621 -0.2111
-14 14 12 6.3548 0.0726
-14 14 13 -2.4039 0.1093
-14 14 14 2.2505 -0.0610
-14 14 15 3.8201 -0.0239
-14 14 16 2.4890 0.1171
-14 14 17 3.8365 0.0742
-14 14 18 -1.4091 0.0819
-14 14 19 0.8730 0.1091
-14 14 20 -1.9501 0.1375
-14 14 21 -1.8088 -0.0534
-14 14 22 0.2342 -0.0776
-14 14 23 -1.6162 -0.1128
-14 14 24 0.1136 0.0215
-14 14 25 -3.2823 0.0148
-14 14 26 -5.4069 -0.0398
-14 14 27 0.4591 -0.0556
-14 14 28 -7.6202 -0.0294
-14 14 29 -1.1302 -0.0788
-14 14 30 -8.4012 0.0022
-14 14 31 7.8108 -0.0467
-14 14 32 -2.9441 0.0546
-14 16 1 3.6109 -0.0316
-14 16 2 2.3223 -0.1392
-14 16 3 3.7793 -0.0855
-14 16 4 -1.9218 0.0855
-14 16 5 0.8564 -0.0884
-14 16 6 -2.2686 -0.1003
-14 16 7 6.3602 -0.0914
-14 16 8 -7.6600 0.0798
-14 16 9 2.6218 0.0772
-14 16 10 1.7482 -0.1526
-14 16 11 0.6354 -0.1376
-14 16 12 7.7013 0.0409
-14 16 13 5.9610 0.0213
-14 16 14 -1.3763 -0.1158
-14 16 15 -0.1789 0.0149
-14 16 16 0.9929 0.1005
-14 16 17 4.2463 0.0868
-14 16 18 2.6457 -0.0489
-14 16 19 -0.5889 0.0494
-14 16 20 3.0669 0.0868
-14 16 21 2.3076 -0.0343
-14 16 22 -3.9184 0.0525
-14 16 23 -7.7905 0.0378
-14 16 24 -2.7495 0.0298
-14 16 25 -0.7436 -0.0110
-14 16 26 -7.2821 -0.0687
-14 16 27 1.2777 0.0133
-14 16 28 -3.1596 -0.0106
-14 16 29 3.3533 -0.1142
-14 16 30 -8.9105 0.0543
-14 16 31 -0.6031 -0.0027
-14 18 1 0.6404 -0.1838
-14 18 2 -0.5601 -0.1214
-14 18 3 1.8705 -0.0814
-14 18 4 1.6339 0.0863
-14 18 5 0.2762 -0.1013
-14 18 6 0.9570 -0.0868
-14 18 7 4.9995 -0.0580
-14 18 8 -3.1774 0.0542
-14 18 9 2.6149 0.0014
-14 18 10 -0.5951 -0.0968
-14 18 11 3.4442 -0.0711
-14 18 12 0.6001 0.0233
-14 18 13 3.8085 0.0426
-14 18 14 5.9137 -0.1103
-14 18 15 0.9959 0.0528
-14 18 16 3.9590 -0.0095
-14 18 17 0.8999 0.0096
-14 18 18 0.8431 -0.0290
-14 18 19 0.7398 0.0791
-14 18 20 -4.3231 0.0838
-14 18 21 -4.2934 0.0317
-14 18 22 -0.9742 0.0493
-14 18 23 0.5008 0.0111
-14 18 24 -5.0233 -0.0761
-14 18 25 -0.7258 0.0223
-14 18 26 -2.5738 0.0326
-14 18 27 -0.0778 0.0646
-14 18 28 -5.7833 0.0711
-14 18 29 2.3933 -0.0513
-14 20 1 0.2808 -0.0901
-14 20 2 -1.0206 -0.1606
-14 20 3 1.9929 -0.0555
-14 20 4 6.7810 0.0882
-14 20 5 2.0540 -0.0143
-14 20 6 -2.3761 0.0156
-14 20 7 10.0426 -0.0262
-14 20 8 2.0296 0.0234
-14 20 9 -1.7187 0.1183
-14 20 10 4.4627 0.0513
-14 20 11 1.6832 -0.1397
-14 20 12 5.2925 0.0388
-14 20 13 -2.8627 0.0736
-14 20 14 -2.8137 -0.0457
-14 20 15 7.8458 -0.1119
-14 20 16 0.0490 -0.0339
-14 20 17 1.0608 0.0919
-14 20 18 -0.5250 -0.0178
-14 20 19 4.4574 0.0360
-14 20 20 -0.3788 0.0266
-14 20 21 -3.8879 -0.0083
-14 20 22 -3.3740 -0.0211
-14 20 23 -2.6987 -0.0105
-14 20 24 -3.2234 0.0624
-14 20 25 -2.5738 0.0775
-14 20 26 -3.9402 0.0256
-14 20 27 2.7315 0.0181
-14 22 1 -0.4399 0.1187
-14 22 2 0.8102 -0.1240
-14 22 3 0.5839 -0.0585
-14 22 4 3.9835 -0.0130
-14 22 5 1.8853 0.0469
-14 22 6 0.2923 0.0347
-14 22 7 3.0142 -0.0812
-14 22 8 6.2989 0.0911
-14 22 9 -1.3896 0.1352
-14 22 10 0.7827 -0.0031
-14 22 11 7.6085 -0.1502
-14 22 12 2.2583 0.1096
-14 22 13 10.2032 0.1224
-14 22 14 -3.5412 -0.0792
-14 22 15 -2.5135 -0.1112
-14 22 16 -1.4985 -0.0014
-14 22 17 0.4825 0.0057
-14 22 18 1.3467 -0.0443
-14 22 19 -4.0395 -0.0699
-14 22 20 -1.1873 -0.0229
-14 22 21 0.8795 -0.0766
-14 22 22 -2.0283 0.0249
-14 22 23 -1.5455 0.0478
-14 22 24 -0.2021 0.0402
-14 24 1 -2.7575 0.1091
-14 24 2 -2.4099 -0.1037
-14 24 3 1.3813 -0.0404
-14 24 4 1.6843 0.0192
-14 24 5 11.8660 0.1084
-14 24 6 -4.5502 -0.0539
-14 24 7 0.2302 -0.0331
-14 24 8 4.7774 0.0200
-14 24 9 -1.0477 0.1346
-14 24 10 -3.9197 -0.0355
-14 24 11 -1.8622 -0.1546
-14 24 12 1.7591 0.0646
-14 24 13 3.6098 0.0262
-14 24 14 3.4297 -0.0341
-14 24 15 3.5087 -0.1128
-14 24 16 2.1691 -0.0372
-14 24 17 -0.3076 -0.0382
-14 24 18 -7.0544 -0.0575
-14 24 19 1.4735 -0.0339
-14 24 20 1.5759 -0.0035
-14 24 21 -3.5102 -0.0476
-14 26 1 1.6307 0.0714
-14 26 2 -5.9281 -0.1614
-14 26 3 0.7948 -0.0742
-14 26 4 -6.9574 0.0175
-14 26 5 1.0688 0.0918
-14 26 6 4.7174 -0.0684
-14 26 7 -4.9329 -0.0887
-14 26 8 3.8577 0.0161
-14 26 9 -0.5919 0.0730
-14 26 10 -2.3394 -0.0489
-14 26 11 1.1840 -0.1228
-14 26 12 -2.2788 -0.0265
-14 26 13 4.8479 0.0793
-14 26 14 -2.7693 0.0567
-14 26 15 -0.0161 -0.0584
-14 26 16 -3.3729 -0.0821
-14 26 17 1.3625 -0.0863
-14 26 18 4.4934 -0.0499
-14 28 1 -0.0109 0.0055
-14 28 2 -2.5934 -0.1131
-14 28 3 2.9577 -0.1268
-14 28 4 -1.5643 -0.0059
-14 28 5 -3.6971 0.0817
-14 28 6 -0.5065 0.0352
-14 28 7 -1.0554 -0.0387
-14 28 8 -3.0045 -0.0412
-14 28 9 2.9139 0.1193
-14 28 10 -3.2895 -0.0334
-14 28 11 -1.0590 -0.2001
-14 28 12 -3.0700 0.0100
-13 1 1 2.1847 0.8265
-13 1 2 -7.2173 -1.1426
-13 1 3 2.5393 -3.2821
-13 1 4 23.4190 3.1211
-13 1 5 -16.5118 1.2001
-13 1 6 28.6183 -2.5103
-13 1 7 20.1721 -1.5793
-13 1 8 -4.0853 0.6948
-13 1 9 -2.9433 0.1361
-13 1 10 1.4470 -0.9682
-13 1 11 -8.1857 -0.3463
-13 1 12 -2.1851 0.2778
-13 1 13 -0.5218 -1.3142
-13 1 14 0.4154 1.0292
-13 1 15 0.6726 0.8197
-13 1 16 -3.9137 1.3405
-13 1 17 2.4319 1.5318
-13 1 18 -7.7415 -1.6419
-13 1 19 -3.0564 -1.0213
-13 1 20 0.2869 0.6978
-13 1 21 2.0432 0.0312
-13 1 22 -1.1220 -0.3828
-13 1 23 2.9099 0.2801
-13 1 24 5.8639 0.2570
-13 1 25 3.2649 0.2436
-13 1 26 -1.4779 -0.1657
-13 1 27 -2.7112 0.0330
-13 1 28 -3.8957 0.1075
-13 1 29 -1.8372 0.0893
-13 1 30 -6.2984 -0.0893
-13 1 31 -4.5561 -0.0448
-13 1 32 -1.3918 0.2404
-13 1 33 3.9738 -0.0956
-13 1 34 -4.1234 0.0296
-13 1 35 2.9886 0.0283
-13 1 36 -0.7278 -0.0346
-13 1 37 -0.5263 -0.0103
-13 3 1 3.2477 -0.7154
-13 3 2 18.7013 -0.8601
-13 3 3 -34.4888 -0.9421
-13 3 4 3.1388 0.9513
-13 3 5 2.1512 -0.0000
-13 3 6 7.0421 -1.1767
-13 3 7 11.8044 -0.7210
-13 3 8 13.0702 0.5212
-13 3 9 2.6385 -0.6672
-13 3 10 1.6082 -0.3996
-13 3 11 4.8657 -0.4140
-13 3 12 -3.2449 0.3298
-13 3 13 -1.5740 -0.3273
-13 3 14 -2.6927 -0.0330
-13 3 15 -5.5056 0.2195
-13 3 16 -7.9558 0.4677
-13 3 17 -0.2707 0.0842
-13 3 18 -3.5379 -0.1403
-13 3 19 0.1612 0.3025
-13 3 20 -4.6787 0.4247
-13 3 21 4.0546 0.3641
-13 3 22 -1.2195 -0.1492
-13 3 23 -3.4246 0.1098
-13 3 24 2.4392 0.1571
-13 3 25 1.7454 -0.1979
-13 3 26 7.9417 -0.2653
-13 3 27 -1.7799 -0.0271
-13 3 28 -2.6711 0.0776
-13 3 29 1.1591 0.0225
-13 3 30 -3.7287 -0.0568
-13 3 31 -0.5599 0.0265
-13 3 32 -6.8817 0.0438
-13 3 33 6.0718 -0.0218
-13 3 34 1.2900 0.0881
-13 3 35 -0.8780 0.0432
-13 3 36 -1.1642 0.0239
-13 5 1 -4.7514 -0.3372
-13 5 2 3.1203 0.4177
-13 5 3 -0.5962 -0.1330
-13 5 4 -2.4236 0.3274
-13 5 5 -8.0479 0.1650
-13 5 6 -9.3794 -0.1768
-13 5 7 0.6862 -0.2051
-13 5 8 4.2197 -0.2504
-13 5 9 6.9601 -0.4623
-13 5 10 -0.3103 -0.2489
-13 5 11 -3.1773 -0.0877
-13 5 12 -0.2658 -0.1843
-13 5 13 -5.6756 -0.2561
-13 5 14 2.5917 0.0823
-13 5 15 1.6178 -0.1509
-13 5 16 -4.9216 0.1564
-13 5 17 3.4499 0.3118
-13 5 18 -4.9458 0.0688
-13 5 19 -1.3120 -0.0554
-13 5 20 -2.0179 0.0074
-13 5 21 1.3640 0.0693
-13 5 22 -0.3751 -0.0387
-13 5 23 -0.1116 -0.0328
-13 5 24 0.8643 0.1503
-13 5 25 -1.3160 0.0911
-13 5 26 2.5813 -0.0668
-13 5 27 1.3808 0.1013
-13 5 28 -2.1801 -0.1014
-13 5 29 -3.7695 -0.0139
-13 5 30 1.1028 0.0370
-13 5 31 2.4617 -0.1440
-13 5 32 -5.7957 0.0741
-13 5 33 -2.6396 -0.0090
-13 5 34 1.5273 -0.0117
-13 5 35 6.6336 0.0492
-13 5 36 3.1069 -0.0315
-13 7 1 -6.0934 0.6461
-13 7 2 2.1713 0.4342
-13 7 3 -1.8393 -0.3622
-13 7 4 -14.0875 0.2069
-13 7 5 -5.5808 0.8311
-13 7 6 -3.8669 -0.3454
-13 7 7 -3.3488 -0.2227
-13 7 8 -4.1999 -0.2382
-13 7 9 -1.5529 0.1204
-13 7 10 8.6484 -0.3792
-13 7 11 -2.8101 -0.0900
-13 7 12 -1.9600 -0.1231
-13 7 13 0.0402 -0.3264
-13 7 14 -2.7573 -0.0135
-13 7 15 -1.1025 -0.1705
-13 7 16 -4.8197 0.0561
-13 7 17 -0.5903 0.1744
-13 7 18 3.1581 -0.2711
-13 7 19 2.4458 -0.1299
-13 7 20 -2.2708 0.0423
-13 7 21 1.9189 0.3133
-13 7 22 -0.8148 0.1106
-13 7 23 1.1384 -0.0971
-13 7 24 -0.3783 0.1649
-13 7 25 -3.0075 -0.0061
-13 7 26 3.9018 -0.1923
-13 7 27 1.0194 -0.0817
-13 7 28 2.6222 -0.0536
-13 7 29 -2.1639 -0.0597
-13 7 30 -2.9599 0.0040
-13 7 31 2.0467 0.0361
-13 7 32 0.0386 0.0284
-13 7 33 1.5536 0.0444
-13 7 34 -3.7725 -0.0270
-13 7 35 -4.2158 0.0168
-13 7 36 2.7662 -0.0240
-13 9 1 10.7443 0.3224
-13 9 2 -1.2034 -0.0536
-13 9 3 1.4947 -0.0311
-13 9 4 -4.0840 0.4588
-13 9 5 -1.6460 0.6928
-13 9 6 -11.1611 -0.1622
-13 9 7 -14.2999 -0.0417
-13 9 8 -3.3548 0.0229
-13 9 9 -4.0022 -0.0130
-13 9 10 2.0045 -0.3723
-13 9 11 -0.6819 -0.1127
-13 9 12 5.1327 -0.1822
-13 9 13 -1.6937 -0.2025
-13 9 14 4.0242 -0.1894
-13 9 15 4.3185 0.0468
-13 9 16 1.0223 -0.0827
-13 9 17 3.0007 -0.0222
-13 9 18 1.1962 -0.1263
-13 9 19 -0.3907 -0.0027
-13 9 20 -0.3162 0.0756
-13 9 21 4.0319 -0.0268
-13 9 22 -2.7454 -0.0376
-13 9 23 -5.9784 -0.0500
-13 9 24 1.5866 -0.0069
-13 9 25 -1.1103 0.1205
-13 9 26 -0.6114 -0.0339
-13 9 27 -0.6706 0.0014
-13 9 28 3.0757 0.0496
-13 9 29 -0.3899 -0.0044
-13 9 30 -1.5516 -0.0290
-13 9 31 0.7535 -0.0246
-13 9 32 -0.2276 -0.0908
-13 9 33 1.5246 -0.0209
-13 9 34 3.4266 0.0182
-13 9 35 -0.1086 -0.0317
-13 11 1 3.4569 -0.0564
-13 11 2 0.6007 0.1646
-13 11 3 4.5808 -0.1139
-13 11 4 -3.0583 0.0902
-13 11 5 -5.0941 0.1231
-13 11 6 5.0228 0.0417
-13 11 7 -2.8328 0.1346
-13 11 8 -2.5063 0.0408
-13 11 9 -10.1573 -0.1218
-13 11 10 6.7678 -0.1531
-13 11 11 -0.3988 0.2125
-13 11 12 1.6082 -0.1976
-13 11 13 7.9825 -0.2622
-13 11 14 2.7823 0.0392
-13 11 15 0.6776 -0.1207
-13 11 16 2.8565 -0.0724
-13 11 17 1.9093 0.0760
-13 11 18 4.5600 -0.1194
-13 11 19 0.1433 -0.0777
-13 11 20 0.2240 -0.1169
-13 11 21 1.9001 0.0796
-13 11 22 4.5338 0.1153
-13 11 23 -2.7373 -0.0044
-13 11 24 -4.8747 0.0145
-13 11 25 -4.0550 -0.0665
-13 11 26 -0.1141 -0.0404
-13 11 27 -4.2018 -0.0198
-13 11 28 -0.1215 -0.0235
-13 11 29 0.9919 -0.0399
-13 11 30 -0.0599 -0.0309
-13 11 31 0.9226 -0.0060
-13 11 32 -2.1160 -0.0224
-13 11 33 -1.1385 -0.0196
-13 11 34 3.4809 0.0838
-13 13 1 11.3434 0.0472
-13 13 2 4.3670 0.2335
-13 13 3 -0.2287 -0.1793
-13 13 4 5.4850 -0.0628
-13 13 5 -1.3116 0.1677
-13 13 6 1.7622 0.1432
-13 13 7 -3.3145 -0.0553
-13 13 8 3.2442 -0.0567
-13 13 9 -0.3438 0.0364
-13 13 10 1.0736 0.0837
-13 13 11 2.5020 0.0359
-13 13 12 5.1473 -0.0623
-13 13 13 5.4603 -0.1134
-13 13 14 5.3265 0.0807
-13 13 15 1.7364 -0.1062
-13 13 16 3.5421 -0.1297
-13 13 17 1.2425 -0.0423
-13 13 18 6.0646 -0.0121
-13 13 19 1.4295 -0.0736
-13 13 20 -3.1564 0.0329
-13 13 21 -5.0633 0.0655
-13 13 22 -1.1900 0.0385
-13 13 23 -1.8447 -0.1363
-13 13 24 -2.5711 -0.0533
-13 13 25 -3.0225 0.0293
-13 13 26 -0.5766 0.0480
-13 13 27 -4.4898 -0.0041
-13 13 28 -0.6725 -0.0111
-13 13 29 -0.9299 0.0381
-13 13 30 -0.6991 -0.0071
-13 13 31 -2.9083 -0.0266
-13 13 32 5.5202 -0.0437
-13 13 33 0.6256 -0.0805
-13 15 1 -2.5310 0.1728
-13 15 2 6.1579 0.1356
-13 15 3 4.6410 -0.1462
-13 15 4 5.9273 -0.1003
-13 15 5 2.6673 0.1330
-13 15 6 4.4258 0.0447
-13 15 7 2.8111 -0.0685
-13 15 8 5.3498 0.0590
-13 15 9 0.0158 0.0936
-13 15 10 -0.5668 0.0700
-13 15 11 4.5617 0.1087
-13 15 12 -4.9398 0.1077
-13 15 13 5.7961 -0.1037
-13 15 14 10.2200 0.0631
-13 15 15 0.0619 0.0201
-13 15 16 -0.0819 -0.0662
-13 15 17 -0.5139 -0.0009
-13 15 18 3.0113 0.0235
-13 15 19 -0.6378 -0.1081
-13 15 20 -1.3809 -0.0756
-13 15 21 -0.3151 -0.0635
-13 15 22 -0.9154 0.0293
-13 15 23 -5.8556 0.0407
-13 15 24 -5.5462 0.0591
-13 15 25 -6.2280 -0.0225
-13 15 26 -0.2128 -0.0220
-13 15 27 -3.9974 -0.0177
-13 15 28 0.2051 -0.0019
-13 15 29 -2.3451 0.0064
-13 15 30 5.3334 -0.0162
-13 15 31 -1.5996 0.0200
-13 15 32 -1.8054 0.0138
-13 17 1 0.7280 0.0480
-13 17 2 1.9482 0.0990
-13 17 3 0.3408 -0.0780
-13 17 4 3.9513 -0.0841
-13 17 5 6.6305 0.0186
-13 17 6 3.4005 0.0785
-13 17 7 2.4110 0.0657
-13 17 8 0.6045 -0.0119
-13 17 9 6.7458 -0.0504
-13 17 10 -1.7651 0.0075
-13 17 11 1.6924 0.2167
-13 17 12 0.8315 -0.0167
-13 17 13 -1.2610 -0.0599
-13 17 14 1.7069 0.0999
-13 17 15 5.0835 0.1170
-13 17 16 -0.2949 0.0184
-13 17 17 0.0878 -0.0637
-13 17 18 1.8372 -0.0152
-13 17 19 0.2767 0.0118
-13 17 20 2.4448 -0.0799
-13 17 21 -6.6302 0.0536
-13 17 22 -5.4690 0.0856
-13 17 23 -4.9158 0.0125
-13 17 24 -2.2518 -0.0524
-13 17 25 -5.3253 -0.1064
-13 17 26 0.1320 0.0239
-13 17 27 -3.7597 0.0233
-13 17 28 2.0989 0.0002
-13 17 29 0.8519 0.0947
-13 17 30 3.2441 0.0319
-13 19 1 -3.2048 -0.0262
-13 19 2 0.3460 0.1753
-13 19 3 -2.1763 -0.0584
-13 19 4 1.8685 -0.1456
-13 19 5 4.1788 -0.1308
-13 19 6 3.7945 -0.0022
-13 19 7 -1.9669 0.0018
-13 19 8 4.2520 -0.0806
-13 19 9 6.3275 -0.1221
-13 19 10 -4.7188 0.1178
-13 19 11 5.2537 0.2163
-13 19 12 -2.9090 -0.0918
-13 19 13 6.6354 -0.0219
-13 19 14 -1.0494 0.1226
-13 19 15 -0.8272 0.0893
-13 19 16 6.1039 -0.1395
-13 19 17 -5.6026 -0.0003
-13 19 18 1.1751 0.0409
-13 19 19 -2.0959 0.0364
-13 19 20 2.2742 -0.0435
-13 19 21 1.2121 0.0482
-13 19 22 1.1576 -0.0067
-13 19 23 -4.6045 -0.0625
-13 19 24 -1.5330 0.0098
-13 19 25 -2.6492 0.0467
-13 19 26 0.3461 0.0228
-13 19 27 -2.1640 0.0453
-13 19 28 0.2650 -0.0422
-13 19 29 1.0834 -0.0169
-13 21 1 -0.6522 -0.0620
-13 21 2 0.8923 0.2440
-13 21 3 -1.2929 -0.0067
-13 21 4 -0.7715 -0.1081
-13 21 5 -2.5075 -0.1670
-13 21 6 4.5809 0.0294
-13 21 7 0.2087 -0.0504
-13 21 8 -4.9551 -0.0913
-13 21 9 7.9919 -0.0631
-13 21 10 0.0847 -0.0318
-13 21 11 0.4069 0.0689
-13 21 12 3.3171 -0.0611
-13 21 13 0.9373 -0.0664
-13 21 14 10.4333 0.0831
-13 21 15 2.7600 0.0556
-13 21 16 0.3812 0.0235
-13 21 17 1.1233 -0.0613
-13 21 18 -0.3897 0.0255
-13 21 19 -1.1180 0.0467
-13 21 20 -0.6286 -0.0614
-13 21 21 -2.3147 -0.0378
-13 21 22 4.3081 -0.0288
-13 21 23 -3.5873 0.0319
-13 21 24 0.2678 0.0024
-13 21 25 2.7164 0.0008
-13 21 26 3.9904 -0.0364
-13 23 1 2.1787 -0.0130
-13 23 2 2.4024 0.1289
-13 23 3 -5.6153 0.0581
-13 23 4 1.5246 -0.1249
-13 23 5 -3.6606 -0.0697
-13 23 6 9.7647 0.0264
-13 23 7 -3.5454 -0.0149
-13 23 8 1.2577 -0.0005
-13 23 9 3.1952 -0.1454
-13 23 10 6.1715 0.0475
-13 23 11 1.3926 0.1341
-13 23 12 -2.5271 -0.0018
-13 23 13 4.8224 -0.1649
-13 23 14 -0.8523 0.0333
-13 23 15 7.1656 0.0377
-13 23 16 5.4907 0.0221
-13 23 17 5.5648 -0.0987
-13 23 18 -0.5125 0.0120
-13 23 19 -7.9598 -0.0162
-13 23 20 5.2340 0.0047
-13 23 21 -0.7086 -0.0053
-13 23 22 1.4069 0.0427
-13 23 23 0.7376 -0.0108
-13 23 24 0.1743 -0.0489
-13 25 1 -1.7390 0.0636
-13 25 2 5.4602 0.1170
-13 25 3 -6.9868 0.0724
-13 25 4 4.1740 -0.0652
-13 25 5 -6.9571 -0.0427
-13 25 6 2.8216 0.0176
-13 25 7 5.3697 0.0813
-13 25 8 -0.2582 0.0021
-13 25 9 2.3194 -0.0676
-13 25 10 6.1271 0.0261
-13 25 11 6.6272 0.1353
-13 25 12 3.0004 -0.0144
-13 25 13 3.7860 -0.1655
-13 25 14 0.2784 0.0927
-13 25 15 3.8771 0.0967
-13 25 16 -0.1821 0.0517
-13 25 17 -1.0899 -0.1037
-13 25 18 1.9321 0.0308
-13 25 19 2.1599 -0.0161
-13 25 20 -2.7617 0.0154
-13 25 21 -2.8691 -0.0432
-13 27 1 5.2591 -0.0447
-13 27 2 5.1169 0.0342
-13 27 3 0.4115 0.1533
-13 27 4 1.9237 -0.0747
-13 27 5 -3.5205 -0.0460
-13 27 6 2.1163 0.0138
-13 27 7 -0.2001 0.1335
-13 27 8 7.3884 0.0553
-13 27 9 -3.3178 -0.0342
-13 27 10 5.1777 0.0979
-13 27 11 7.6121 0.1735
-13 27 12 2.9523 -0.0249
-13 27 13 5.6269 -0.0764
-13 27 14 -4.8561 0.0443
-13 27 15 4.0168 0.0490
-13 27 16 -0.9905 0.0095
-13 29 1 -2.8330 -0.1045
-13 29 2 6.9251 0.0703
-13 29 3 -2.2465 0.0960
-13 29 4 1.1296 -0.0819
-13 29 5 -2.4082 -0.1007
-13 29 6 3.4183 -0.0147
-13 29 7 -1.8070 0.0750
-13 29 8 6.3420 -0.0087
-13 29 9 3.4069 0.0389
-13 29 10 -0.5705 0.1184
-12 0 2 -16.2745 2.2234
-12 0 4 -21.4010 -4.3659
-12 0 6 -17.6755 4.4394
-12 0 8 33.7225 -2.1880
-12 0 10 0.4173 1.2126
-12 0 12 -2.5661 0.0012
-12 0 14 -4.1840 -1.3906
-12 0 16 -4.7096 0.3208
-12 0 18 -5.8839 4.0328
-12 0 20 -9.6536 -1.8936
-12 0 22 -5.6106 0.3825
-12 0 24 -3.9977 -0.3007
-12 0 26 3.6486 0.6175
-12 0 28 -1.4503 -0.1701
-12 0 30 -0.7521 0.0200
-12 0 32 -1.3404 -0.0804
-12 0 34 5.9303 0.0900
-12 0 36 5.6810 0.0229
-12 2 1 10.0294 -0.4372
-12 2 2 7.2044 -0.8296
-12 2 3 33.2561 0.4452
-12 2 4 -36.4605 -0.5777
-12 2 5 -18.2283 -0.3275
-12 2 6 -7.5765 0.6668
-12 2 7 -20.8548 0.9807
-12 2 8 3.4767 0.3018
-12 2 9 14.5985 0.1158
-12 2 10 1.9442 0.4707
-12 2 11 -1.2515 -0.0355
-12 2 12 11.0854 -0.3950
-12 2 13 0.0387 0.1248
-12 2 14 1.9798 0.2914
-12 2 15 -0.5298 -0.8881
-12 2 16 -3.7445 0.0178
-12 2 17 -2.6336 -0.5668
-12 2 18 -8.0716 0.1577
-12 2 19 0.8974 0.7983
-12 2 20 -6.2668 0.1508
-12 2 21 -1.2573 -0.0023
-12 2 22 -3.2667 0.6808
-12 2 23 0.6111 0.1427
-12 2 24 -9.3604 -0.0323
-12 2 25 -2.5092 0.0881
-12 2 26 -0.8985 0.0789
-12 2 27 6.3464 -0.0650
-12 2 28 2.7859 -0.0672
-12 2 29 -0.4490 0.0228
-12 2 30 0.5537 0.0102
-12 2 31 -0.8363 0.0107
-12 2 32 2.7358 0.0146
-12 2 33 -5.0169 -0.0701
-12 2 34 4.3061 0.0240
-12 2 35 2.3124 0.0128
-12 2 36 0.6062 0.0472
-12 2 37 0.0639 0.0374
-12 4 1 30.5250 -1.1930
-12 4 2 -15.8140 -0.0234
-12 4 3 10.6544 1.2831
-12 4 4 22.2004 -0.2624
-12 4 5 -1.2313 -0.2138
-12 4 6 -7.7068 0.8518
-12 4 7 -21.3594 1.1906
-12 4 8 -14.5195 -0.1017
-12 4 9 -3.6799 0.0953
-12 4 10 7.0610 0.2258
-12 4 11 -3.9681 0.0769
-12 4 12 -2.1120 -0.2447
-12 4 13 -0.0568 -0.1434
-12 4 14 -4.2371 0.2052
-12 4 15 2.0611 -0.2917
-12 4 16 0.0631 -0.1857
-12 4 17 0.7366 -0.2845
-12 4 18 -0.3292 0.5439
-12 4 19 -1.7071 0.4128
-12 4 20 -2.0424 -0.3768
-12 4 21 1.9567 -0.2923
-12 4 22 -1.9629 0.1088
-12 4 23 4.9707 0.1393
-12 4 24 -1.3656 -0.2524
-12 4 25 -2.6589 -0.0326
-12 4 26 -2.5062 0.1907
-12 4 27 -3.2595 0.0906
-12 4 28 5.5545 0.1270
-12 4 29 -0.8789 -0.0629
-12 4 30 -3.2277 0.1004
-12 4 31 -0.8654 0.0250
-12 4 32 3.8660 -0.0731
-12 4 33 -4.2137 0.0693
-12 4 34 -4.9089 0.0449
-12 4 35 -0.8736 -0.0254
-12 4 36 2.8471 0.0293
-12 4 37 1.3182 -0.0414
-12 6 1 6.5466 -0.3458
-12 6 2 8.6877 0.5115
-12 6 3 3.7342 0.3494
-12 6 4 5.9438 -0.4500
-12 6 5 -11.1771 0.0532
-12 6 6 -4.5285 0.6491
-12 6 7 -1.2671 0.4311
-12 6 8 -15.1848 -0.1599
-12 6 9 -13.2081 0.2106
-12 6 10 -5.6107 0.3799
-12 6 11 6.3904 -0.1720
-12 6 12 -2.1097 -0.1532
-12 6 13 -2.6269 -0.0267
-12 6 14 0.8028 -0.1562
-12 6 15 -2.5450 -0.1137
-12 6 16 1.4251 -0.3162
-12 6 17 -3.0430 -0.1132
-12 6 18 -3.0942 0.1192
-12 6 19 4.1908 0.0294
-12 6 20 -1.3134 -0.2635
-12 6 21 -0.6220 -0.1292
-12 6 22 2.0411 0.1109
-12 6 23 0.2776 0.1532
-12 6 24 3.1487 -0.1391
-12 6 25 -2.4010 0.0954
-12 6 26 -2.1199 0.1403
-12 6 27 -1.3315 -0.1549
-12 6 28 0.9701 -0.0476
-12 6 29 1.4618 0.0484
-12 6 30 2.7152 -0.1038
-12 6 31 -7.6873 0.0297
-12 6 32 0.6219 0.0755
-12 6 33 1.9822 -0.0113
-12 6 34 0.4342 0.0295
-12 6 35 -2.4023 0.0139
-12 6 36 -2.6188 0.0057
-12 8 1 2.4630 -0.2423
-12 8 2 17.7166 -0.1132
-12 8 3 -11.4691 -0.0593
-12 8 4 7.9016 0.0360
-12 8 5 1.6197 -0.2443
-12 8 6 -0.2527 0.2174
-12 8 7 -6.3347 0.2263
-12 8 8 -12.5432 0.0771
-12 8 9 -9.4211 0.1697
-12 8 10 -15.0429 -0.0818
-12 8 11 -5.2866 -0.0070
-12 8 12 0.8979 -0.1752
-12 8 13 0.5490 -0.0064
-12 8 14 -6.1487 -0.1116
-12 8 15 2.1206 -0.1494
-12 8 16 1.2115 0.0840
-12 8 17 3.3299 -0.1593
-12 8 18 2.3400 0.0026
-12 8 19 0.7580 0.1222
-12 8 20 3.4505 -0.0878
-12 8 21 -1.3625 -0.0789
-12 8 22 3.5126 -0.2429
-12 8 23 2.6211 0.0398
-12 8 24 -3.8978 -0.1441
-12 8 25 -0.0374 -0.1624
-12 8 26 -1.2850 0.1135
-12 8 27 -7.1193 -0.0349
-12 8 28 0.9671 -0.0089
-12 8 29 -3.7940 0.1277
-12 8 30 2.9798 0.0339
-12 8 31 -0.6759 0.0411
-12 8 32 0.9915 0.0342
-12 8 33 -1.4399 -0.0425
-12 8 34 -1.0684 -0.0224
-12 8 35 4.6519 0.0004
-12 8 36 2.2066 -0.0179
-12 10 1 -25.0033 -0.5266
-12 10 2 8.2214 -0.3709
-12 10 3 -10.2943 0.2819
-12 10 4 6.0762 -0.0154
-12 10 5 -7.9230 -0.3900
-12 10 6 -11.4945 -0.2423
-12 10 7 4.9260 0.2264
-12 10 8 -3.0002 0.0030
-12 10 9 -5.8564 -0.0395
-12 10 10 -11.2410 0.0833
-12 10 11 0.3670 0.0379
-12 10 12 -6.4970 0.1444
-12 10 13 -2.0263 0.0052
-12 10 14 2.6133 0.0350
-12 10 15 0.0871 0.0094
-12 10 16 0.4274 -0.0282
-12 10 17 1.4407 -0.0989
-12 10 18 0.4042 0.0702
-12 10 19 2.9283 0.0532
-12 10 20 2.9218 -0.1194
-12 10 21 0.9247 -0.2060
-12 10 22 -1.9384 -0.0087
-12 10 23 5.0783 0.1031
-12 10 24 3.4088 0.0243
-12 10 25 -5.3172 -0.0666
-12 10 26 1.3326 -0.0004
-12 10 27 -0.8284 -0.0535
-12 10 28 0.1258 -0.0574
-12 10 29 -3.4146 -0.0096
-12 10 30 1.7519 -0.0384
-12 10 31 -0.1656 -0.0433
-12 10 32 1.7739 0.0147
-12 10 33 2.1335 0.0202
-12 10 34 -1.9355 -0.0541
-12 10 35 0.7205 0.0749
-12 12 1 -26.6337 -0.3593
-12 12 2 3.3007 -0.2552
-12 12 3 -11.3612 0.2388
-12 12 4 -4.7697 -0.0788
-12 12 5 -1.3709 -0.0730
-12 12 6 -2.3077 0.1217
-12 12 7 -4.3507 0.1414
-12 12 8 -2.9044 -0.0990
-12 12 9 -0.0829 0.0155
-12 12 10 -7.2657 0.1571
-12 12 11 -3.1061 -0.0321
-12 12 12 0.9441 0.0661
-12 12 13 2.8750 0.1774
-12 12 14 -4.2243 0.0944
-12 12 15 6.4847 0.0124
-12 12 16 2.5954 0.1465
-12 12 17 -0.4471 -0.0226
-12 12 18 2.7464 0.0375
-12 12 19 3.1699 0.0110
-12 12 20 6.2485 0.0105
-12 12 21 -1.8629 -0.0050
-12 12 22 -1.1478 -0.0537
-12 12 23 -1.6962 -0.0524
-12 12 24 2.8643 -0.0640
-12 12 25 -0.8659 -0.1147
-12 12 26 -0.0584 0.0468
-12 12 27 -1.1782 -0.0193
-12 12 28 4.5712 -0.0461
-12 12 29 0.2643 -0.0002
-12 12 30 3.3537 0.0307
-12 12 31 0.8709 -0.0045
-12 12 32 -0.0405 0.0550
-12 12 33 6.2443 0.0187
-12 12 34 0.9904 -0.0526
-12 14 1 -18.7602 -0.0202
-12 14 2 -7.9537 -0.1682
-12 14 3 -8.2253 0.1172
-12 14 4 -1.7542 0.1051
-12 14 5 -6.4487 -0.0811
-12 14 6 -4.4460 -0.0768
-12 14 7 -0.6639 -0.0025
-12 14 8 -0.4525 0.0561
-12 14 9 2.3448 0.0651
-12 14 10 -3.8146 0.0175
-12 14 11 2.5136 -0.0859
-12 14 12 -1.4214 0.1066
-12 14 13 -1.6819 0.2458
-12 14 14 -0.5131 -0.0324
-12 14 15 3.8163 0.0298
-12 14 16 6.2280 0.1684
-12 14 17 -0.3230 0.0499
-12 14 18 2.9455 0.0879
-12 14 19 -0.6397 0.0934
-12 14 20 3.6460 0.0090
-12 14 21 0.7555 -0.0687
-12 14 22 3.6832 -0.1515
-12 14 23 -1.1205 -0.0106
-12 14 24 2.9375 0.1063
-12 14 25 -3.6985 0.0181
-12 14 26 1.7337 0.0004
-12 14 27 -0.8441 -0.0653
-12 14 28 6.4035 -0.0247
-12 14 29 1.0071 -0.0437
-12 14 30 1.5432 -0.0657
-12 14 31 4.6479 -0.0330
-12 14 32 1.5667 0.0224
-12 14 33 -0.9168 0.0312
-12 16 1 -9.7456 -0.1303
-12 16 2 -4.6442 -0.2178
-12 16 3 -8.2772 0.0085
-12 16 4 -6.1983 0.1894
-12 16 5 -5.4881 -0.1025
-12 16 6 1.4873 -0.1080
-12 16 7 -0.6888 -0.0008
-12 16 8 0.2180 0.1222
-12 16 9 -1.6617 -0.0672
-12 16 10 0.9308 -0.1253
-12 16 11 0.2248 -0.1479
-12 16 12 -2.0781 0.0495
-12 16 13 4.6660 0.0233
-12 16 14 -4.4171 -0.0856
-12 16 15 -1.7559 -0.0068
-12 16 16 5.8941 0.1193
-12 16 17 -0.5012 0.1705
-12 16 18 0.6487 -0.0527
-12 16 19 -0.6504 0.0705
-12 16 20 7.4295 0.0249
-12 16 21 2.9531 -0.0111
-12 16 22 2.0455 0.0338
-12 16 23 -1.6831 0.0765
-12 16 24 3.4275 0.0165
-12 16 25 -5.1806 -0.0574
-12 16 26 1.3655 -0.0899
-12 16 27 -2.1508 -0.0006
-12 16 28 0.4123 -0.0431
-12 16 29 0.5503 0.0351
-12 16 30 7.4745 0.0013
-12 16 31 0.2906 0.0151
-12 16 32 3.7013 -0.0209
-12 18 1 -2.7172 -0.0759
-12 18 2 -5.6606 -0.2159
-12 18 3 -6.4524 0.0041
-12 18 4 -3.8063 0.2343
-12 18 5 -6.7801 -0.1138
-12 18 6 -3.4156 -0.0768
-12 18 7 -1.2659 -0.2014
-12 18 8 -1.3712 -0.0084
-12 18 9 1.6250 -0.1678
-12 18 10 -0.4049 -0.0766
-12 18 11 -1.3153 -0.1173
-12 18 12 -0.5779 -0.0163
-12 18 13 -3.1877 0.0772
-12 18 14 1.3986 -0.0492
-12 18 15 -3.0155 -0.0163
-12 18 16 0.2430 0.0175
-12 18 17 6.0613 0.0202
-12 18 18 -2.7672 -0.0088
-12 18 19 -1.4692 -0.0112
-12 18 20 -0.9782 0.0484
-12 18 21 -0.6990 0.0699
-12 18 22 4.1500 -0.0516
-12 18 23 1.5420 -0.0204
-12 18 24 4.5322 -0.0380
-12 18 25 -0.9851 0.0867
-12 18 26 -2.7414 0.0134
-12 18 27 -2.2959 0.0299
-12 18 28 4.4255 0.0268
-12 18 29 -6.1551 0.0245
-12 18 30 -0.3063 -0.0618
-12 20 1 -1.2771 -0.1025
-12 20 2 -2.1692 -0.2090
-12 20 3 -1.5456 -0.0258
-12 20 4 -1.9408 0.1728
-12 20 5 -7.3866 0.0022
-12 20 6 -3.0743 -0.0373
-12 20 7 -1.7891 -0.0821
-12 20 8 2.8763 0.0511
-12 20 9 -9.3322 0.0141
-12 20 10 2.3579 0.0053
-12 20 11 0.5573 -0.2659
-12 20 12 -4.3245 0.0026
-12 20 13 1.0268 0.0879
-12 20 14 -7.2422 -0.1163
-12 20 15 3.2308 -0.1276
-12 20 16 -3.7940 0.0462
-12 20 17 0.6361 0.0943
-12 20 18 6.4586 -0.0462
-12 20 19 -1.7097 -0.0104
-12 20 20 -1.9455 0.0973
-12 20 21 -1.2647 0.0107
-12 20 22 -3.2587 -0.0858
-12 20 23 -0.0516 0.0238
-12 20 24 -2.4516 0.0864
-12 20 25 -2.3648 0.0364
-12 20 26 0.5726 -0.0042
-12 20 27 -2.4913 -0.0227
-12 20 28 0.5619 -0.0456
-12 22 1 -5.6984 0.0576
-12 22 2 1.7401 -0.1340
-12 22 3 -2.4113 -0.0251
-12 22 4 -1.0403 0.1886
-12 22 5 -5.3839 0.0228
-12 22 6 0.3138 -0.0295
-12 22 7 -0.5598 -0.0840
-12 22 8 -0.4231 0.1007
-12 22 9 -0.6786 0.0825
-12 22 10 -3.9615 -0.0691
-12 22 11 3.4097 -0.0564
-12 22 12 -1.9340 0.0784
-12 22 13 -3.0731 0.1596
-12 22 14 -0.2364 -0.0981
-12 22 15 -5.9367 -0.0838
-12 22 16 -2.5448 0.0179
-12 22 17 -0.0481 0.0257
-12 22 18 3.4767 -0.0121
-12 22 19 2.6927 -0.0945
-12 22 20 -6.7767 0.0171
-12 22 21 0.8908 0.0007
-12 22 22 -1.6238 0.0327
-12 22 23 -3.2608 0.0426
-12 22 24 1.7982 0.0621
-12 22 25 -4.8621 0.0127
-12 22 26 -6.6599 -0.0203
-12 24 1 1.2852 0.1147
-12 24 2 -2.5112 -0.0918
-12 24 3 -2.9567 -0.0420
-12 24 4 0.1650 0.1366
-12 24 5 -4.9386 0.1450
-12 24 6 -2.4576 -0.0400
-12 24 7 -2.8629 -0.0209
-12 24 8 8.2519 0.0690
-12 24 9 -3.0439 0.1047
-12 24 10 -0.3452 0.0206
-12 24 11 -2.3484 -0.0441
-12 24 12 0.4432 0.0111
-12 24 13 3.0779 0.1124
-12 24 14 -2.7909 -0.0831
-12 24 15 1.5957 -0.0698
-12 24 16 -2.8682 0.0338
-12 24 17 -3.4021 0.0393
-12 24 18 -3.6766 -0.0125
-12 24 19 5.3249 -0.0834
-12 24 20 3.0959 0.0345
-12 24 21 -5.8171 0.0445
-12 24 22 -0.0413 0.0282
-12 24 23 -3.6801 -0.0036
-12 26 1 -3.9477 0.1157
-12 26 2 3.7638 -0.1736
-12 26 3 -2.4430 -0.0807
-12 26 4 10.7811 0.1322
-12 26 5 -5.1926 0.0512
-12 26 6 -1.0245 -0.0194
-12 26 7 -6.4157 -0.0661
-12 26 8 -0.4061 0.0151
-12 26 9 3.7453 0.0661
-12 26 10 -3.0484 0.0211
-12 26 11 -0.6961 -0.0468
-12 26 12 -1.6773 0.0533
-12 26 13 3.6137 0.1624
-12 26 14 2.9807 0.0148
-12 26 15 0.2100 -0.1049
-12 26 16 -3.2930 -0.0124
-12 26 17 0.1982 0.0454
-12 26 18 1.5037 -0.0187
-12 26 19 0.0497 -0.1040
-12 26 20 -0.4295 0.0263
-12 28 1 -9.6275 0.1282
-12 28 2 -1.3615 -0.0785
-12 28 3 -3.5769 0.0014
-12 28 4 -2.2329 0.0499
-12 28 5 0.1821 0.0071
-12 28 6 1.6396 -0.0605
-12 28 7 -4.2108 -0.1420
-12 28 8 -1.6479 -0.0010
-12 28 9 0.7874 -0.0281
-12 28 10 4.5508 0.0560
-12 28 11 -0.9586 -0.0600
-12 28 12 -5.4575 0.1167
-12 28 13 -0.7537 0.1952
-12 28 14 1.7899 0.0020
-12 28 15 5.0518 -0.1711
-12 30 1 0.5591 0.1207
-12 30 2 -0.9425 0.0152
-12 30 3 -4.6354 -0.0884
-12 30 4 2.1007 0.0450
-12 30 5 -1.1326 0.0176
-12 30 6 1.3044 -0.0028
-11 1 1 -16.4169 2.9665
-11 1 2 32.2192 -0.7085
-11 1 3 26.4304 -1.4521
-11 1 4 54.0151 0.7109
-11 1 5 10.0333 0.1090
-11 1 6 6.9703 -2.1062
-11 1 7 2.1940 -1.8925
-11 1 8 -3.9347 1.6278
-11 1 9 -19.7470 0.1421
-11 1 10 29.1271 -0.5459
-11 1 11 1.2154 -0.1708
-11 1 12 12.1162 1.0782
-11 1 13 4.4440 -1.1282
-11 1 14 14.3872 0.2305
-11 1 15 7.4959 0.2756
-11 1 16 8.1133 0.0713
-11 1 17 2.0199 -0.0672
-11 1 18 2.8619 -1.2162
-11 1 19 0.8709 -1.6066
-11 1 20 -3.4047 1.5865
-11 1 21 -1.1837 0.4945
-11 1 22 -3.5242 -0.7970
-11 1 23 -0.0889 0.3810
-11 1 24 -1.9774 0.3397
-11 1 25 -4.1315 0.2137
-11 1 26 0.3663 -0.2919
-11 1 27 -2.8497 -0.0585
-11 1 28 8.9059 0.2615
-11 1 29 1.8360 0.0055
-11 1 30 7.9716 0.1337
-11 1 31 -0.0967 0.0900
-11 1 32 -1.5629 0.1154
-11 1 33 -0.3980 0.0591
-11 1 34 -6.4056 -0.1323
-11 1 35 -1.6122 -0.0947
-11 1 36 -3.5270 0.0016
-11 1 37 -2.7085 -0.0160
-11 3 1 -3.2654 -0.2331
-11 3 2 37.0152 -0.8923
-11 3 3 -17.1241 -0.7104
-11 3 4 15.1350 0.7177
-11 3 5 47.0606 -0.3936
-11 3 6 38.5490 -1.1342
-11 3 7 13.3071 -0.2785
-11 3 8 14.2410 0.1237
-11 3 9 -17.6643 -0.6335
-11 3 10 5.1665 -0.2852
-11 3 11 8.6793 -0.6217
-11 3 12 11.9223 0.5156
-11 3 13 -0.7741 -0.5495
-11 3 14 10.4967 -0.1155
-11 3 15 -0.0554 -0.0012
-11 3 16 10.4431 0.4303
-11 3 17 0.7673 -0.1368
-11 3 18 3.9478 -0.0880
-11 3 19 0.5260 0.0808
-11 3 20 -2.0443 0.6761
-11 3 21 -2.1239 0.1437
-11 3 22 -2.0133 -0.4182
-11 3 23 -0.2741 -0.0761
-11 3 24 2.0560 0.1217
-11 3 25 2.3890 -0.0962
-11 3 26 0.2107 -0.2182
-11 3 27 -4.8308 0.0205
-11 3 28 0.5067 0.1061
-11 3 29 -0.6996 0.0370
-11 3 30 5.9064 0.0477
-11 3 31 -2.1218 0.1010
-11 3 32 -0.7983 0.0370
-11 3 33 -0.0225 -0.0046
-11 3 34 -3.3042 0.0360
-11 3 35 -5.6044 0.0322
-11 3 36 -6.0555 0.0145
-11 3 37 -1.4001 0.0461
-11 5 1 -14.4015 0.0335
-11 5 2 0.9186 0.5986
-11 5 3 23.7401 -0.4382
-11 5 4 15.0303 -0.1046
-11 5 5 8.4938 0.0275
-11 5 6 15.3752 -0.4630
-11 5 7 8.6354 -0.5825
-11 5 8 32.5161 -0.2168
-11 5 9 -4.8185 -0.1325
-11 5 10 3.1137 -0.2216
-11 5 11 -7.4599 -0.1290
-11 5 12 17.0476 0.1803
-11 5 13 0.7353 -0.0074
-11 5 14 10.2724 -0.2060
-11 5 15 2.5639 -0.0747
-11 5 16 4.3766 0.2535
-11 5 17 3.7263 -0.1371
-11 5 18 1.2827 0.0445
-11 5 19 -1.3923 -0.2568
-11 5 20 3.2788 0.1123
-11 5 21 -4.9485 0.3498
-11 5 22 -3.5832 -0.1190
-11 5 23 -3.3648 -0.0867
-11 5 24 -2.3156 0.0763
-11 5 25 2.3549 0.0257
-11 5 26 1.1563 -0.0210
-11 5 27 -4.6471 0.1266
-11 5 28 0.4298 -0.0991
-11 5 29 -4.9474 -0.0366
-11 5 30 4.2249 0.0596
-11 5 31 4.2094 -0.0995
-11 5 32 -5.5987 0.0511
-11 5 33 -2.1112 0.1065
-11 5 34 1.3404 -0.0291
-11 5 35 -0.4062 0.0052
-11 5 36 -3.2936 0.0077
-11 5 37 -0.8780 0.0053
-11 7 1 -26.2097 0.2685
-11 7 2 5.6945 0.4533
-11 7 3 -1.8621 -0.5822
-11 7 4 -0.9597 0.2046
-11 7 5 1.2920 0.5720
-11 7 6 25.3908 -0.3642
-11 7 7 -0.7755 -0.1606
-11 7 8 13.0988 -0.0813
-11 7 9 6.0062 0.2569
-11 7 10 6.1191 -0.2334
-11 7 11 -13.0975 -0.2635
-11 7 12 -0.5561 0.1849
-11 7 13 1.7523 -0.1011
-11 7 14 5.7280 -0.0740
-11 7 15 -2.9546 -0.1648
-11 7 16 4.9589 0.0000
-11 7 17 -4.5725 0.2409
-11 7 18 4.8422 -0.1549
-11 7 19 -2.0969 -0.0342
-11 7 20 2.0129 0.1901
-11 7 21 2.5991 0.3250
-11 7 22 -0.2449 -0.0712
-11 7 23 -1.0091 -0.2017
-11 7 24 2.0264 0.0118
-11 7 25 -3.1285 -0.0030
-11 7 26 4.1389 -0.2718
-11 7 27 -2.3710 0.0019
-11 7 28 -6.0966 -0.0240
-11 7 29 -2.4948 -0.1315
-11 7 30 -4.9789 0.0734
-11 7 31 -0.6782 0.0505
-11 7 32 2.8429 0.0247
-11 7 33 0.5586 0.0836
-11 7 34 -3.3825 0.0257
-11 7 35 1.4463 0.0180
-11 7 36 -1.1707 -0.0147
-11 9 1 -4.1728 0.5137
-11 9 2 -19.6912 0.3202
-11 9 3 -12.2045 -0.2474
-11 9 4 3.6115 0.3033
-11 9 5 -3.5629 0.3625
-11 9 6 1.4797 -0.0095
-11 9 7 -9.4259 -0.0573
-11 9 8 2.2186 0.1858
-11 9 9 1.8963 -0.0983
-11 9 10 1.5449 -0.1744
-11 9 11 -2.7867 -0.0021
-11 9 12 -0.9894 0.0140
-11 9 13 -9.1916 0.0125
-11 9 14 0.2350 -0.0835
-11 9 15 -2.3037 0.0065
-11 9 16 0.8970 -0.0253
-11 9 17 0.2067 0.0734
-11 9 18 0.0740 -0.1069
-11 9 19 -2.8690 -0.0377
-11 9 20 3.1335 0.0231
-11 9 21 -0.5964 0.0964
-11 9 22 6.0936 -0.0637
-11 9 23 -4.4764 -0.0135
-11 9 24 1.6636 0.0169
-11 9 25 2.6558 0.0761
-11 9 26 -3.4222 -0.0909
-11 9 27 1.8279 -0.0011
-11 9 28 0.2867 0.0639
-11 9 29 -0.6026 -0.1072
-11 9 30 -1.4865 -0.0169
-11 9 31 -0.9569 -0.0088
-11 9 32 -3.2711 -0.0989
-11 9 33 0.3013 0.0352
-11 9 34 2.2616 0.0369
-11 9 35 1.6744 -0.0532
-11 9 36 -3.2955 0.0796
-11 11 1 -0.1192 -0.0167
-11 11 2 -4.3860 0.3180
-11 11 3 -15.4682 -0.1427
-11 11 4 -7.0672 -0.1075
-11 11 5 -17.3192 0.1613
-11 11 6 -4.3722 0.2558
-11 11 7 0.1602 0.1808
-11 11 8 -15.7249 -0.0233
-11 11 9 3.4309 0.0524
-11 11 10 -4.7303 0.0424
-11 11 11 -6.9417 -0.1229
-11 11 12 -9.7305 -0.1320
-11 11 13 1.0111 -0.1296
-11 11 14 -0.2378 -0.0219
-11 11 15 -5.8022 -0.0449
-11 11 16 2.3657 -0.0852
-11 11 17 0.3838 0.0625
-11 11 18 1.2568 0.0605
-11 11 19 -1.0166 0.0385
-11 11 20 5.1597 0.0457
-11 11 21 3.7896 0.1663
-11 11 22 2.7368 0.1461
-11 11 23 3.3256 -0.0822
-11 11 24 -0.9876 -0.0890
-11 11 25 2.1947 -0.0448
-11 11 26 0.7544 -0.1023
-11 11 27 -3.0062 -0.0270
-11 11 28 -6.7989 0.0418
-11 11 29 -0.2289 -0.0843
-11 11 30 0.3309 -0.0086
-11 11 31 1.0362 0.0469
-11 11 32 -0.1545 -0.0056
-11 11 33 -0.5606 0.0305
-11 11 34 0.6341 0.0915
-11 11 35 4.1713 -0.0210
-11 13 1 8.1822 0.1339
-11 13 2 1.8931 0.2628
-11 13 3 -11.3358 -0.1499
-11 13 4 -6.3068 -0.2311
-11 13 5 -1.4921 0.2310
-11 13 6 -14.6622 -0.0347
-11 13 7 -4.6030 -0.1364
-11 13 8 -14.9105 -0.0965
-11 13 9 -1.3453 0.1016
-11 13 10 -6.5424 -0.0013
-11 13 11 0.3642 -0.0833
-11 13 12 -4.6221 -0.0756
-11 13 13 -3.4691 -0.1109
-11 13 14 -3.6418 0.0684
-11 13 15 2.2616 -0.0743
-11 13 16 -5.8976 -0.0609
-11 13 17 6.2214 0.0192
-11 13 18 4.5383 0.0047
-11 13 19 2.7072 0.0932
-11 13 20 1.6508 0.1111
-11 13 21 4.0555 0.0400
-11 13 22 5.8938 0.0290
-11 13 23 2.7421 -0.1132
-11 13 24 1.6237 0.0063
-11 13 25 2.9236 0.0606
-11 13 26 -3.5040 0.0464
-11 13 27 -0.5989 0.0208
-11 13 28 -4.4263 0.0364
-11 13 29 -1.6395 0.0217
-11 13 30 -3.5505 -0.0394
-11 13 31 -0.5152 0.0205
-11 13 32 0.1806 -0.0522
-11 13 33 -0.0927 -0.0269
-11 13 34 -2.2795 0.0270
-11 15 1 -3.3601 0.1232
-11 15 2 3.7436 0.0092
-11 15 3 -7.2354 -0.1487
-11 15 4 -7.0629 -0.3382
-11 15 5 -6.6773 0.0659
-11 15 6 -8.7924 0.0080
-11 15 7 0.7217 0.0218
-11 15 8 -10.4691 0.0094
-11 15 9 1.1357 0.0597
-11 15 10 -5.6401 0.0492
-11 15 11 2.1710 0.0103
-11 15 12 -6.4317 -0.0349
-11 15 13 3.6634 -0.0845
-11 15 14 -0.7770 -0.0479
-11 15 15 4.5699 0.0347
-11 15 16 -1.9231 -0.1595
-11 15 17 3.6749 0.0096
-11 15 18 2.5721 0.0766
-11 15 19 1.1365 -0.0133
-11 15 20 0.8097 0.0094
-11 15 21 6.2853 -0.0280
-11 15 22 5.2814 0.0572
-11 15 23 4.3273 0.0844
-11 15 24 1.2009 0.0150
-11 15 25 3.3440 0.0304
-11 15 26 -1.6202 -0.0260
-11 15 27 -3.1181 -0.0238
-11 15 28 -7.4272 0.0191
-11 15 29 -7.4774 -0.0008
-11 15 30 -6.4970 0.0357
-11 15 31 2.5480 0.0941
-11 15 32 -1.9293 -0.0246
-11 15 33 1.4412 0.0012
-11 17 1 4.8296 0.0910
-11 17 2 7.0725 0.1860
-11 17 3 -3.7867 -0.1007
-11 17 4 -3.6061 -0.1931
-11 17 5 -0.2374 -0.0062
-11 17 6 -5.9650 0.1692
-11 17 7 -5.3894 0.0775
-11 17 8 -5.2474 -0.1017
-11 17 9 -2.1823 -0.0454
-11 17 10 1.4228 0.0273
-11 17 11 0.7330 0.1248
-11 17 12 -1.2816 -0.0278
-11 17 13 4.1345 -0.0930
-11 17 14 -4.0270 0.1167
-11 17 15 7.4627 0.1255
-11 17 16 -2.2550 -0.0912
-11 17 17 3.4212 -0.0389
-11 17 18 5.9823 -0.0280
-11 17 19 4.3417 0.0338
-11 17 20 0.3795 -0.1172
-11 17 21 -1.4623 0.0448
-11 17 22 0.3094 0.0647
-11 17 23 0.3360 -0.0472
-11 17 24 -2.2992 -0.0846
-11 17 25 2.4191 -0.0068
-11 17 26 4.3197 0.0878
-11 17 27 -4.8620 0.0579
-11 17 28 -6.0116 0.0510
-11 17 29 3.0175 0.0779
-11 17 30 -10.4195 -0.0136
-11 17 31 -6.0907 0.0524
-11 19 1 -5.8966 -0.0320
-11 19 2 1.5496 0.1935
-11 19 3 -1.9813 -0.0686
-11 19 4 2.6581 -0.1867
-11 19 5 -2.8937 -0.0783
-11 19 6 -1.9048 0.1838
-11 19 7 -3.9753 -0.0125
-11 19 8 -1.7691 -0.0092
-11 19 9 -1.2749 0.0134
-11 19 10 -5.2638 0.2254
-11 19 11 1.1377 0.0694
-11 19 12 0.3595 -0.0766
-11 19 13 2.1559 -0.0240
-11 19 14 1.3009 0.0363
-11 19 15 1.9411 0.0513
-11 19 16 3.1325 -0.1323
-11 19 17 -1.8299 -0.0613
-11 19 18 -0.8435 -0.0208
-11 19 19 10.5335 0.0326
-11 19 20 1.0998 -0.0038
-11 19 21 -0.3947 0.0031
-11 19 22 -0.4154 0.0069
-11 19 23 -2.3306 -0.0444
-11 19 24 -1.7380 0.0025
-11 19 25 -8.6787 0.0530
-11 19 26 -2.4153 0.0400
-11 19 27 3.4512 0.0412
-11 19 28 -7.9565 -0.0248
-11 19 29 -3.0472 -0.0309
-11 19 30 -0.0095 -0.0249
-11 21 1 -2.7956 -0.0309
-11 21 2 -2.7004 0.2773
-11 21 3 -0.8480 0.0019
-11 21 4 -3.3461 -0.0988
-11 21 5 0.7722 -0.0291
-11 21 6 -2.3733 0.1192
-11 21 7 -3.0476 -0.0072
-11 21 8 -0.7173 -0.1068
-11 21 9 -6.4126 -0.0630
-11 21 10 1.9706 0.0324
-11 21 11 -7.7116 0.0125
-11 21 12 0.8324 0.0262
-11 21 13 0.4821 -0.1026
-11 21 14 -1.9253 0.0813
-11 21 15 7.7789 0.0944
-11 21 16 -2.0134 -0.0276
-11 21 17 5.7535 -0.0758
-11 21 18 -5.6588 0.0201
-11 21 19 1.1441 0.0505
-11 21 20 6.1525 -0.0788
-11 21 21 -1.4561 -0.1367
-11 21 22 0.5394 0.0117
-11 21 23 -1.5487 0.0068
-11 21 24 -2.1186 -0.0323
-11 21 25 0.5688 -0.0285
-11 21 26 -5.6124 0.0166
-11 21 27 -4.4252 0.0061
-11 21 28 -1.0955 0.0196
-11 23 1 -5.6876 0.0368
-11 23 2 -0.3434 0.1696
-11 23 3 -4.6722 0.0589
-11 23 4 -4.8402 -0.2313
-11 23 5 -1.7895 -0.0686
-11 23 6 -3.6841 0.1097
-11 23 7 -10.3941 0.0700
-11 23 8 -2.8579 -0.0406
-11 23 9 0.3863 -0.1055
-11 23 10 -2.4582 0.0307
-11 23 11 -0.5600 0.0872
-11 23 12 -5.6031 -0.0138
-11 23 13 -0.7085 -0.1339
-11 23 14 -1.0738 0.0424
-11 23 15 2.5631 0.0775
-11 23 16 4.4796 -0.0670
-11 23 17 6.6921 -0.0681
-11 23 18 -2.9717 0.0184
-11 23 19 -3.5354 0.0307
-11 23 20 1.4927 -0.0867
-11 23 21 6.2067 -0.0799
-11 23 22 -3.7955 0.0583
-11 23 23 1.3468 -0.0377
-11 23 24 -1.4903 -0.0460
-11 23 25 -2.8192 -0.0657
-11 25 1 -9.9716 -0.0420
-11 25 2 -10.3488 0.0799
-11 25 3 -0.9718 0.0549
-11 25 4 -5.3885 -0.1474
-11 25 5 5.9332 -0.0245
-11 25 6 0.3144 0.0315
-11 25 7 -2.8339 0.1321
-11 25 8 -9.2932 -0.0915
-11 25 9 -8.1699 -0.0893
-11 25 10 -0.1568 -0.0238
-11 25 11 -5.4113 0.0376
-11 25 12 2.6430 -0.0581
-11 25 13 -3.4677 -0.0742
-11 25 14 -2.1080 0.0807
-11 25 15 6.2464 0.1541
-11 25 16 -0.3812 -0.0284
-11 25 17 4.9699 -0.0462
-11 25 18 1.0237 0.0114
-11 25 19 3.2894 0.0345
-11 25 20 -4.0383 -0.0486
-11 25 21 2.5857 -0.0796
-11 25 22 -0.8462 -0.0276
-11 27 1 1.1940 -0.1031
-11 27 2 -9.6377 0.0577
-11 27 3 0.6098 0.1433
-11 27 4 -5.9286 -0.0432
-11 27 5 -11.7789 -0.0285
-11 27 6 1.1646 0.0567
-11 27 7 0.2141 0.0644
-11 27 8 -0.9528 -0.0803
-11 27 9 -5.4797 -0.0534
-11 27 10 -0.4702 -0.0514
-11 27 11 -0.1803 0.0466
-11 27 12 2.7908 0.0139
-11 27 13 -3.1118 -0.0599
-11 27 14 -5.7211 0.0534
-11 27 15 -0.2470 0.0972
-11 27 16 3.1239 -0.0200
-11 27 17 5.5652 -0.0782
-11 27 18 1.3969 -0.0242
-11 29 1 -0.2150 -0.1144
-11 29 2 -1.2310 0.0787
-11 29 3 -4.4781 0.0824
-11 29 4 -1.1041 -0.1189
-11 29 5 1.4188 -0.0543
-11 29 6 -4.0479 0.0503
-11 29 7 0.3697 0.0656
-11 29 8 2.2018 0.0018
-11 29 9 -9.2986 -0.0311
-11 29 10 -0.2800 0.0398
-11 29 11 -4.0104 -0.0418
-11 29 12 5.4191 -0.0273
-11 29 13 3.7753 -0.1300
-10 0 2 -48.0731 2.8711
-10 0 4 39.3518 -0.0942
-10 0 6 39.2594 0.5824
-10 0 8 12.0830 -3.7766
-10 0 10 -26.6998 0.1960
-10 0 12 -0.1528 -0.4342
-10 0 14 -2.9427 0.3013
-10 0 16 12.8753 0.5628
-10 0 18 3.5171 1.5828
-10 0 20 4.9203 -1.9371
-10 0 22 -0.3433 1.3769
-10 0 24 4.4434 -0.1295
-10 0 26 -2.1809 0.4834
-10 0 28 1.0948 -0.4607
-10 0 30 2.2593 -0.1091
-10 0 32 3.7188 0.1399
-10 0 34 -0.9328 0.3256
-10 0 36 -0.4671 -0.1738
-10 0 38 -0.3140 -0.0285
-10 2 1 -35.9079 -1.2392
-10 2 2 2.9790 0.1646
-10 2 3 -12.9919 0.0401
-10 2 4 -19.0890 -0.1385
-10 2 5 -20.8316 0.6617
-10 2 6 32.5858 0.0125
-10 2 7 31.7502 0.7198
-10 2 8 19.3743 -0.3664
-10 2 9 22.4845 -0.6322
-10 2 10 -2.0740 -0.3837
-10 2 11 -13.2775 -0.1128
-10 2 12 1.4643 -1.1517
-10 2 13 -0.4433 -0.3331
-10 2 14 0.3136 0.3841
-10 2 15 -7.7370 -0.5601
-10 2 16 0.4209 -0.0013
-10 2 17 1.9877 -0.0331
-10 2 18 3.0219 0.1817
-10 2 19 -2.8760 0.4131
-10 2 20 -0.5314 0.1539
-10 2 21 -2.0576 -0.1537
-10 2 22 -1.3883 0.6226
-10 2 23 -3.5784 0.2728
-10 2 24 5.1201 -0.0351
-10 2 25 1.5084 0.0289
-10 2 26 6.9610 0.0315
-10 2 27 -1.1689 0.0311
-10 2 28 2.7009 -0.0863
-10 2 29 -0.2496 -0.0511
-10 2 30 0.8498 -0.0433
-10 2 31 0.3172 -0.0855
-10 2 32 2.0283 0.0062
-10 2 33 2.9244 -0.0552
-10 2 34 0.2604 0.0296
-10 2 35 1.9057 0.0919
-10 2 36 0.4871 0.0270
-10 2 37 -2.0189 0.0158
-10 2 38 1.5911 0.0558
-10 4 1 -0.7238 -1.1498
-10 4 2 -19.4047 0.7530
-10 4 3 -37.0093 0.8176
-10 4 4 31.2120 -0.0010
-10 4 5 -2.8761 -0.0018
-10 4 6 -0.5887 0.8787
-10 4 7 4.4099 0.7223
-10 4 8 9.8210 -0.7284
-10 4 9 27.4401 0.1122
-10 4 10 11.8519 0.0132
-10 4 11 4.5543 0.1499
-10 4 12 -7.4577 -0.4101
-10 4 13 2.5386 -0.2962
-10 4 14 1.7354 0.4275
-10 4 15 -1.1490 -0.3378
-10 4 16 1.5088 -0.0603
-10 4 17 -4.0899 -0.1751
-10 4 18 5.0913 -0.0545
-10 4 19 -2.4339 0.3696
-10 4 20 2.8364 -0.4493
-10 4 21 -1.1463 -0.3481
-10 4 22 0.6823 0.4380
-10 4 23 -5.7337 0.2658
-10 4 24 0.1180 -0.1486
-10 4 25 -1.5955 0.0984
-10 4 26 5.9344 0.0420
-10 4 27 4.3392 0.0886
-10 4 28 4.1060 0.0148
-10 4 29 0.2191 -0.0212
-10 4 30 1.5436 0.0156
-10 4 31 1.6201 -0.0127
-10 4 32 5.6960 -0.0572
-10 4 33 0.6465 -0.0246
-10 4 34 1.1684 0.1097
-10 4 35 1.1504 0.0570
-10 4 36 -0.1542 0.0109
-10 4 37 0.7485 -0.0006
-10 6 1 -12.9117 -0.3356
-10 6 2 25.2077 0.3600
-10 6 3 0.4742 0.2970
-10 6 4 2.7722 0.1555
-10 6 5 -7.8444 0.1191
-10 6 6 2.1862 0.5311
-10 6 7 24.8712 0.4941
-10 6 8 0.8754 0.2007
-10 6 9 11.6027 0.2144
-10 6 10 15.2682 0.2521
-10 6 11 9.8986 0.1127
-10 6 12 -1.9401 -0.3055
-10 6 13 -2.3818 -0.3365
-10 6 14 5.5551 0.1171
-10 6 15 -1.3119 -0.0071
-10 6 16 3.6205 -0.3683
-10 6 17 1.1456 -0.1546
-10 6 18 -1.9870 0.0134
-10 6 19 -1.1585 -0.0152
-10 6 20 -3.7115 -0.1324
-10 6 21 -1.3154 0.0050
-10 6 22 2.3925 0.0713
-10 6 23 0.8218 0.2621
-10 6 24 3.7334 -0.1344
-10 6 25 2.0816 0.0344
-10 6 26 2.6999 0.1205
-10 6 27 7.9545 -0.1152
-10 6 28 8.6666 -0.0696
-10 6 29 0.2082 0.0115
-10 6 30 3.8670 -0.1233
-10 6 31 -2.9082 0.0187
-10 6 32 -1.9474 0.0178
-10 6 33 5.1760 -0.0571
-10 6 34 -0.2296 0.0408
-10 6 35 -2.3316 0.0594
-10 6 36 2.1303 0.0052
-10 6 37 -2.1582 -0.0049
-10 8 1 20.8521 -0.3411
-10 8 2 29.3622 0.2867
-10 8 3 -5.7856 0.2385
-10 8 4 10.0488 0.4117
-10 8 5 12.0178 -0.1290
-10 8 6 3.7615 0.0243
-10 8 7 4.4664 0.4087
-10 8 8 7.1982 0.1589
-10 8 9 2.4332 0.2681
-10 8 10 4.0785 -0.1243
-10 8 11 12.9965 0.2053
-10 8 12 8.0638 -0.0427
-10 8 13 4.2436 -0.2860
-10 8 14 -0.5529 0.1113
-10 8 15 2.7326 -0.0857
-10 8 16 -2.7852 -0.0377
-10 8 17 1.6325 -0.1113
-10 8 18 4.4727 -0.0236
-10 8 19 -0.7603 0.0213
-10 8 20 -2.3513 -0.1556
-10 8 21 -1.4885 -0.1903
-10 8 22 -1.8909 -0.1055
-10 8 23 3.5146 0.1277
-10 8 24 0.2033 -0.0035
-10 8 25 2.4412 -0.0523
-10 8 26 2.5933 0.0669
-10 8 27 -1.0442 -0.0571
-10 8 28 6.1653 -0.0302
-10 8 29 6.1902 0.1447
-10 8 30 0.9816 -0.0065
-10 8 31 3.9713 0.0249
-10 8 32 1.0413 0.0587
-10 8 33 -4.1433 -0.1207
-10 8 34 0.0065 0.0191
-10 8 35 0.6659 0.0085
-10 8 36 -0.9126 -0.0566
-10 10 1 10.0666 -0.5585
-10 10 2 27.1213 -0.4123
-10 10 3 25.5217 0.1965
-10 10 4 16.2495 -0.0106
-10 10 5 5.7903 -0.2678
-10 10 6 -2.0656 -0.1310
-10 10 7 0.3337 0.3781
-10 10 8 7.7601 -0.0836
-10 10 9 -2.7383 -0.0242
-10 10 10 3.9717 0.1581
-10 10 11 6.7727 0.2675
-10 10 12 -3.7166 0.0059
-10 10 13 0.4074 -0.1909
-10 10 14 2.2255 0.0294
-10 10 15 4.2388 -0.0841
-10 10 16 -0.1702 0.0758
-10 10 17 1.2676 -0.1815
-10 10 18 -1.0120 -0.1037
-10 10 19 3.2161 0.0466
-10 10 20 -2.3986 -0.0184
-10 10 21 0.3252 -0.0300
-10 10 22 2.0399 0.0742
-10 10 23 -2.6622 0.1505
-10 10 24 5.9687 0.0043
-10 10 25 0.1442 -0.1552
-10 10 26 3.6810 0.0479
-10 10 27 2.7923 -0.0633
-10 10 28 -0.7534 -0.0753
-10 10 29 -3.5691 0.0258
-10 10 30 -2.9838 -0.0016
-10 10 31 0.1645 -0.0518
-10 10 32 -0.6804 0.0827
-10 10 33 3.0658 0.0021
-10 10 34 0.2871 -0.0478
-10 10 35 -3.3876 0.0879
-10 10 36 2.0134 -0.0317
-10 12 1 8.2872 -0.3713
-10 12 2 14.0011 -0.1435
-10 12 3 17.8760 0.0984
-10 12 4 12.3168 0.0921
-10 12 5 4.7697 -0.0458
-10 12 6 17.7838 -0.1532
-10 12 7 -3.3788 -0.0382
-10 12 8 3.4477 -0.1403
-10 12 9 -1.6416 0.0360
-10 12 10 -8.4567 -0.0685
-10 12 11 3.4612 0.1018
-10 12 12 1.6112 0.1460
-10 12 13 4.6721 -0.0071
-10 12 14 -5.8890 0.0680
-10 12 15 1.1976 0.1332
-10 12 16 -0.9578 0.0663
-10 12 17 -3.4495 -0.0048
-10 12 18 -0.5987 -0.0271
-10 12 19 3.8996 -0.0489
-10 12 20 3.7245 0.0542
-10 12 21 -4.2775 0.0079
-10 12 22 5.0595 -0.0638
-10 12 23 -0.8244 -0.0498
-10 12 24 2.4227 0.0065
-10 12 25 -0.7413 -0.0757
-10 12 26 4.4846 0.0635
-10 12 27 -3.0642 0.0243
-10 12 28 0.4944 -0.0098
-10 12 29 2.0500 0.0558
-10 12 30 -3.1897 0.0755
-10 12 31 -4.3527 -0.0106
-10 12 32 0.1664 0.0495
-10 12 33 -0.2800 0.0187
-10 12 34 2.3020 -0.0497
-10 12 35 -0.7519 0.0135
-10 14 1 8.4708 -0.0360
-10 14 2 6.1801 -0.2399
-10 14 3 11.0999 -0.0088
-10 14 4 11.2264 0.1833
-10 14 5 -1.1945 -0.1834
-10 14 6 2.1257 -0.2848
-10 14 7 0.0820 -0.0099
-10 14 8 4.1571 0.1167
-10 14 9 -0.8801 0.0664
-10 14 10 -3.6610 -0.1070
-10 14 11 1.4198 0.1587
-10 14 12 -3.9006 0.1227
-10 14 13 -0.8547 0.0690
-10 14 14 0.7026 0.0276
-10 14 15 0.7178 0.0246
-10 14 16 0.3787 0.1591
-10 14 17 7.5025 -0.0209
-10 14 18 -1.9497 0.0071
-10 14 19 0.5776 0.0807
-10 14 20 1.7220 -0.0405
-10 14 21 -3.0359 0.0208
-10 14 22 2.9736 -0.0789
-10 14 23 -0.8084 0.0689
-10 14 24 5.5847 0.0911
-10 14 25 -1.9865 -0.0636
-10 14 26 3.4520 0.0470
-10 14 27 4.0537 -0.0270
-10 14 28 1.7708 -0.0746
-10 14 29 -3.2872 0.0141
-10 14 30 -1.3608 -0.0047
-10 14 31 -5.4229 0.0240
-10 14 32 -0.7583 0.0069
-10 14 33 0.9871 0.0616
-10 14 34 3.8061 -0.0235
-10 16 1 -2.5748 -0.0365
-10 16 2 4.7515 -0.1454
-10 16 3 8.7533 0.0933
-10 16 4 11.8508 0.2179
-10 16 5 -0.3593 -0.0725
-10 16 6 8.5053 -0.1854
-10 16 7 -2.4517 0.0395
-10 16 8 0.4980 0.0920
-10 16 9 0.7187 -0.1260
-10 16 10 -3.9579 -0.1315
-10 16 11 3.8208 -0.0736
-10 16 12 -0.8878 0.1197
-10 16 13 2.8910 -0.0328
-10 16 14 -1.0257 -0.0390
-10 16 15 3.2068 0.0458
-10 16 16 -1.8624 0.1393
-10 16 17 3.7513 0.1085
-10 16 18 1.7499 -0.0356
-10 16 19 3.9134 0.0190
-10 16 20 6.3347 -0.0179
-10 16 21 1.7109 0.0409
-10 16 22 0.4965 0.0296
-10 16 23 1.5954 0.0311
-10 16 24 -0.7430 -0.0102
-10 16 25 -0.7402 -0.0635
-10 16 26 -1.2156 -0.0577
-10 16 27 5.9903 0.0483
-10 16 28 2.7429 -0.0101
-10 16 29 1.7793 0.0752
-10 16 30 7.6614 0.0467
-10 16 31 -2.0086 -0.0086
-10 16 32 -5.1045 -0.0190
-10 18 1 -2.4679 0.1162
-10 18 2 -2.3884 -0.2010
-10 18 3 -2.4000 0.0585
-10 18 4 8.9331 0.1655
-10 18 5 2.3168 -0.0754
-10 18 6 4.5416 -0.1204
-10 18 7 1.7867 -0.1360
-10 18 8 3.6496 0.0402
-10 18 9 2.8311 -0.1112
-10 18 10 -0.7086 -0.0794
-10 18 11 -0.7858 -0.0314
-10 18 12 1.8797 0.0146
-10 18 13 3.3953 -0.0156
-10 18 14 0.3767 -0.0004
-10 18 15 5.9684 -0.1408
-10 18 16 -0.1915 0.0889
-10 18 17 7.3406 0.0305
-10 18 18 -0.9202 -0.1122
-10 18 19 0.6086 -0.0862
-10 18 20 8.1446 0.0492
-10 18 21 5.7287 0.1141
-10 18 22 0.3151 -0.0373
-10 18 23 4.7400 -0.0018
-10 18 24 1.3399 0.0260
-10 18 25 10.3801 0.0044
-10 18 26 -8.3520 -0.0004
-10 18 27 -0.4363 0.0253
-10 18 28 7.3043 0.0237
-10 18 29 -0.0631 -0.0132
-10 18 30 -3.7087 -0.0257
-10 18 31 5.4615 -0.0264
-10 20 1 -6.4873 0.0108
-10 20 2 -0.8968 -0.1491
-10 20 3 -1.2767 0.0432
-10 20 4 5.1843 0.2314
-10 20 5 -4.6049 0.0554
-10 20 6 9.1963 -0.0996
-10 20 7 -0.0295 -0.1075
-10 20 8 5.2515 0.1506
-10 20 9 4.8535 -0.0464
-10 20 10 1.6558 -0.1361
-10 20 11 5.4519 -0.1704
-10 20 12 -1.3012 0.0650
-10 20 13 4.5007 -0.0132
-10 20 14 -0.0936 -0.1081
-10 20 15 2.9486 -0.0665
-10 20 16 2.9575 0.0713
-10 20 17 3.1586 0.0457
-10 20 18 8.7920 -0.0250
-10 20 19 -2.9842 -0.0169
-10 20 20 -2.9385 0.0498
-10 20 21 9.1617 -0.0088
-10 20 22 1.7657 -0.0885
-10 20 23 8.6063 -0.0157
-10 20 24 -1.0827 0.0589
-10 20 25 8.5218 -0.0678
-10 20 26 6.6942 -0.0257
-10 20 27 -0.5609 -0.0310
-10 20 28 -4.6948 0.0275
-10 20 29 6.6296 0.0024
-10 22 1 3.3315 0.0414
-10 22 2 0.2445 -0.0828
-10 22 3 -0.4156 -0.0123
-10 22 4 3.3494 0.2276
-10 22 5 -2.5343 -0.0770
-10 22 6 3.1348 -0.1189
-10 22 7 1.2195 -0.1000
-10 22 8 -2.0734 0.1907
-10 22 9 1.1642 0.1152
-10 22 10 7.6162 -0.0511
-10 22 11 3.2407 0.0206
-10 22 12 8.4314 0.0873
-10 22 13 1.6610 0.0844
-10 22 14 2.6513 -0.0473
-10 22 15 -0.2122 -0.0318
-10 22 16 -0.1070 0.0358
-10 22 17 5.9404 0.0351
-10 22 18 5.1128 -0.0374
-10 22 19 6.7230 -0.0842
-10 22 20 -3.6279 0.0013
-10 22 21 0.1887 -0.0193
-10 22 22 2.9434 0.0111
-10 22 23 2.6169 -0.0089
-10 22 24 3.0428 0.0390
-10 22 25 3.9510 -0.0347
-10 22 26 1.1536 0.0083
-10 22 27 7.9437 -0.0170
-10 24 1 7.6772 0.1071
-10 24 2 -2.4624 -0.1099
-10 24 3 -4.5810 -0.0694
-10 24 4 1.9989 0.1762
-10 24 5 -3.1476 0.0768
-10 24 6 6.3380 -0.0307
-10 24 7 4.7716 -0.0184
-10 24 8 10.7926 0.1939
-10 24 9 -3.6615 0.1103
-10 24 10 1.9727 0.0124
-10 24 11 1.3430 0.0091
-10 24 12 0.9588 0.0191
-10 24 13 8.7161 0.0999
-10 24 14 4.4384 -0.0102
-10 24 15 1.9063 -0.0547
-10 24 16 0.8580 0.0652
-10 24 17 -0.3254 0.0939
-10 24 18 0.8574 0.0113
-10 24 19 5.6685 -0.0986
-10 24 20 4.0529 0.0252
-10 24 21 0.4749 0.0916
-10 24 22 -1.2426 -0.0316
-10 24 23 1.8198 -0.0483
-10 24 24 -1.4553 0.0123
-10 26 1 6.6981 0.0606
-10 26 2 4.3992 -0.1003
-10 26 3 0.5350 -0.0459
-10 26 4 6.5094 0.1528
-10 26 5 0.5042 0.0885
-10 26 6 -5.7236 -0.0245
-10 26 7 -3.1467 -0.0589
-10 26 8 5.1495 0.0788
-10 26 9 5.0557 0.1178
-10 26 10 3.3859 0.0385
-10 26 11 3.7116 -0.0041
-10 26 12 5.2943 0.0674
-10 26 13 1.8243 0.1509
-10 26 14 5.5465 0.0177
-10 26 15 -0.5349 -0.0819
-10 26 16 -2.1833 0.0346
-10 26 17 3.3050 0.0385
-10 26 18 0.0453 -0.0441
-10 26 19 3.5309 -0.1108
-10 26 20 1.2131 0.0532
-10 26 21 2.0754 0.0522
-10 28 1 4.2489 0.1037
-10 28 2 4.8603 -0.0571
-10 28 3 4.1372 -0.0130
-10 28 4 -6.1910 0.0367
-10 28 5 3.9209 0.0248
-10 28 6 8.8309 -0.0879
-10 28 7 -3.6079 -0.1152
-10 28 8 3.6663 0.0268
-10 28 9 2.9670 0.1156
-10 28 10 -2.8270 0.0362
-10 28 11 -2.1587 0.0540
-10 28 12 0.2658 -0.0070
-10 28 13 2.4293 0.0305
-10 28 14 7.6353 0.0052
-10 28 15 4.6394 -0.1155
-10 28 16 -0.5158 0.0471
-10 28 17 0.9885 0.0454
-10 30 1 7.8486 0.0972
-10 30 2 3.4253 0.0455
-10 30 3 3.0215 -0.1188
-10 30 4 2.9376 -0.0080
-10 30 5 -1.6650 0.0409
-10 30 6 -0.0600 -0.1407
-10 30 7 -0.0905 -0.1030
-10 30 8 -6.6998 -0.0369
-10 30 9 2.9968 0.0533
-10 30 10 5.8624 -0.0297
-10 30 11 -3.1943 0.0674
-9 1 1 7.2602 3.0150
-9 1 2 -57.2092 -0.8357
-9 1 3 31.9201 0.5927
-9 1 4 -61.1217 -0.2660
-9 1 5 -42.5551 -0.4057
-9 1 6 -39.1091 0.1619
-9 1 7 -10.7761 0.4297
-9 1 8 13.8307 1.7173
-9 1 9 3.0904 1.4463
-9 1 10 12.6683 -0.8595
-9 1 11 10.3468 -0.1236
-9 1 12 -7.0842 0.7937
-9 1 13 -4.1939 -1.0926
-9 1 14 -4.6888 -0.8769
-9 1 15 2.3391 -0.5629
-9 1 16 -12.2837 0.0642
-9 1 17 -8.7502 -0.5640
-9 1 18 4.2008 -0.3362
-9 1 19 1.4737 -0.7168
-9 1 20 3.0535 0.6454
-9 1 21 -1.9092 0.2371
-9 1 22 0.4436 -0.8605
-9 1 23 -2.5163 -0.2137
-9 1 24 -4.5937 0.6167
-9 1 25 -1.4041 0.1525
-9 1 26 -0.2467 -0.1764
-9 1 27 3.0973 -0.0855
-9 1 28 -3.7378 0.2725
-9 1 29 0.5083 0.1303
-9 1 30 3.5306 -0.0751
-9 1 31 1.8250 0.1219
-9 1 32 5.7982 -0.0458
-9 1 33 -0.7925 0.0044
-9 1 34 7.0581 -0.1593
-9 1 35 0.6618 -0.1721
-9 1 36 3.0072 0.0612
-9 1 37 0.9138 0.0247
-9 1 38 -0.4999 -0.0830
-9 3 1 73.8614 0.3778
-9 3 2 12.7530 -0.2781
-9 3 3 -15.4003 0.2159
-9 3 4 -35.6242 0.2361
-9 3 5 4.5387 -0.1528
-9 3 6 -21.5636 -0.4886
-9 3 7 -31.4383 0.6612
-9 3 8 -18.4551 -0.0091
-9 3 9 -8.3659 0.2142
-9 3 10 1.1420 -0.0557
-9 3 11 2.6015 -0.2228
-9 3 12 11.2916 0.4691
-9 3 13 -7.1715 0.0552
-9 3 14 -2.6757 -0.4662
-9 3 15 -1.2206 -0.3174
-9 3 16 0.7745 0.1739
-9 3 17 -6.8208 -0.1965
-9 3 18 -3.8121 -0.0157
-9 3 19 0.0206 -0.3174
-9 3 20 2.1595 0.3379
-9 3 21 3.1141 -0.0944
-9 3 22 1.1555 -0.4419
-9 3 23 0.0686 -0.0059
-9 3 24 -5.4896 -0.0007
-9 3 25 -6.3409 -0.0726
-9 3 26 -3.8808 -0.0703
-9 3 27 1.3122 -0.0412
-9 3 28 3.2395 0.0576
-9 3 29 -0.3271 0.0367
-9 3 30 -0.6600 -0.0253
-9 3 31 0.9093 0.0699
-9 3 32 5.2427 0.0582
-9 3 33 0.8793 0.0437
-9 3 34 2.4269 -0.0468
-9 3 35 5.2685 0.0061
-9 3 36 -0.4038 0.0275
-9 3 37 -1.9911 0.0316
-9 3 38 0.8443 -0.0271
-9 5 1 -1.0711 0.2252
-9 5 2 -11.9372 -0.1008
-9 5 3 37.1279 -0.6256
-9 5 4 18.8151 0.1798
-9 5 5 -9.2414 0.2779
-9 5 6 -9.8893 -0.2306
-9 5 7 -15.6387 -0.3421
-9 5 8 2.9423 -0.1621
-9 5 9 -8.0673 0.5884
-9 5 10 -2.2343 -0.0560
-9 5 11 1.3545 -0.0419
-9 5 12 0.0324 0.1589
-9 5 13 -1.7815 0.1658
-9 5 14 -4.9073 -0.3929
-9 5 15 0.6080 -0.1789
-9 5 16 1.1595 0.2700
-9 5 17 0.9511 -0.2726
-9 5 18 0.5859 0.2244
-9 5 19 0.0138 -0.0398
-9 5 20 -2.8949 -0.1426
-9 5 21 -3.6501 0.3317
-9 5 22 -1.3869 -0.1174
-9 5 23 -3.5795 -0.2571
-9 5 24 -1.0701 0.1128
-9 5 25 -2.6367 -0.0166
-9 5 26 -3.6630 -0.1064
-9 5 27 -1.7324 0.1214
-9 5 28 1.4556 -0.0175
-9 5 29 5.2020 0.0397
-9 5 30 1.9170 -0.0203
-9 5 31 0.6268 -0.0502
-9 5 32 1.4302 0.0324
-9 5 33 -3.2393 0.0452
-9 5 34 0.5252 -0.0267
-9 5 35 -3.7921 -0.0444
-9 5 36 0.4488 -0.0097
-9 5 37 1.4463 -0.0195
-9 7 1 8.9791 -0.0702
-9 7 2 23.8507 0.0597
-9 7 3 2.7474 -0.3682
-9 7 4 7.2961 0.1938
-9 7 5 7.3199 0.3170
-9 7 6 18.8281 -0.0922
-9 7 7 -0.3681 -0.2151
-9 7 8 -9.9805 0.0045
-9 7 9 6.9925 0.1735
-9 7 10 -14.0342 0.0295
-9 7 11 1.4482 -0.2898
-9 7 12 5.1252 0.1729
-9 7 13 8.5893 0.3071
-9 7 14 -2.0601 0.0331
-9 7 15 1.7578 -0.1514
-9 7 16 1.7848 0.1326
-9 7 17 -2.7408 0.0869
-9 7 18 -1.8559 0.1994
-9 7 19 5.2588 0.0834
-9 7 20 -0.1290 0.0306
-9 7 21 -1.1208 0.1632
-9 7 22 -3.5515 -0.2166
-9 7 23 -2.1486 -0.1543
-9 7 24 -3.7551 -0.0537
-9 7 25 -2.3172 0.1208
-9 7 26 -1.7850 -0.1203
-9 7 27 -0.8127 -0.0682
-9 7 28 -5.6190 -0.0276
-9 7 29 -0.3010 -0.0509
-9 7 30 4.7258 0.0971
-9 7 31 -5.0807 -0.0364
-9 7 32 4.8341 0.0621
-9 7 33 -1.8178 0.1182
-9 7 34 -4.9150 -0.0235
-9 7 35 -0.8885 -0.0028
-9 7 36 -0.0295 0.0240
-9 7 37 -3.8598 -0.0168
-9 9 1 -2.2195 0.3870
-9 9 2 0.6764 0.2040
-9 9 3 4.8125 -0.4021
-9 9 4 28.6376 0.1222
-9 9 5 18.4218 -0.1580
-9 9 6 14.2158 0.2312
-9 9 7 11.0258 -0.0429
-9 9 8 -2.7111 0.1717
-9 9 9 8.5448 -0.0710
-9 9 10 -5.3064 0.0611
-9 9 11 5.1865 -0.1055
-9 9 12 -6.2420 0.1194
-9 9 13 3.9061 0.3249
-9 9 14 -6.4549 0.0831
-9 9 15 1.9770 -0.1559
-9 9 16 -0.8500 0.1379
-9 9 17 5.9125 0.2088
-9 9 18 -4.5633 0.0207
-9 9 19 0.7493 -0.0435
-9 9 20 0.3803 -0.0395
-9 9 21 0.4240 0.0779
-9 9 22 -2.1561 0.0416
-9 9 23 0.4402 0.0117
-9 9 24 -4.5919 0.0540
-9 9 25 1.0022 0.0864
-9 9 26 -2.0979 -0.1284
-9 9 27 3.9238 -0.0196
-9 9 28 3.5313 0.1113
-9 9 29 -3.0539 -0.1109
-9 9 30 -1.4180 0.0065
-9 9 31 -2.3111 -0.0191
-9 9 32 -2.3061 -0.1053
-9 9 33 -6.5592 0.0780
-9 9 34 3.0835 0.0295
-9 9 35 -5.0816 -0.0826
-9 9 36 -2.2362 0.1045
-9 11 1 -18.8685 -0.0634
-9 11 2 3.0563 0.2544
-9 11 3 -3.7672 -0.1972
-9 11 4 10.2888 -0.0151
-9 11 5 0.9932 0.2873
-9 11 6 9.1856 0.4159
-9 11 7 17.1677 -0.1253
-9 11 8 4.1161 -0.1666
-9 11 9 8.9442 0.1626
-9 11 10 -1.3645 0.1137
-9 11 11 -2.9425 -0.2277
-9 11 12 -7.4906 -0.1375
-9 11 13 8.4316 0.1899
-9 11 14 -3.0194 0.0214
-9 11 15 3.5274 -0.0337
-9 11 16 -3.9136 0.2073
-9 11 17 -0.0515 0.0242
-9 11 18 -5.9148 0.1756
-9 11 19 -0.3895 0.0644
-9 11 20 -2.8253 0.0059
-9 11 21 4.7034 0.1459
-9 11 22 -4.5071 0.0269
-9 11 23 3.1328 -0.0891
-9 11 24 -1.3705 -0.0802
-9 11 25 -1.3970 0.0740
-9 11 26 -0.4283 -0.0147
-9 11 27 3.2899 -0.0646
-9 11 28 2.2678 0.0924
-9 11 29 -0.7952 -0.0581
-9 11 30 5.8294 -0.0032
-9 11 31 -2.3725 0.0582
-9 11 32 0.0077 -0.0199
-9 11 33 -2.7167 0.0283
-9 11 34 -3.6298 0.0576
-9 11 35 -1.9161 0.0091
-9 11 36 1.8478 0.0403
-9 13 1 -6.8290 0.1346
-9 13 2 3.1136 0.0848
-9 13 3 -9.0655 -0.1963
-9 13 4 7.9584 -0.1822
-9 13 5 3.7287 0.1647
-9 13 6 7.0169 0.0162
-9 13 7 -6.2095 -0.1358
-9 13 8 6.4012 -0.1687
-9 13 9 0.3535 0.1311
-9 13 10 0.5756 0.0527
-9 13 11 2.0612 -0.1195
-9 13 12 -6.8462 -0.1137
-9 13 13 -3.1080 0.0424
-9 13 14 -10.0170 0.0233
-9 13 15 0.7295 -0.0941
-9 13 16 -4.0013 -0.1000
-9 13 17 0.8508 0.0999
-9 13 18 2.7686 0.0651
-9 13 19 4.3115 0.1364
-9 13 20 -4.4352 0.0441
-9 13 21 2.0594 0.0247
-9 13 22 -3.2911 0.0520
-9 13 23 -0.6526 0.0195
-9 13 24 -0.0258 0.0727
-9 13 25 0.1447 0.1034
-9 13 26 -1.1095 0.0060
-9 13 27 -2.7580 -0.0286
-9 13 28 10.2437 0.0435
-9 13 29 3.0913 -0.0600
-9 13 30 0.6832 -0.0344
-9 13 31 4.3049 0.0576
-9 13 32 1.3866 -0.0365
-9 13 33 -4.7230 0.0050
-9 13 34 -0.0764 0.0194
-9 13 35 -0.8329 0.0251
-9 15 1 -8.0127 0.0459
-9 15 2 -1.5098 0.0027
-9 15 3 -14.6978 0.0163
-9 15 4 4.4515 -0.2143
-9 15 5 -2.4371 0.0634
-9 15 6 8.0189 0.1116
-9 15 7 -2.8288 0.0001
-9 15 8 0.4971 -0.1036
-9 15 9 -7.0768 -0.0284
-9 15 10 1.0479 0.0084
-9 15 11 -4.1717 -0.1069
-9 15 12 -3.2619 -0.3145
-9 15 13 -1.1634 0.0548
-9 15 14 -3.7118 -0.0840
-9 15 15 -5.5000 -0.0672
-9 15 16 0.9826 -0.1177
-9 15 17 -5.1146 0.0668
-9 15 18 -6.1553 0.1235
-9 15 19 3.9668 0.0709
-9 15 20 -1.9242 -0.0512
-9 15 21 4.6452 -0.0052
-9 15 22 0.0337 0.0732
-9 15 23 1.1976 0.0585
-9 15 24 2.1547 -0.0602
-9 15 25 -3.8040 0.0824
-9 15 26 0.5160 0.0097
-9 15 27 -4.2251 -0.1066
-9 15 28 1.4835 0.0673
-9 15 29 1.7132 0.0212
-9 15 30 6.1404 0.0172
-9 15 31 4.3455 0.1006
-9 15 32 8.0538 0.0157
-9 15 33 -0.7940 0.0386
-9 17 1 5.0230 0.1726
-9 17 2 7.2909 0.1077
-9 17 3 -8.5299 -0.0226
-9 17 4 -5.3404 -0.1899
-9 17 5 -5.9371 -0.0229
-9 17 6 3.7848 0.2179
-9 17 7 -5.6306 -0.0034
-9 17 8 4.4435 -0.1982
-9 17 9 -5.0279 -0.0213
-9 17 10 2.0283 0.1184
-9 17 11 -5.9911 -0.0666
-9 17 12 -4.9612 -0.1399
-9 17 13 -5.5369 0.0038
-9 17 14 -0.8949 0.0484
-9 17 15 -7.2437 -0.0002
-9 17 16 -0.9082 -0.1411
-9 17 17 -1.0054 0.0529
-9 17 18 -2.9819 0.0297
-9 17 19 0.8367 -0.0486
-9 17 20 -4.3257 -0.0989
-9 17 21 4.6140 0.0019
-9 17 22 1.7982 0.0020
-9 17 23 -2.8135 -0.0144
-9 17 24 -0.0349 -0.0249
-9 17 25 -0.0637 0.0251
-9 17 26 6.9503 0.0236
-9 17 27 -3.2823 -0.0199
-9 17 28 -1.3800 0.0726
-9 17 29 2.2437 0.0328
-9 17 30 2.0887 -0.0232
-9 17 31 -3.8732 0.0380
-9 17 32 6.0259 0.0291
-9 19 1 6.0880 -0.0462
-9 19 2 1.6753 0.0534
-9 19 3 -3.9067 -0.0422
-9 19 4 -0.7665 -0.1574
-9 19 5 -5.3237 0.0829
-9 19 6 -3.3057 0.2901
-9 19 7 -2.8619 -0.0426
-9 19 8 -0.4053 -0.0650
-9 19 9 -5.4705 -0.0180
-9 19 10 2.9785 0.2170
-9 19 11 -1.3866 -0.0498
-9 19 12 1.3267 -0.0745
-9 19 13 -7.3865 0.0465
-9 19 14 1.6647 -0.0124
-9 19 15 -5.4382 -0.0169
-9 19 16 -2.6610 -0.0440
-9 19 17 -1.6220 -0.0734
-9 19 18 -4.6923 0.0211
-9 19 19 7.1003 0.0785
-9 19 20 -6.1897 0.0063
-9 19 21 -7.2233 -0.0913
-9 19 22 1.6656 -0.0219
-9 19 23 -0.3214 -0.0409
-9 19 24 2.4893 -0.0108
-9 19 25 -4.6132 0.0137
-9 19 26 -2.2993 0.0008
-9 19 27 8.5071 -0.0221
-9 19 28 0.0664 0.0046
-9 19 29 -7.1517 0.0010
-9 19 30 5.9215 0.0020
-9 21 1 5.5343 0.0273
-9 21 2 10.7719 0.1316
-9 21 3 0.2700 0.0613
-9 21 4 -1.6547 -0.0905
-9 21 5 -1.5367 -0.0191
-9 21 6 -0.2760 0.1036
-9 21 7 -6.9318 -0.0278
-9 21 8 1.5511 -0.1316
-9 21 9 -9.0997 -0.1052
-9 21 10 -2.4893 0.1853
-9 21 11 -1.4810 0.0397
-9 21 12 1.0945 -0.0128
-9 21 13 -0.6467 -0.0037
-9 21 14 0.3738 0.0915
-9 21 15 -1.1161 0.0572
-9 21 16 -4.7863 -0.0502
-9 21 17 -2.4067 -0.0711
-9 21 18 -1.4835 0.0653
-9 21 19 1.7239 0.0242
-9 21 20 5.9847 -0.0584
-9 21 21 -2.0146 -0.1323
-9 21 22 -4.3149 0.0182
-9 21 23 -2.2428 0.0344
-9 21 24 -5.7022 -0.0256
-9 21 25 0.2456 0.0319
-9 21 26 -5.5847 0.0428
-9 21 27 -4.5672 0.0178
-9 21 28 6.2091 -0.0154
-9 23 1 -3.4515 0.0010
-9 23 2 7.1542 0.0760
-9 23 3 -3.7140 0.0266
-9 23 4 -1.2123 -0.1871
-9 23 5 -5.8674 -0.0713
-9 23 6 -1.2388 0.1181
-9 23 7 -5.9521 0.0494
-9 23 8 2.0041 -0.0581
-9 23 9 1.4996 -0.0791
-9 23 10 -1.7637 0.0996
-9 23 11 -3.8057 0.0361
-9 23 12 -2.9971 -0.1103
-9 23 13 -6.0571 -0.0377
-9 23 14 3.0405 0.0519
-9 23 15 1.7574 0.0590
-9 23 16 3.4193 -0.0981
-9 23 17 -3.1353 -0.0421
-9 23 18 -4.2244 0.0465
-9 23 19 -1.6307 0.0588
-9 23 20 -0.7235 -0.0347
-9 23 21 4.6159 -0.0378
-9 23 22 1.5000 0.0936
-9 23 23 -0.3818 -0.0054
-9 23 24 -4.1927 -0.0274
-9 23 25 -5.9646 0.0400
-9 23 26 -1.6556 0.0267
-9 25 1 -1.5593 -0.1213
-9 25 2 1.3246 0.0161
-9 25 3 -1.8986 0.0120
-9 25 4 -0.9408 -0.1416
-9 25 5 -1.3073 -0.0683
-9 25 6 3.3630 0.0724
-9 25 7 -9.5384 0.0579
-9 25 8 -5.0940 -0.1839
-9 25 9 -9.0412 -0.1473
-9 25 10 3.6196 0.0188
-9 25 11 -3.1849 0.0340
-9 25 12 2.2441 -0.0638
-9 25 13 1.2471 0.0506
-9 25 14 -2.2863 0.0322
-9 25 15 -0.2652 0.0976
-9 25 16 0.1794 -0.0021
-9 25 17 -0.1986 -0.0146
-9 25 18 1.1285 0.0050
-9 25 19 -0.2512 0.0061
-9 25 20 0.4145 0.0336
-9 25 21 -1.8531 -0.0641
-9 25 22 0.7181 0.0024
-9 25 23 1.2472 0.0171
-9 27 1 -6.9302 -0.1234
-9 27 2 -0.0507 0.0222
-9 27 3 2.6169 0.0616
-9 27 4 -0.2350 -0.0908
-9 27 5 -12.5202 -0.0653
-9 27 6 0.2293 0.0421
-9 27 7 -1.4367 0.0476
-9 27 8 3.0411 -0.1182
-9 27 9 -5.4553 -0.1373
-9 27 10 1.0314 0.0041
-9 27 11 -2.8586 0.0430
-9 27 12 -6.5062 0.0229
-9 27 13 -3.1576 -0.0347
-9 27 14 1.1821 -0.0408
-9 27 15 3.2104 0.0768
-9 27 16 3.7089 0.0236
-9 27 17 -0.6756 -0.0564
-9 27 18 0.5218 0.0306
-9 27 19 0.9239 0.0650
-9 27 20 -0.0079 0.0416
-9 29 1 -5.7603 -0.0498
-9 29 2 -0.9287 0.0439
-9 29 3 -2.4424 0.1377
-9 29 4 1.2578 -0.0674
-9 29 5 2.2698 -0.0192
-9 29 6 -3.5095 0.0066
-9 29 7 -5.0596 0.0441
-9 29 8 1.4581 -0.0356
-9 29 9 -9.6321 -0.1373
-9 29 10 -0.4692 -0.0307
-9 29 11 5.9437 -0.0452
-9 29 12 -0.3710 0.0170
-9 29 13 -2.2014 0.0047
-9 29 14 -2.7335 0.0209
-9 29 15 -2.1106 0.0413
-9 31 1 -0.2110 0.0547
-9 31 2 -2.7682 -0.0357
-9 31 3 -2.3192 0.1357
-9 31 4 -0.5980 0.0499
-9 31 5 -1.8664 -0.0170
-9 31 6 -0.9764 0.0137
-9 31 7 -3.0183 0.0738
-8 0 2 65.8863 0.3630
-8 0 4 61.0284 1.8626
-8 0 6 -55.0191 -2.7592
-8 0 8 -12.8954 -2.0745
-8 0 10 36.1675 1.0231
-8 0 12 33.3324 -1.2126
-8 0 14 18.8024 0.0486
-8 0 16 14.9143 -0.6519
-8 0 18 -8.7338 0.2262
-8 0 20 2.1142 -0.0811
-8 0 22 2.7411 0.7523
-8 0 24 -3.4788 -1.1415
-8 0 26 -1.8016 0.2966
-8 0 28 -1.0865 -0.4129
-8 0 30 1.3188 0.2246
-8 0 32 4.1266 0.1982
-8 0 34 0.7650 0.1821
-8 0 36 -0.6005 -0.2684
-8 0 38 -1.4479 -0.0853
-8 2 1 -95.8573 -0.6576
-8 2 2 88.2979 0.3409
-8 2 3 25.9566 0.3967
-8 2 4 0.3261 -0.4570
-8 2 5 19.5199 0.9456
-8 2 6 30.4126 -0.4126
-8 2 7 -11.0322 0.2017
-8 2 8 -12.3527 -0.5495
-8 2 9 -33.4955 -0.8541
-8 2 10 15.3365 -0.8480
-8 2 11 -10.1814 0.3548
-8 2 12 13.1497 -1.1148
-8 2 13 4.0471 -0.1497
-8 2 14 18.5379 0.3747
-8 2 15 -2.7748 -0.1459
-8 2 16 8.9327 -0.2213
-8 2 17 6.9371 -0.1185
-8 2 18 0.2402 0.0006
-8 2 19 -6.5668 0.1375
-8 2 20 -0.4479 -0.0076
-8 2 21 -2.7117 0.1457
-8 2 22 2.3455 0.2073
-8 2 23 2.4726 0.3691
-8 2 24 -2.0492 -0.0706
-8 2 25 -2.4637 -0.2622
-8 2 26 -5.3683 -0.1142
-8 2 27 -5.7250 -0.0232
-8 2 28 1.2519 -0.1970
-8 2 29 1.4738 -0.1339
-8 2 30 0.9161 0.0129
-8 2 31 -4.8912 -0.0403
-8 2 32 -2.3805 -0.0714
-8 2 33 -0.4092 0.0222
-8 2 34 1.1098 0.0145
-8 2 35 -1.3178 0.0593
-8 2 36 3.1730 -0.0053
-8 2 37 1.2342 0.0144
-8 2 38 -2.4752 -0.0023
-8 4 1 -66.1614 0.1519
-8 4 2 -62.2965 0.7248
-8 4 3 -46.3867 -0.0032
-8 4 4 19.2840 -0.4468
-8 4 5 7.0891 0.5697
-8 4 6 15.4558 0.4894
-8 4 7 -2.5633 0.4192
-8 4 8 10.7103 -0.3663
-8 4 9 -16.9499 -0.2561
-8 4 10 10.5436 -0.1916
-8 4 11 -4.5809 0.4631
-8 4 12 11.9054 -0.3990
-8 4 13 -15.1024 -0.4911
-8 4 14 10.5411 0.0768
-8 4 15 -8.5698 -0.1271
-8 4 16 0.2228 -0.0817
-8 4 17 1.9260 -0.1411
-8 4 18 4.5058 -0.2738
-8 4 19 -1.4691 0.2349
-8 4 20 0.8967 0.1422
-8 4 21 -3.6971 -0.1585
-8 4 22 -5.0018 0.3574
-8 4 23 -0.0149 0.2781
-8 4 24 -5.4644 -0.3763
-8 4 25 -1.4868 0.0858
-8 4 26 -3.7992 -0.1170
-8 4 27 -7.0030 0.0400
-8 4 28 -7.1994 -0.0435
-8 4 29 -3.8158 -0.0695
-8 4 30 4.5822 0.0813
-8 4 31 -0.0254 0.0292
-8 4 32 -0.5913 -0.0329
-8 4 33 -0.4337 -0.0389
-8 4 34 3.9452 0.0061
-8 4 35 -1.1339 0.0522
-8 4 36 -8.9961 -0.0236
-8 4 37 5.4920 -0.0234
-8 4 38 0.8531 -0.0237
-8 6 1 -53.8184 -0.2995
-8 6 2 -15.0785 0.2408
-8 6 3 -13.1112 0.5559
-8 6 4 -27.4358 0.2686
-8 6 5 -32.8230 0.0936
-8 6 6 11.6904 0.2844
-8 6 7 -0.9693 0.2575
-8 6 8 22.5198 0.4244
-8 6 9 -19.3137 0.0953
-8 6 10 10.4763 -0.0898
-8 6 11 -26.1317 0.3202
-8 6 12 2.3875 -0.2238
-8 6 13 -3.7030 -0.5610
-8 6 14 6.1896 0.2432
-8 6 15 -1.5360 0.1654
-8 6 16 -2.6757 -0.1070
-8 6 17 -2.8372 -0.1816
-8 6 18 0.2445 -0.0106
-8 6 19 -2.7981 0.0399
-8 6 20 2.5904 0.1486
-8 6 21 3.5407 0.0490
-8 6 22 -4.5531 -0.0142
-8 6 23 -1.9027 0.2318
-8 6 24 -2.4642 -0.1434
-8 6 25 -5.7239 -0.0806
-8 6 26 -2.4885 0.1411
-8 6 27 -4.9324 -0.0102
-8 6 28 -4.8228 -0.1255
-8 6 29 -6.3581 -0.1272
-8 6 30 -1.8881 -0.0172
-8 6 31 2.0757 0.0423
-8 6 32 -3.9515 -0.0856
-8 6 33 1.8652 -0.0180
-8 6 34 -0.3111 0.0483
-8 6 35 1.4393 -0.0026
-8 6 36 1.4874 -0.0072
-8 6 37 0.7993 0.0423
-8 8 1 -29.2464 -0.5322
-8 8 2 -52.6782 0.4704
-8 8 3 -41.3944 0.2607
-8 8 4 -15.2244 0.2947
-8 8 5 -20.9113 -0.2185
-8 8 6 13.3246 -0.0259
-8 8 7 -16.3435 0.4740
-8 8 8 21.5737 0.2820
-8 8 9 -10.3384 0.0889
-8 8 10 13.1618 -0.0918
-8 8 11 -3.3212 0.3532
-8 8 12 -1.2283 0.0120
-8 8 13 -12.6544 -0.3633
-8 8 14 -0.5443 0.1365
-8 8 15 -3.5816 -0.0606
-8 8 16 -4.2422 -0.1061
-8 8 17 -0.8505 -0.0784
-8 8 18 2.1355 0.1394
-8 8 19 -3.1011 -0.1481
-8 8 20 -2.3109 0.1315
-8 8 21 0.9923 -0.0905
-8 8 22 0.8494 -0.0746
-8 8 23 -3.3975 0.2390
-8 8 24 -0.0892 -0.0133
-8 8 25 -5.3800 -0.0183
-8 8 26 -0.4142 0.0732
-8 8 27 -6.9091 -0.0642
-8 8 28 -1.1890 -0.0016
-8 8 29 2.6382 0.0551
-8 8 30 -3.6106 -0.0335
-8 8 31 -1.0291 0.0296
-8 8 32 2.9161 0.0520
-8 8 33 -1.4572 -0.1306
-8 8 34 -0.5533 0.0191
-8 8 35 5.2909 -0.0020
-8 8 36 -5.1728 -0.0855
-8 8 37 -0.1188 0.0463
-8 10 1 -9.2345 -0.5844
-8 10 2 -35.1733 -0.0709
-8 10 3 -27.9685 -0.0041
-8 10 4 -5.0347 -0.1807
-8 10 5 -26.4380 -0.1977
-8 10 6 -2.6671 0.1545
-8 10 7 -18.6843 0.3988
-8 10 8 9.4749 0.0264
-8 10 9 -7.8619 -0.1116
-8 10 10 10.5704 -0.0732
-8 10 11 -4.0030 0.2514
-8 10 12 -0.9558 0.1440
-8 10 13 -6.3231 -0.3831
-8 10 14 -0.8998 -0.1197
-8 10 15 1.2507 -0.0397
-8 10 16 3.5268 0.0439
-8 10 17 1.8772 -0.0664
-8 10 18 -0.6536 -0.1360
-8 10 19 -2.6875 0.0462
-8 10 20 -3.2884 0.0808
-8 10 21 -2.1629 0.0990
-8 10 22 0.8847 0.0601
-8 10 23 -4.5781 0.1329
-8 10 24 3.1575 -0.0238
-8 10 25 -6.0359 -0.1714
-8 10 26 0.1625 0.0813
-8 10 27 -5.5863 0.0822
-8 10 28 -1.8682 -0.0396
-8 10 29 -1.3740 -0.0314
-8 10 30 2.5646 0.0307
-8 10 31 0.3715 -0.0720
-8 10 32 -5.1831 0.0725
-8 10 33 5.0639 -0.0080
-8 10 34 0.7088 -0.0490
-8 10 35 -1.2272 0.0881
-8 10 36 0.6526 -0.0237
-8 12 1 -2.2158 -0.3127
-8 12 2 -2.2676 -0.0429
-8 12 3 -17.0422 -0.0517
-8 12 4 -14.4847 0.0099
-8 12 5 -17.3599 -0.1973
-8 12 6 6.7258 -0.2493
-8 12 7 -10.8514 -0.0174
-8 12 8 -0.6766 0.0786
-8 12 9 -6.7675 -0.1260
-8 12 10 2.5629 -0.2404
-8 12 11 -3.5426 0.2159
-8 12 12 8.3543 0.1330
-8 12 13 -2.0498 -0.1353
-8 12 14 -2.0032 -0.1456
-8 12 15 -6.8224 0.2142
-8 12 16 -7.4510 -0.1268
-8 12 17 -1.2714 -0.2035
-8 12 18 -0.4353 -0.1002
-8 12 19 0.8059 0.0423
-8 12 20 1.5502 0.1007
-8 12 21 0.8664 0.0440
-8 12 22 -0.5726 -0.1023
-8 12 23 -3.4655 0.1099
-8 12 24 0.0558 0.0722
-8 12 25 0.2502 -0.0237
-8 12 26 1.7837 0.0806
-8 12 27 -6.0759 0.0829
-8 12 28 -8.3473 -0.0285
-8 12 29 0.4818 -0.0155
-8 12 30 2.5842 0.0259
-8 12 31 -1.9303 -0.0210
-8 12 32 2.1919 0.0494
-8 12 33 2.3188 0.0345
-8 12 34 -2.1587 -0.0281
-8 12 35 3.2406 0.0540
-8 14 1 -1.5252 -0.2648
-8 14 2 1.7139 -0.2273
-8 14 3 -7.3311 0.0687
-8 14 4 -6.1476 0.0907
-8 14 5 -13.8910 -0.1642
-8 14 6 -1.7625 -0.3058
-8 14 7 -5.9798 0.1514
-8 14 8 3.6594 0.1753
-8 14 9 -11.7234 -0.0208
-8 14 10 -0.3959 -0.1958
-8 14 11 -7.5729 0.1862
-8 14 12 0.9840 0.1315
-8 14 13 -1.3791 -0.1875
-8 14 14 2.0234 -0.0184
-8 14 15 1.8563 0.0941
-8 14 16 -5.4423 -0.0397
-8 14 17 0.7317 -0.0222
-8 14 18 -3.6051 -0.0459
-8 14 19 -7.3298 0.0917
-8 14 20 -6.1062 0.0167
-8 14 21 1.4853 0.0273
-8 14 22 -1.0011 -0.0814
-8 14 23 2.6102 0.0891
-8 14 24 -0.5256 -0.0110
-8 14 25 4.4373 -0.1126
-8 14 26 0.1230 0.0376
-8 14 27 -0.1929 0.0592
-8 14 28 -4.1316 -0.0845
-8 14 29 -7.3672 0.0218
-8 14 30 -1.8198 0.0668
-8 14 31 2.9133 -0.0280
-8 14 32 -6.4156 0.0102
-8 14 33 6.8049 0.1034
-8 14 34 2.6584 -0.0102
-8 16 1 -7.0726 -0.0007
-8 16 2 0.7746 -0.0477
-8 16 3 3.8044 0.1447
-8 16 4 3.2806 -0.0079
-8 16 5 -11.6558 -0.0980
-8 16 6 -4.3225 -0.2591
-8 16 7 -9.5761 0.1711
-8 16 8 0.7065 0.1565
-8 16 9 -4.3699 -0.1038
-8 16 10 3.7633 -0.0670
-8 16 11 -6.3088 0.0439
-8 16 12 -0.2316 0.1887
-8 16 13 -3.0196 -0.0594
-8 16 14 -4.4865 -0.0144
-8 16 15 1.4736 0.1182
-8 16 16 -5.4131 0.0719
-8 16 17 -3.2312 0.0155
-8 16 18 -0.3506 -0.0069
-8 16 19 -0.7586 -0.0267
-8 16 20 -5.5187 0.0067
-8 16 21 -0.0570 0.0642
-8 16 22 -0.7350 -0.0253
-8 16 23 3.7776 -0.0897
-8 16 24 -5.8732 0.0393
-8 16 25 0.3627 -0.0368
-8 16 26 2.0602 -0.0615
-8 16 27 5.4185 0.0431
-8 16 28 -4.1679 -0.0116
-8 16 29 2.4240 0.0253
-8 16 30 -3.5878 0.0351
-8 16 31 3.0361 -0.0485
-8 16 32 -5.5868 -0.0182
-8 16 33 0.8186 0.0458
-8 18 1 0.6212 0.0514
-8 18 2 -0.1384 -0.1186
-8 18 3 -1.6838 0.0943
-8 18 4 1.1184 -0.0032
-8 18 5 -2.3989 0.0119
-8 18 6 -0.4754 -0.1076
-8 18 7 -7.2282 0.0640
-8 18 8 -0.5130 0.2073
-8 18 9 -7.8483 -0.0202
-8 18 10 -2.6821 -0.1602
-8 18 11 -6.7181 -0.0308
-8 18 12 2.2235 0.2147
-8 18 13 0.5454 -0.0345
-8 18 14 -3.7472 -0.0486
-8 18 15 1.8785 -0.0079
-8 18 16 0.8294 0.1122
-8 18 17 -0.7339 -0.0262
-8 18 18 -1.2612 -0.1019
-8 18 19 -0.5073 -0.0465
-8 18 20 1.3629 0.1687
-8 18 21 1.3443 0.0160
-8 18 22 -9.7086 -0.0461
-8 18 23 0.9309 -0.0533
-8 18 24 0.4029 0.0103
-8 18 25 0.6098 -0.0618
-8 18 26 -2.1662 -0.0313
-8 18 27 -2.2924 0.0385
-8 18 28 1.2592 -0.0117
-8 18 29 3.4430 -0.0339
-8 18 30 -7.0404 0.0296
-8 18 31 6.2534 -0.0424
-8 20 1 -6.6997 0.0329
-8 20 2 -5.4850 -0.0475
-8 20 3 7.2755 0.1162
-8 20 4 2.2893 0.2242
-8 20 5 -0.1943 0.1188
-8 20 6 0.5955 -0.1567
-8 20 7 -0.5920 -0.0572
-8 20 8 -1.9421 0.1927
-8 20 9 -3.4397 -0.0612
-8 20 10 -2.2000 -0.1622
-8 20 11 -9.7676 -0.0417
-8 20 12 -2.2195 0.1535
-8 20 13 -0.8255 -0.1172
-8 20 14 -0.1168 -0.0737
-8 20 15 -2.1286 0.0626
-8 20 16 1.9370 0.0674
-8 20 17 -1.0966 -0.0066
-8 20 18 -2.0264 -0.0453
-8 20 19 1.8558 0.0051
-8 20 20 -2.7353 0.0297
-8 20 21 8.6686 -0.0229
-8 20 22 2.2418 -0.0474
-8 20 23 -4.0243 -0.0612
-8 20 24 2.9973 0.0117
-8 20 25 -7.2252 -0.0746
-8 20 26 4.2288 0.0207
-8 20 27 -1.5131 0.0424
-8 20 28 -9.0879 -0.0030
-8 20 29 5.6547 -0.0366
-8 20 30 0.3121 0.0183
-8 22 1 -0.0257 0.0426
-8 22 2 -7.4805 -0.0934
-8 22 3 0.3384 -0.0076
-8 22 4 -1.7462 0.1214
-8 22 5 1.4095 -0.0179
-8 22 6 -3.6061 -0.1110
-8 22 7 -0.9592 -0.0453
-8 22 8 -0.7822 0.1975
-8 22 9 -2.8907 0.0878
-8 22 10 0.7478 -0.0274
-8 22 11 -4.7691 -0.0205
-8 22 12 -1.6498 0.0951
-8 22 13 -5.8104 -0.0663
-8 22 14 -3.7537 -0.0632
-8 22 15 -1.4017 0.0451
-8 22 16 1.7614 0.0026
-8 22 17 6.2101 0.0591
-8 22 18 -1.9768 -0.0276
-8 22 19 -3.1071 -0.0560
-8 22 20 -2.5072 -0.0066
-8 22 21 -2.6134 0.0486
-8 22 22 4.8913 0.0138
-8 22 23 -1.2725 -0.0547
-8 22 24 7.1744 -0.0316
-8 22 25 -1.8352 -0.0137
-8 22 26 -3.2269 -0.0098
-8 22 27 1.7035 0.0007
-8 22 28 -0.4453 -0.0476
-8 24 1 0.8029 0.0410
-8 24 2 -5.7900 -0.0933
-8 24 3 -1.9719 -0.0378
-8 24 4 -1.9365 0.0708
-8 24 5 -3.3781 0.0416
-8 24 6 -0.2621 -0.0584
-8 24 7 1.9062 -0.0076
-8 24 8 -1.2269 0.1778
-8 24 9 -4.4135 0.0464
-8 24 10 -6.4380 -0.0732
-8 24 11 -4.8023 -0.0978
-8 24 12 -2.0292 0.1027
-8 24 13 0.7147 0.0460
-8 24 14 -0.6735 0.0177
-8 24 15 -1.0827 -0.0082
-8 24 16 -1.9681 0.0436
-8 24 17 -1.6001 0.1382
-8 24 18 2.7473 0.0090
-8 24 19 -0.8416 -0.0306
-8 24 20 0.9324 -0.0022
-8 24 21 0.4490 0.0992
-8 24 22 -1.3790 -0.0544
-8 24 23 -4.7193 -0.0866
-8 24 24 3.1861 0.0116
-8 24 25 3.5249 0.0103
-8 26 1 -7.3071 -0.0078
-8 26 2 -8.9869 -0.0803
-8 26 3 -4.5478 -0.0931
-8 26 4 2.6078 0.0555
-8 26 5 -0.5206 0.0597
-8 26 6 -8.2802 -0.0303
-8 26 7 -2.0928 -0.0476
-8 26 8 -1.0017 0.1245
-8 26 9 4.3754 0.1294
-8 26 10 -0.0464 -0.0372
-8 26 11 -3.5342 -0.0458
-8 26 12 1.6867 0.1255
-8 26 13 -4.6860 0.0311
-8 26 14 -7.7741 -0.0566
-8 26 15 0.0698 -0.0362
-8 26 16 3.8930 0.0361
-8 26 17 1.9877 0.0684
-8 26 18 -1.4097 -0.0260
-8 26 19 -0.7127 -0.0189
-8 26 20 0.6157 0.0272
-8 26 21 -0.3626 0.0003
-8 26 22 1.9760 -0.0075
-8 28 1 1.3489 0.0355
-8 28 2 -3.6753 -0.0218
-8 28 3 -4.7729 -0.0656
-8 28 4 -6.9067 0.0410
-8 28 5 2.0925 0.1263
-8 28 6 -0.3803 -0.0250
-8 28 7 1.5110 -0.0967
-8 28 8 0.3918 0.0226
-8 28 9 -1.8303 0.1033
-8 28 10 0.7067 -0.0439
-8 28 11 -4.6818 -0.0597
-8 28 12 3.2123 -0.0107
-8 28 13 6.4212 -0.0332
-8 28 14 -1.8738 -0.0048
-8 28 15 -3.2818 0.0032
-8 28 16 -3.4978 -0.0328
-8 28 17 1.1878 0.0335
-8 28 18 1.3181 0.0162
-8 30 1 -3.4316 0.0773
-8 30 2 -0.5147 -0.0093
-8 30 3 -2.1792 -0.1162
-8 30 4 -2.5802 0.0065
-8 30 5 1.5529 0.0902
-8 30 6 -1.2217 -0.0548
-8 30 7 2.2388 -0.0581
-8 30 8 0.6511 -0.0529
-8 30 9 -0.9253 0.0610
-8 30 10 5.5378 -0.0496
-8 30 11 -3.1185 0.0029
-8 30 12 -3.7355 0.0091
-8 30 13 1.6543 -0.0464
-7 1 1 -56.8543 0.6152
-7 1 2 -50.0271 0.1257
-7 1 3 -6.5822 2.6732
-7 1 4 84.3231 0.3013
-7 1 5 -33.3978 -0.7004
-7 1 6 80.9157 1.3763
-7 1 7 57.0764 1.7496
-7 1 8 35.0435 0.9601
-7 1 9 14.1252 2.1617
-7 1 10 -11.1360 -1.2848
-7 1 11 -12.9312 -0.3977
-7 1 12 17.8087 0.2788
-7 1 13 -6.1080 -0.0921
-7 1 14 14.4459 -1.1536
-7 1 15 -0.4152 -0.0629
-7 1 16 13.4543 0.0407
-7 1 17 -1.7934 -0.2573
-7 1 18 9.0385 -0.3994
-7 1 19 4.6733 -0.2758
-7 1 20 -3.6382 -0.1401
-7 1 21 2.2396 -0.4861
-7 1 22 -3.5882 -0.2722
-7 1 23 0.4623 -0.2945
-7 1 24 9.5871 0.8614
-7 1 25 0.8251 0.5331
-7 1 26 5.7327 -0.3353
-7 1 27 -4.3354 -0.1214
-7 1 28 9.3518 0.0848
-7 1 29 5.9577 0.0055
-7 1 30 4.7893 -0.3364
-7 1 31 1.7621 -0.0129
-7 1 32 2.9194 -0.0610
-7 1 33 -4.4521 -0.0832
-7 1 34 0.8478 -0.0590
-7 1 35 0.0650 -0.1007
-7 1 36 0.5880 0.0601
-7 1 37 1.3258 0.0154
-7 1 38 1.3793 -0.0054
-7 3 1 91.5616 0.2667
-7 3 2 9.5986 0.8190
-7 3 3 -103.5614 0.3989
-7 3 4 8.0769 0.1857
-7 3 5 -17.0226 0.4092
-7 3 6 19.2012 0.1530
-7 3 7 3.4815 1.0454
-7 3 8 40.7305 -0.0331
-7 3 9 29.9827 1.2658
-7 3 10 14.7995 -0.0906
-7 3 11 2.1269 0.3748
-7 3 12 18.0635 0.3970
-7 3 13 11.7717 0.5740
-7 3 14 -0.2494 -0.6506
-7 3 15 1.0407 -0.3332
-7 3 16 5.6077 -0.0220
-7 3 17 -3.7328 -0.2622
-7 3 18 3.0196 -0.0537
-7 3 19 6.1104 -0.5154
-7 3 20 -0.9293 -0.1387
-7 3 21 3.4441 -0.0070
-7 3 22 -0.9820 -0.3448
-7 3 23 -1.7416 0.0626
-7 3 24 3.9051 0.0635
-7 3 25 3.4395 -0.0335
-7 3 26 3.6396 -0.0715
-7 3 27 1.4775 -0.1698
-7 3 28 6.9025 0.0898
-7 3 29 -5.9291 0.0207
-7 3 30 3.9536 -0.1330
-7 3 31 3.3086 -0.0245
-7 3 32 8.8428 0.0264
-7 3 33 2.9160 0.0414
-7 3 34 4.2966 -0.0317
-7 3 35 5.9036 -0.0106
-7 3 36 3.7313 0.0365
-7 3 37 -7.4181 -0.0170
-7 3 38 2.3022 -0.0240
-7 5 1 -21.8674 -0.0986
-7 5 2 10.4737 -0.6006
-7 5 3 -9.9359 -0.6328
-7 5 4 35.4980 0.7450
-7 5 5 -26.1282 0.4322
-7 5 6 -12.4343 -0.1320
-7 5 7 -4.6579 0.0792
-7 5 8 9.3508 -0.3813
-7 5 9 29.7239 0.8683
-7 5 10 14.8615 0.3677
-7 5 11 13.4569 0.0358
-7 5 12 -9.7130 0.1268
-7 5 13 7.3781 0.4037
-7 5 14 5.6798 -0.3121
-7 5 15 0.1837 -0.1032
-7 5 16 11.9100 0.2547
-7 5 17 -0.1925 -0.2041
-7 5 18 -4.4436 0.1140
-7 5 19 3.3689 -0.0394
-7 5 20 -2.1588 -0.1490
-7 5 21 4.9228 0.0822
-7 5 22 2.5899 -0.0585
-7 5 23 0.4312 -0.2829
-7 5 24 -0.4314 0.1262
-7 5 25 2.4760 0.0923
-7 5 26 0.0587 -0.0947
-7 5 27 0.8961 0.0687
-7 5 28 6.8040 -0.0395
-7 5 29 1.3521 0.0110
-7 5 30 1.6378 -0.1310
-7 5 31 1.5112 -0.0525
-7 5 32 9.8710 -0.0144
-7 5 33 2.4305 -0.0577
-7 5 34 5.7375 0.0007
-7 5 35 -3.8092 0.0040
-7 5 36 9.1601 -0.0492
-7 5 37 4.7437 -0.0581
-7 5 38 -1.7910 -0.0018
-7 7 1 18.3678 -0.2946
-7 7 2 17.9805 -0.1530
-7 7 3 -39.2139 -0.4901
-7 7 4 -18.2853 0.1143
-7 7 5 -7.6049 0.1379
-7 7 6 -6.0035 -0.3684
-7 7 7 -0.6841 -0.1215
-7 7 8 -1.4737 0.0620
-7 7 9 6.8922 0.2760
-7 7 10 6.4282 0.3348
-7 7 11 18.9693 -0.2688
-7 7 12 18.8296 0.1602
-7 7 13 9.5435 0.4520
-7 7 14 1.4785 0.3310
-7 7 15 1.7306 -0.2619
-7 7 16 0.4987 0.1002
-7 7 17 4.9118 -0.1507
-7 7 18 2.1125 0.2658
-7 7 19 1.5001 0.0457
-7 7 20 -1.9156 -0.1667
-7 7 21 -4.6476 0.2196
-7 7 22 -2.4157 -0.0134
-7 7 23 3.0880 -0.1450
-7 7 24 -3.8443 0.0462
-7 7 25 1.9856 0.1661
-7 7 26 -0.8993 -0.1176
-7 7 27 -0.5336 -0.0963
-7 7 28 3.4421 -0.0688
-7 7 29 0.7685 0.0330
-7 7 30 5.5165 0.0460
-7 7 31 0.5281 -0.0978
-7 7 32 5.0404 0.0669
-7 7 33 6.8215 0.0901
-7 7 34 3.3915 -0.0251
-7 7 35 5.3787 0.0219
-7 7 36 6.1654 0.0141
-7 7 37 -3.3734 -0.0811
-7 9 1 20.7841 0.0204
-7 9 2 19.9865 0.1453
-7 9 3 0.4101 -0.4329
-7 9 4 -4.7531 -0.0738
-7 9 5 5.7287 -0.1896
-7 9 6 -1.6084 0.0625
-7 9 7 -8.2749 -0.2553
-7 9 8 9.0639 -0.0203
-7 9 9 -1.4742 0.2115
-7 9 10 7.8876 0.2991
-7 9 11 5.5573 -0.4012
-7 9 12 8.3434 0.0532
-7 9 13 8.0008 0.4688
-7 9 14 7.5329 0.1425
-7 9 15 -0.4329 -0.2735
-7 9 16 4.3082 0.2461
-7 9 17 4.8289 0.2168
-7 9 18 5.5025 0.0928
-7 9 19 5.1708 -0.0399
-7 9 20 -0.0457 -0.0329
-7 9 21 -2.5304 0.0303
-7 9 22 -3.5528 0.1738
-7 9 23 0.0328 -0.0357
-7 9 24 -2.8939 0.0022
-7 9 25 -0.1155 0.1337
-7 9 26 -1.5424 -0.1918
-7 9 27 -3.8824 -0.0921
-7 9 28 4.5085 0.1370
-7 9 29 -2.3302 -0.0205
-7 9 30 -1.5187 -0.0053
-7 9 31 9.4768 0.0441
-7 9 32 0.5160 -0.0855
-7 9 33 -3.0639 0.0613
-7 9 34 4.0783 -0.0216
-7 9 35 1.0097 -0.0253
-7 9 36 0.2609 0.0873
-7 9 37 4.1906 -0.0266
-7 11 1 -2.0967 0.3471
-7 11 2 7.9754 0.2039
-7 11 3 30.1992 -0.3664
-7 11 4 13.7455 0.1016
-7 11 5 -10.4277 0.4028
-7 11 6 8.7856 0.0927
-7 11 7 -4.6509 -0.2602
-7 11 8 15.7953 -0.2671
-7 11 9 -0.6360 0.2312
-7 11 10 13.7723 0.0704
-7 11 11 -1.6996 -0.2504
-7 11 12 11.7983 -0.0858
-7 11 13 7.4598 0.2059
-7 11 14 11.8906 0.1767
-7 11 15 7.7733 -0.1004
-7 11 16 0.0626 0.3163
-7 11 17 -6.7257 0.0669
-7 11 18 -2.9728 -0.0332
-7 11 19 1.1727 0.0293
-7 11 20 2.2918 -0.0355
-7 11 21 -0.3344 0.1019
-7 11 22 0.1882 0.0309
-7 11 23 2.1105 -0.0927
-7 11 24 -2.2525 -0.0453
-7 11 25 -2.9004 0.1423
-7 11 26 6.7087 -0.0190
-7 11 27 0.0727 -0.0394
-7 11 28 2.0071 0.0523
-7 11 29 -6.4315 -0.0021
-7 11 30 -4.6389 -0.0259
-7 11 31 -1.7814 0.0416
-7 11 32 2.8034 -0.0071
-7 11 33 5.6430 0.0250
-7 11 34 -4.0895 0.0462
-7 11 35 2.3108 0.0315
-7 11 36 1.6774 0.0399
-7 13 1 6.4925 0.1334
-7 13 2 1.5648 0.0283
-7 13 3 3.4383 -0.2354
-7 13 4 18.4545 0.0351
-7 13 5 9.4093 0.2637
-7 13 6 13.6399 -0.0353
-7 13 7 -3.6461 -0.2535
-7 13 8 18.8717 -0.2275
-7 13 9 0.4659 0.1319
-7 13 10 9.0342 0.1632
-7 13 11 -0.7552 -0.1797
-7 13 12 3.7362 -0.1927
-7 13 13 -2.9003 0.1058
-7 13 14 4.5401 0.0409
-7 13 15 3.3274 -0.0415
-7 13 16 8.2690 -0.0980
-7 13 17 3.3840 0.1174
-7 13 18 0.7370 0.0998
-7 13 19 2.3121 0.1319
-7 13 20 0.7200 -0.0809
-7 13 21 -6.0876 0.0577
-7 13 22 -1.9317 0.0805
-7 13 23 1.7082 0.0346
-7 13 24 4.5472 -0.0395
-7 13 25 -1.9194 0.0612
-7 13 26 2.8732 -0.0140
-7 13 27 1.1297 -0.1001
-7 13 28 5.9186 0.0317
-7 13 29 -0.5216 -0.0127
-7 13 30 -8.1388 0.0074
-7 13 31 -3.7231 0.0901
-7 13 32 0.6919 -0.0288
-7 13 33 -5.9834 -0.0110
-7 13 34 -1.1748 0.0460
-7 13 35 2.5707 0.0050
-7 15 1 1.6182 0.1578
-7 15 2 -5.1921 0.2016
-7 15 3 -0.9292 -0.0637
-7 15 4 13.6558 -0.0037
-7 15 5 8.1849 0.0344
-7 15 6 11.9868 0.0476
-7 15 7 -3.5041 -0.2071
-7 15 8 7.0188 -0.2690
-7 15 9 -1.5832 0.0540
-7 15 10 10.5852 0.1222
-7 15 11 4.3016 -0.1670
-7 15 12 4.6002 -0.3511
-7 15 13 -2.2850 0.0726
-7 15 14 2.2648 0.0460
-7 15 15 -0.3214 -0.1769
-7 15 16 0.3704 -0.0927
-7 15 17 2.2486 0.1434
-7 15 18 -1.0973 0.0273
-7 15 19 0.7169 0.0086
-7 15 20 8.3766 -0.1385
-7 15 21 0.0792 0.0330
-7 15 22 1.6796 0.1477
-7 15 23 3.3681 0.0297
-7 15 24 3.4040 -0.0844
-7 15 25 -2.5194 0.1461
-7 15 26 -4.6509 0.0375
-7 15 27 1.3574 -0.1111
-7 15 28 5.7243 0.0604
-7 15 29 -2.2577 0.0311
-7 15 30 0.8311 -0.0119
-7 15 31 -6.8922 0.0316
-7 15 32 0.6121 0.0187
-7 15 33 0.8240 -0.0210
-7 15 34 -3.7218 -0.0030
-7 17 1 0.6599 0.1087
-7 17 2 3.3706 0.0750
-7 17 3 0.7946 -0.1642
-7 17 4 2.5959 -0.1115
-7 17 5 1.1486 -0.0012
-7 17 6 9.4139 0.2171
-7 17 7 2.3965 -0.1099
-7 17 8 6.8813 -0.2254
-7 17 9 0.3097 0.1179
-7 17 10 2.4116 0.1757
-7 17 11 -3.1648 -0.2369
-7 17 12 0.4171 -0.1918
-7 17 13 -1.8883 0.0649
-7 17 14 -0.8553 0.0777
-7 17 15 1.0133 -0.2257
-7 17 16 -0.6667 -0.0655
-7 17 17 4.2024 0.0554
-7 17 18 4.9275 -0.0618
-7 17 19 -0.3378 -0.0448
-7 17 20 7.0601 -0.0453
-7 17 21 3.2888 0.0662
-7 17 22 7.3632 -0.0014
-7 17 23 -2.5092 0.0217
-7 17 24 3.9291 0.0218
-7 17 25 4.5775 -0.0114
-7 17 26 -1.5032 0.0049
-7 17 27 -4.7725 -0.0752
-7 17 28 -0.9747 0.0518
-7 17 29 0.5602 0.0059
-7 17 30 -3.1740 -0.0465
-7 17 31 -5.8906 0.0771
-7 17 32 -0.9410 0.0364
-7 19 1 -1.4294 0.0674
-7 19 2 -4.0968 -0.0285
-7 19 3 -4.1970 -0.1280
-7 19 4 4.9311 -0.0821
-7 19 5 1.6674 0.1528
-7 19 6 7.6095 0.2207
-7 19 7 -0.8947 -0.0088
-7 19 8 6.0292 -0.1527
-7 19 9 -0.2138 -0.0113
-7 19 10 2.9680 0.1721
-7 19 11 2.7606 -0.0283
-7 19 12 -2.3790 -0.0032
-7 19 13 -2.5843 -0.0337
-7 19 14 -0.0943 0.0407
-7 19 15 2.2462 -0.0696
-7 19 16 -2.2703 -0.0515
-7 19 17 -1.3796 -0.0135
-7 19 18 5.3271 0.0260
-7 19 19 -4.1889 0.0471
-7 19 20 10.1109 -0.0351
-7 19 21 -5.1853 -0.1003
-7 19 22 8.2238 0.0391
-7 19 23 6.6555 0.0118
-7 19 24 -1.1779 -0.0345
-7 19 25 5.6645 -0.0632
-7 19 26 -1.1198 0.0125
-7 19 27 1.2534 0.0052
-7 19 28 2.5763 0.0154
-7 19 29 -5.4667 0.0239
-7 19 30 1.3918 -0.0517
-7 19 31 -0.9539 0.0607
-7 21 1 2.0958 0.1136
-7 21 2 3.7610 0.0064
-7 21 3 0.0713 -0.0094
-7 21 4 0.4148 -0.1364
-7 21 5 -1.9022 -0.0179
-7 21 6 5.1040 0.0386
-7 21 7 -1.9228 0.0141
-7 21 8 1.6469 -0.1685
-7 21 9 1.1864 -0.0234
-7 21 10 3.1920 0.2535
-7 21 11 0.7487 0.1003
-7 21 12 0.4587 -0.0594
-7 21 13 -0.3898 0.0224
-7 21 14 -2.2937 0.1418
-7 21 15 -0.2237 -0.0087
-7 21 16 3.3989 -0.0415
-7 21 17 -2.6869 -0.0202
-7 21 18 11.9949 0.0571
-7 21 19 -2.7732 0.0719
-7 21 20 2.0768 -0.1168
-7 21 21 -1.9732 -0.0473
-7 21 22 -1.7797 0.0740
-7 21 23 4.0516 0.0335
-7 21 24 -0.2207 -0.0384
-7 21 25 2.2406 -0.0246
-7 21 26 4.3520 0.0433
-7 21 27 -6.6632 -0.0235
-7 21 28 2.7036 -0.0454
-7 21 29 3.5300 0.0079
-7 23 1 7.1233 0.0449
-7 23 2 4.0763 -0.0181
-7 23 3 2.5664 0.0438
-7 23 4 2.6416 -0.1045
-7 23 5 0.8325 -0.0807
-7 23 6 -0.3469 0.0762
-7 23 7 -0.1620 0.0205
-7 23 8 2.5876 -0.1151
-7 23 9 -3.1645 -0.0384
-7 23 10 2.9644 0.1461
-7 23 11 -1.8299 -0.0105
-7 23 12 -3.8849 -0.1561
-7 23 13 -2.8907 0.0715
-7 23 14 4.1958 0.1214
-7 23 15 -0.5175 0.0184
-7 23 16 3.9540 -0.0875
-7 23 17 -0.0784 0.0526
-7 23 18 2.9853 -0.0220
-7 23 19 3.4276 0.0662
-7 23 20 3.9007 -0.0234
-7 23 21 -0.8979 0.0128
-7 23 22 0.8845 0.0357
-7 23 23 -0.4178 -0.0025
-7 23 24 -3.0412 0.0296
-7 23 25 -4.2089 0.0207
-7 23 26 3.8281 0.0251
-7 23 27 2.8369 -0.0487
-7 25 1 10.3649 -0.0205
-7 25 2 -0.1209 0.0452
-7 25 3 3.1602 -0.0217
-7 25 4 -4.4855 -0.1199
-7 25 5 6.7947 -0.1546
-7 25 6 2.2129 0.0544
-7 25 7 -6.0151 0.0073
-7 25 8 -2.1267 -0.1061
-7 25 9 -6.1085 -0.1074
-7 25 10 4.8012 0.0599
-7 25 11 -0.6503 0.0383
-7 25 12 1.0748 -0.0540
-7 25 13 -2.3463 0.0844
-7 25 14 2.2409 0.0244
-7 25 15 -3.7911 -0.0231
-7 25 16 -2.6819 -0.0512
-7 25 17 6.0343 0.0181
-7 25 18 5.5547 -0.0621
-7 25 19 1.4198 0.0545
-7 25 20 2.8147 0.0249
-7 25 21 -0.0493 -0.0459
-7 25 22 -1.6374 -0.0216
-7 25 23 1.6249 0.0533
-7 25 24 -0.7258 0.0720
-7 27 1 2.1506 -0.0393
-7 27 2 5.5092 0.0311
-7 27 3 6.7617 0.0483
-7 27 4 -2.3876 -0.0367
-7 27 5 -2.0637 -0.1111
-7 27 6 1.9171 0.1165
-7 27 7 -3.6920 0.0361
-7 27 8 -1.3888 -0.0703
-7 27 9 -3.3905 -0.1494
-7 27 10 -3.6330 0.0079
-7 27 11 -2.0227 0.0755
-7 27 12 -0.7703 -0.0850
-7 27 13 -8.2673 -0.0352
-7 27 14 8.2158 0.0016
-7 27 15 6.4254 0.0566
-7 27 16 -1.7401 0.0108
-7 27 17 -1.6165 -0.0675
-7 27 18 3.2977 -0.0203
-7 27 19 5.5924 0.0711
-7 27 20 0.5951 0.0105
-7 27 21 0.1202 -0.0324
-7 29 1 0.0249 -0.0029
-7 29 2 1.4042 0.0319
-7 29 3 0.3541 0.0996
-7 29 4 -1.3477 0.0080
-7 29 5 -0.3637 -0.0629
-7 29 6 0.8421 -0.0241
-7 29 7 2.7193 0.0612
-7 29 8 -5.4898 -0.0218
-7 29 9 -1.3814 -0.0968
-7 29 10 0.2656 0.0150
-7 29 11 -5.1488 0.0861
-7 29 12 3.8637 -0.0715
-7 29 13 -6.9244 0.0357
-7 29 14 -1.0714 0.0293
-7 29 15 1.5094 0.0451
-7 29 16 1.5309 0.0202
-7 29 17 2.0796 -0.0255
-7 31 1 4.8863 0.0310
-7 31 2 5.1872 -0.0180
-7 31 3 -1.2377 0.1822
-7 31 4 3.0294 0.0775
-7 31 5 1.1010 -0.0985
-7 31 6 -0.3128 -0.0159
-7 31 7 -0.1976 0.0325
-7 31 8 -3.8535 -0.0145
-7 31 9 -0.2028 0.0560
-7 31 10 1.6997 0.0456
-6 0 2 -73.0111 -2.0585
-6 0 4 -55.0022 3.6053
-6 0 6 -30.0526 -2.8591
-6 0 8 52.9925 -1.6442
-6 0 10 31.4153 2.3335
-6 0 12 -26.2464 -1.7367
-6 0 14 2.7700 0.3050
-6 0 16 4.4635 -0.5776
-6 0 18 10.5587 -0.1144
-6 0 20 5.1784 0.0488
-6 0 22 3.3071 -0.6395
-6 0 24 -4.3738 -1.2836
-6 0 26 -0.9343 0.7801
-6 0 28 -15.1161 -0.1498
-6 0 30 12.2738 0.1210
-6 0 32 6.6593 0.0125
-6 0 34 -1.6165 0.0286
-6 0 36 5.0908 -0.1004
-6 0 38 1.1210 -0.0840
-6 2 1 95.2246 -0.7161
-6 2 2 108.9381 0.6204
-6 2 3 70.6395 -0.0285
-6 2 4 -57.2154 -1.3510
-6 2 5 -30.6949 0.5044
-6 2 6 5.8860 0.2016
-6 2 7 -37.6520 0.0404
-6 2 8 -31.3093 -0.4751
-6 2 9 1.4752 -0.9027
-6 2 10 2.2704 -0.8044
-6 2 11 27.4961 0.4212
-6 2 12 -2.7516 -0.2842
-6 2 13 7.1398 0.2369
-6 2 14 12.3691 0.3976
-6 2 15 1.6501 0.0211
-6 2 16 5.7264 -0.3158
-6 2 17 -2.9113 -0.0514
-6 2 18 8.8653 -0.1699
-6 2 19 2.2066 0.1000
-6 2 20 5.6469 -0.3418
-6 2 21 0.2925 0.1244
-6 2 22 0.3542 0.0346
-6 2 23 3.7060 0.0731
-6 2 24 -7.1021 -0.1448
-6 2 25 1.4025 -0.3729
-6 2 26 0.2024 -0.1109
-6 2 27 2.7784 -0.0320
-6 2 28 -1.6338 -0.2346
-6 2 29 -2.2847 -0.0741
-6 2 30 -5.5370 -0.0059
-6 2 31 3.5471 0.0221
-6 2 32 0.4418 -0.1124
-6 2 33 3.9518 0.0459
-6 2 34 7.7282 0.0003
-6 2 35 2.2793 0.0315
-6 2 36 8.1624 0.0211
-6 2 37 4.0667 0.0529
-6 2 38 -1.6062 -0.0216
-6 4 1 75.9001 0.4374
-6 4 2 -41.8462 0.2432
-6 4 3 79.6251 -0.6843
-6 4 4 4.2824 -0.2735
-6 4 5 27.0118 0.2846
-6 4 6 -1.5681 0.0424
-6 4 7 -16.6649 0.3765
-6 4 8 -17.6183 -0.3493
-6 4 9 -19.7185 -0.7373
-6 4 10 -6.8744 -0.3935
-6 4 11 18.8791 0.5978
-6 4 12 3.7587 -0.4577
-6 4 13 -2.3581 -0.5790
-6 4 14 4.0397 0.0809
-6 4 15 9.1543 -0.0738
-6 4 16 -2.9781 -0.0631
-6 4 17 6.3751 -0.0500
-6 4 18 1.4305 -0.0734
-6 4 19 -3.7025 -0.0003
-6 4 20 -0.4744 0.3100
-6 4 21 2.3239 -0.0681
-6 4 22 1.9394 0.1289
-6 4 23 4.3818 0.2514
-6 4 24 -1.7220 -0.3730
-6 4 25 1.2082 -0.0801
-6 4 26 -1.6795 -0.0734
-6 4 27 5.7458 0.1534
-6 4 28 -5.8136 -0.0575
-6 4 29 3.0683 -0.1584
-6 4 30 2.4714 0.0146
-6 4 31 -0.8992 -0.0403
-6 4 32 -0.2927 -0.0127
-6 4 33 3.4291 0.0056
-6 4 34 2.6012 -0.0536
-6 4 35 0.7898 0.0369
-6 4 36 -3.2723 0.0171
-6 4 37 5.1714 -0.0283
-6 4 38 6.4403 -0.0225
-6 6 1 83.1002 -0.2863
-6 6 2 15.2352 -0.1477
-6 6 3 82.0055 0.4200
-6 6 4 -13.5432 0.0019
-6 6 5 -17.8675 -0.1788
-6 6 6 2.9916 0.1439
-6 6 7 -6.7689 0.1124
-6 6 8 -12.5590 0.0057
-6 6 9 -1.3307 -0.1656
-6 6 10 -22.2191 -0.2536
-6 6 11 -3.7784 0.4232
-6 6 12 -3.0227 -0.2508
-6 6 13 15.2330 -0.5999
-6 6 14 0.2081 0.2849
-6 6 15 12.9219 0.3071
-6 6 16 -0.9251 -0.0932
-6 6 17 -6.3331 -0.2147
-6 6 18 3.1075 0.0560
-6 6 19 4.1916 0.0525
-6 6 20 -1.5120 0.1384
-6 6 21 2.5642 -0.1754
-6 6 22 -6.0542 0.1130
-6 6 23 1.1582 0.2497
-6 6 24 -1.8181 -0.0883
-6 6 25 -0.0668 -0.0372
-6 6 26 0.5134 0.0985
-6 6 27 3.1682 -0.0397
-6 6 28 -3.2559 -0.1114
-6 6 29 1.5029 -0.1559
-6 6 30 -0.9027 -0.0013
-6 6 31 2.4005 0.0177
-6 6 32 -3.4596 -0.0836
-6 6 33 -0.0959 0.0756
-6 6 34 0.0424 0.0390
-6 6 35 -1.7744 0.0035
-6 6 36 6.7213 -0.0079
-6 6 37 -1.5491 0.0730
-6 6 38 -1.4229 -0.0355
-6 8 1 49.7192 -0.5915
-6 8 2 -14.8908 0.3129
-6 8 3 42.0474 0.4316
-6 8 4 7.3683 0.1543
-6 8 5 8.1327 -0.4283
-6 8 6 3.6737 0.1278
-6 8 7 5.0896 0.6139
-6 8 8 -17.3433 -0.1266
-6 8 9 4.3340 -0.0932
-6 8 10 -3.7135 -0.1701
-6 8 11 3.3344 0.3952
-6 8 12 -6.5652 -0.0761
-6 8 13 -3.3589 -0.3494
-6 8 14 -4.5623 0.0330
-6 8 15 0.9433 -0.0927
-6 8 16 -2.4818 -0.1192
-6 8 17 -0.8056 -0.0060
-6 8 18 -6.0438 0.2987
-6 8 19 3.4054 -0.0537
-6 8 20 1.5175 0.2728
-6 8 21 4.5227 -0.0405
-6 8 22 0.7684 -0.1347
-6 8 23 0.7341 0.2726
-6 8 24 -0.7157 -0.0353
-6 8 25 2.6327 -0.0889
-6 8 26 -3.5139 0.0150
-6 8 27 2.7899 -0.0120
-6 8 28 -5.3918 -0.0836
-6 8 29 1.5911 0.0625
-6 8 30 -0.4405 -0.0490
-6 8 31 -3.0562 0.0143
-6 8 32 5.0474 0.0691
-6 8 33 -2.9319 -0.0413
-6 8 34 -3.5287 0.0154
-6 8 35 -2.3937 -0.0636
-6 8 36 -6.0215 -0.0587
-6 8 37 -2.8540 0.0627
-6 10 1 -6.4924 -0.2383
-6 10 2 -31.0396 0.1012
-6 10 3 4.3864 0.0515
-6 10 4 18.8319 -0.1884
-6 10 5 19.9257 -0.2472
-6 10 6 -4.8433 0.2375
-6 10 7 13.1321 0.4070
-6 10 8 -10.4399 0.2652
-6 10 9 -1.2361 -0.1622
-6 10 10 -0.3502 -0.2799
-6 10 11 1.0502 0.1859
-6 10 12 -3.8596 0.1884
-6 10 13 0.9322 -0.3733
-6 10 14 -2.5653 -0.2310
-6 10 15 1.7042 0.1032
-6 10 16 9.0210 -0.0215
-6 10 17 0.2842 0.0083
-6 10 18 -3.6158 -0.0580
-6 10 19 -5.9369 0.0449
-6 10 20 -2.8098 0.1240
-6 10 21 4.9178 0.0687
-6 10 22 -1.2043 -0.1571
-6 10 23 1.1902 0.1600
-6 10 24 -4.2358 -0.0222
-6 10 25 2.6930 -0.0902
-6 10 26 -7.5755 -0.0234
-6 10 27 7.2630 0.1516
-6 10 28 1.1236 -0.0043
-6 10 29 -0.4769 -0.0452
-6 10 30 2.1920 0.0378
-6 10 31 -5.9942 -0.0712
-6 10 32 -8.9602 0.0223
-6 10 33 2.8523 -0.0077
-6 10 34 4.1069 -0.0296
-6 10 35 -6.0002 0.0792
-6 10 36 0.5424 -0.0561
-6 12 1 1.4953 -0.3313
-6 12 2 -0.8242 -0.1463
-6 12 3 -1.6194 0.0709
-6 12 4 -25.2177 0.1528
-6 12 5 7.2699 -0.3596
-6 12 6 7.7750 0.0747
-6 12 7 12.2152 0.1651
-6 12 8 5.1363 0.0958
-6 12 9 7.5252 -0.3510
-6 12 10 2.8910 -0.2950
-6 12 11 -0.4692 0.3330
-6 12 12 2.6388 0.0781
-6 12 13 -5.0315 -0.2891
-6 12 14 -2.1708 -0.2284
-6 12 15 -7.2869 0.1627
-6 12 16 -0.6626 -0.0807
-6 12 17 4.3423 -0.3082
-6 12 18 6.7742 -0.0908
-6 12 19 2.0018 0.1721
-6 12 20 0.7756 0.0947
-6 12 21 4.2175 0.0183
-6 12 22 -4.2514 -0.1515
-6 12 23 -1.9198 0.1478
-6 12 24 -9.3878 0.0427
-6 12 25 6.9353 -0.0715
-6 12 26 -7.1837 -0.0033
-6 12 27 -1.5883 0.1198
-6 12 28 -3.0653 -0.0983
-6 12 29 4.6745 -0.0214
-6 12 30 4.1876 0.0263
-6 12 31 -1.4906 -0.0202
-6 12 32 0.1311 0.0530
-6 12 33 -4.6929 0.0454
-6 12 34 -2.6577 -0.0074
-6 12 35 -1.3690 0.0495
-6 12 36 -1.9062 -0.0620
-6 14 1 2.2435 -0.3580
-6 14 2 -2.0926 0.0402
-6 14 3 -1.0425 0.2489
-6 14 4 -5.1122 0.2248
-6 14 5 2.8534 -0.2698
-6 14 6 1.6365 -0.0827
-6 14 7 7.9069 0.2464
-6 14 8 0.1081 0.1492
-6 14 9 -2.7965 -0.2115
-6 14 10 1.6980 -0.1459
-6 14 11 1.4782 0.2305
-6 14 12 5.7920 0.1158
-6 14 13 2.3671 -0.2942
-6 14 14 0.6143 -0.0571
-6 14 15 -2.1040 0.0635
-6 14 16 2.0094 -0.0979
-6 14 17 -3.4888 -0.1066
-6 14 18 2.0331 0.0274
-6 14 19 0.0179 -0.0195
-6 14 20 -5.0669 -0.0539
-6 14 21 4.7378 -0.0299
-6 14 22 0.7413 -0.1514
-6 14 23 2.0826 0.0454
-6 14 24 -5.6952 -0.0148
-6 14 25 1.5591 -0.0472
-6 14 26 -6.8550 0.0287
-6 14 27 -3.6979 0.0431
-6 14 28 -7.0817 -0.0189
-6 14 29 1.8373 0.0090
-6 14 30 3.6288 0.0735
-6 14 31 3.8440 -0.0529
-6 14 32 -3.4937 -0.0117
-6 14 33 -1.6758 0.0648
-6 14 34 5.6508 -0.0162
-6 14 35 0.0242 0.0072
-6 16 1 -0.1312 -0.1327
-6 16 2 -3.1848 0.0565
-6 16 3 8.4197 0.1956
-6 16 4 -5.4226 0.0621
-6 16 5 -1.0403 -0.2242
-6 16 6 -4.0682 -0.0932
-6 16 7 3.5292 0.2389
-6 16 8 1.9971 0.2163
-6 16 9 3.0314 -0.0193
-6 16 10 3.8486 -0.0708
-6 16 11 -1.3112 0.0928
-6 16 12 0.1126 0.1610
-6 16 13 1.0262 -0.0321
-6 16 14 3.1743 0.0034
-6 16 15 -8.0261 0.0710
-6 16 16 1.7511 0.0614
-6 16 17 -3.1539 -0.0195
-6 16 18 -2.0694 -0.0851
-6 16 19 2.7927 -0.0773
-6 16 20 -4.4413 0.0756
-6 16 21 -0.5443 0.0499
-6 16 22 0.0832 -0.0616
-6 16 23 1.9590 -0.1232
-6 16 24 -6.2804 0.0898
-6 16 25 4.1592 -0.0594
-6 16 26 1.1436 -0.0854
-6 16 27 3.1655 -0.0131
-6 16 28 -7.2271 -0.0442
-6 16 29 -4.6716 -0.0520
-6 16 30 4.3557 0.0024
-6 16 31 0.1805 -0.0630
-6 16 32 2.5921 0.0407
-6 16 33 -3.7539 0.0596
-6 18 1 7.4582 -0.0678
-6 18 2 -2.1610 -0.0592
-6 18 3 1.1022 0.1687
-6 18 4 -7.5400 0.0046
-6 18 5 -0.1803 0.0071
-6 18 6 -3.4020 -0.0832
-6 18 7 3.2914 0.1378
-6 18 8 -1.4969 0.3083
-6 18 9 1.2552 -0.0045
-6 18 10 -0.4774 -0.2522
-6 18 11 -0.4770 0.0983
-6 18 12 5.7396 0.2862
-6 18 13 -4.0170 0.0494
-6 18 14 5.2580 -0.1272
-6 18 15 -3.1014 0.1070
-6 18 16 2.8425 0.1792
-6 18 17 -2.0323 -0.0929
-6 18 18 -4.0331 -0.0259
-6 18 19 0.4602 0.0541
-6 18 20 -5.2523 0.1098
-6 18 21 4.3530 -0.0089
-6 18 22 -4.6564 -0.1161
-6 18 23 0.1374 -0.0158
-6 18 24 0.1159 0.0628
-6 18 25 -5.5794 -0.1192
-6 18 26 0.8056 -0.0810
-6 18 27 1.4382 -0.0004
-6 18 28 4.7087 0.0138
-6 18 29 -1.7313 -0.0473
-6 18 30 1.8344 0.0426
-6 18 31 3.5657 -0.0140
-6 18 32 5.9208 -0.0374
-6 20 1 7.0977 0.0415
-6 20 2 -0.2460 -0.1398
-6 20 3 3.7065 0.2043
-6 20 4 -0.9376 0.0788
-6 20 5 0.5631 0.0417
-6 20 6 -4.9134 -0.1489
-6 20 7 -2.2384 0.0197
-6 20 8 0.9582 0.1210
-6 20 9 -3.1511 -0.0873
-6 20 10 2.3979 -0.1823
-6 20 11 0.5058 0.1234
-6 20 12 3.6234 0.1622
-6 20 13 -1.1074 -0.1193
-6 20 14 2.6625 -0.0495
-6 20 15 -4.7794 0.1168
-6 20 16 1.4173 0.0787
-6 20 17 3.5602 0.0308
-6 20 18 -1.0461 -0.0289
-6 20 19 8.5157 0.0457
-6 20 20 1.0776 0.0012
-6 20 21 -4.0240 -0.0211
-6 20 22 4.8448 -0.0028
-6 20 23 -3.1593 -0.0116
-6 20 24 1.5565 0.0015
-6 20 25 1.7396 -0.0293
-6 20 26 -4.0246 0.0167
-6 20 27 0.0927 -0.0029
-6 20 28 -3.2893 -0.0342
-6 20 29 -5.0360 -0.0377
-6 20 30 6.8558 -0.0005
-6 22 1 0.2130 0.0307
-6 22 2 7.2252 -0.1762
-6 22 3 3.2971 0.0834
-6 22 4 0.3125 0.0479
-6 22 5 1.3399 0.0311
-6 22 6 2.9628 -0.1476
-6 22 7 -4.6396 -0.0264
-6 22 8 4.3449 0.1132
-6 22 9 -0.3621 -0.0037
-6 22 10 -0.4100 -0.0957
-6 22 11 -0.9901 -0.0493
-6 22 12 4.8612 0.0158
-6 22 13 -2.5492 -0.0817
-6 22 14 -1.5774 -0.0198
-6 22 15 1.5600 0.0320
-6 22 16 -1.5876 0.0358
-6 22 17 1.8389 0.0185
-6 22 18 3.6180 0.0259
-6 22 19 0.8052 -0.0868
-6 22 20 9.1834 -0.0266
-6 22 21 5.0177 0.0899
-6 22 22 1.6458 -0.0339
-6 22 23 2.0594 -0.0872
-6 22 24 -2.1536 -0.0003
-6 22 25 1.2233 0.0594
-6 22 26 -4.1031 0.0142
-6 22 27 -1.5026 -0.0369
-6 22 28 6.9477 -0.0336
-6 24 1 3.1471 0.0080
-6 24 2 2.1851 -0.0560
-6 24 3 4.9676 0.0588
-6 24 4 2.7751 -0.0129
-6 24 5 -5.5563 -0.0040
-6 24 6 6.3520 -0.1570
-6 24 7 -0.8511 -0.1332
-6 24 8 -0.1330 0.1076
-6 24 9 -5.5395 0.0410
-6 24 10 -0.4482 -0.1115
-6 24 11 -3.3070 -0.1701
-6 24 12 4.4435 0.1260
-6 24 13 4.4406 0.0135
-6 24 14 -0.5381 -0.0285
-6 24 15 1.9402 -0.0181
-6 24 16 0.2579 0.0691
-6 24 17 -2.7462 0.0015
-6 24 18 0.1893 -0.0050
-6 24 19 5.3142 -0.0673
-6 24 20 2.4969 0.0353
-6 24 21 4.6507 0.0605
-6 24 22 4.2336 -0.0835
-6 24 23 1.7068 -0.0451
-6 24 24 -0.9726 0.0573
-6 24 25 1.4379 0.0245
-6 24 26 0.1393 -0.0291
-6 26 1 -2.3200 -0.0369
-6 26 2 -1.5855 -0.0644
-6 26 3 4.0492 -0.0831
-6 26 4 4.7775 0.0045
-6 26 5 0.6934 0.0551
-6 26 6 -4.5965 -0.0434
-6 26 7 0.9083 -0.0531
-6 26 8 0.7155 0.1156
-6 26 9 -4.7509 0.0284
-6 26 10 0.0353 -0.0941
-6 26 11 -8.0620 -0.0798
-6 26 12 1.9626 0.1394
-6 26 13 -0.5757 -0.0405
-6 26 14 -5.2584 -0.1035
-6 26 15 -0.6220 -0.0145
-6 26 16 7.1438 0.0949
-6 26 17 4.4443 0.0129
-6 26 18 -5.3098 -0.0215
-6 26 19 3.8063 -0.0118
-6 26 20 3.7068 -0.0144
-6 26 21 3.1374 0.0004
-6 26 22 0.5600 0.0147
-6 26 23 0.8810 0.0024
-6 28 1 6.9763 0.0277
-6 28 2 -0.6106 -0.0159
-6 28 3 1.1964 -0.0658
-6 28 4 -2.5530 0.0141
-6 28 5 -3.3430 0.1614
-6 28 6 -7.5104 -0.0307
-6 28 7 -3.4217 -0.1169
-6 28 8 5.0155 0.0259
-6 28 9 -6.2091 0.0348
-6 28 10 -0.7281 -0.0345
-6 28 11 -0.3641 -0.0247
-6 28 12 -3.0302 0.0567
-6 28 13 1.7417 -0.0099
-6 28 14 4.3470 -0.0583
-6 28 15 -5.3699 0.0089
-6 28 16 -1.9019 -0.0247
-6 28 17 2.1224 0.0187
-6 28 18 -0.9235 0.0325
-6 28 19 1.4452 -0.0323
-6 30 1 -6.3329 0.0383
-6 30 2 0.1187 -0.0075
-6 30 3 -2.5714 -0.0780
-6 30 4 2.7860 0.0312
-6 30 5 -0.6208 0.1516
-6 30 6 -1.9327 -0.0544
-6 30 7 -4.4655 -0.0294
-6 30 8 -2.8894 -0.0490
-6 30 9 0.0689 0.0702
-6 30 10 -6.3188 0.0129
-6 30 11 0.9804 -0.0493
-6 30 12 3.7350 0.0754
-6 30 13 -4.1558 -0.0216
-6 30 14 3.8396 -0.0997
-6 32 1 -4.2647 0.0075
-6 32 2 -7.7105 -0.0067
-6 32 3 -5.9169 -0.0113
-6 32 4 2.1161 -0.0553
-6 32 5 -2.7737 0.0923
-5 1 1 -130.3626 -1.6982
-5 1 2 -13.3717 0.3405
-5 1 3 108.8508 2.6711
-5 1 4 -18.9410 0.7932
-5 1 5 37.9522 -1.9983
-5 1 6 -75.0092 0.8033
-5 1 7 20.0250 1.4455
-5 1 8 -29.5404 1.6404
-5 1 9 -25.1432 3.0241
-5 1 10 -8.6991 -2.3737
-5 1 11 -23.4491 -0.6854
-5 1 12 13.2922 -0.1781
-5 1 13 12.4223 0.7179
-5 1 14 -2.6006 -1.2052
-5 1 15 4.8097 0.5638
-5 1 16 2.5552 0.1185
-5 1 17 1.9166 0.0872
-5 1 18 -4.9989 -0.2290
-5 1 19 -1.6493 0.0570
-5 1 20 8.0450 0.1679
-5 1 21 3.7274 -0.3690
-5 1 22 -3.3777 0.1402
-5 1 23 1.4953 0.1155
-5 1 24 -5.2640 0.4229
-5 1 25 -0.5983 0.5331
-5 1 26 -7.8051 -0.5079
-5 1 27 -0.2499 -0.2222
-5 1 28 -5.4474 -0.0910
-5 1 29 8.3182 -0.1475
-5 1 30 -12.8818 -0.1637
-5 1 31 -10.0117 -0.0379
-5 1 32 -2.9723 0.0355
-5 1 33 -7.6291 -0.0784
-5 1 34 0.5250 -0.0058
-5 1 35 5.0063 -0.0133
-5 1 36 -3.6266 0.0027
-5 1 37 0.3940 -0.0196
-5 1 38 4.1982 0.0462
-5 3 1 25.1590 0.3089
-5 3 2 -123.8134 0.9213
-5 3 3 -9.4535 -0.0877
-5 3 4 -33.7525 0.3517
-5 3 5 57.5444 1.1789
-5 3 6 -8.4580 0.1134
-5 3 7 5.4653 0.5451
-5 3 8 -4.6128 0.8517
-5 3 9 2.4791 1.4674
-5 3 10 -8.8413 -0.4180
-5 3 11 -11.4148 0.7603
-5 3 12 -4.4900 0.5190
-5 3 13 5.9035 0.4157
-5 3 14 -6.8416 -1.0107
-5 3 15 6.9800 -0.0404
-5 3 16 5.1878 -0.1698
-5 3 17 3.6978 -0.1921
-5 3 18 5.8695 -0.1429
-5 3 19 -6.7558 -0.3151
-5 3 20 -1.7361 -0.0747
-5 3 21 -1.6243 0.2020
-5 3 22 1.5824 -0.2037
-5 3 23 2.6169 0.0782
-5 3 24 -2.2775 0.1195
-5 3 25 2.6773 0.0686
-5 3 26 -8.7009 -0.1484
-5 3 27 0.4512 -0.0976
-5 3 28 -4.3863 0.1659
-5 3 29 -1.8045 -0.0284
-5 3 30 -3.7986 -0.0267
-5 3 31 -1.2614 -0.0537
-5 3 32 -8.6712 -0.0355
-5 3 33 -1.9114 -0.0031
-5 3 34 -2.8092 -0.0228
-5 3 35 -2.5119 0.0251
-5 3 36 -4.1812 -0.0056
-5 3 37 -6.1265 0.0089
-5 3 38 1.7621 -0.0562
-5 5 1 -45.7596 0.2151
-5 5 2 -83.4464 -0.3247
-5 5 3 19.6320 -0.4382
-5 5 4 -28.3178 0.6366
-5 5 5 44.2171 0.2046
-5 5 6 -48.8138 0.1460
-5 5 7 16.5635 0.1984
-5 5 8 -5.7725 0.0885
-5 5 9 -15.0562 0.9782
-5 5 10 15.3544 0.0874
-5 5 11 -16.3755 0.0126
-5 5 12 -12.3555 0.0902
-5 5 13 -9.2534 0.4165
-5 5 14 -5.2593 -0.3261
-5 5 15 -8.5756 0.0108
-5 5 16 10.6187 0.2716
-5 5 17 5.0462 -0.1903
-5 5 18 0.3232 -0.0575
-5 5 19 0.8649 -0.0867
-5 5 20 8.3087 0.0046
-5 5 21 0.4200 -0.0421
-5 5 22 2.0723 -0.0639
-5 5 23 -0.9246 -0.1760
-5 5 24 0.6916 0.0168
-5 5 25 -1.4035 0.1451
-5 5 26 -5.8137 0.0369
-5 5 27 -0.8389 0.0755
-5 5 28 -7.1845 -0.1241
-5 5 29 0.3938 0.0491
-5 5 30 -5.3969 -0.0832
-5 5 31 -4.6993 -0.0461
-5 5 32 -2.7680 -0.0003
-5 5 33 -2.2319 -0.0900
-5 5 34 -2.4466 0.0155
-5 5 35 0.6570 0.0653
-5 5 36 -4.6158 -0.0556
-5 5 37 4.0124 -0.0298
-5 5 38 -2.9679 0.0027
-5 7 1 -13.3622 -0.4110
-5 7 2 -74.5189 -0.3697
-5 7 3 -11.3412 -0.1306
-5 7 4 -66.9058 0.1459
-5 7 5 13.3164 0.2895
-5 7 6 -18.9853 -0.3656
-5 7 7 -13.7336 -0.3096
-5 7 8 10.2064 0.0865
-5 7 9 -33.0895 0.4808
-5 7 10 -3.9666 0.2645
-5 7 11 -14.2183 -0.3855
-5 7 12 4.0688 -0.0154
-5 7 13 -6.6994 0.4905
-5 7 14 -2.1339 0.1405
-5 7 15 -12.6195 -0.3530
-5 7 16 -9.7290 0.0035
-5 7 17 -1.7740 -0.2357
-5 7 18 4.8479 0.1001
-5 7 19 -7.5038 -0.1047
-5 7 20 6.1017 -0.1028
-5 7 21 -1.4171 0.3269
-5 7 22 3.7036 0.1573
-5 7 23 1.7792 -0.1367
-5 7 24 1.5000 0.0561
-5 7 25 2.2369 0.1990
-5 7 26 0.1599 -0.1532
-5 7 27 -5.1002 -0.0335
-5 7 28 -2.1913 -0.0460
-5 7 29 -5.2160 0.0022
-5 7 30 -2.0610 0.0893
-5 7 31 -1.4527 -0.0779
-5 7 32 -3.1761 0.0493
-5 7 33 3.9700 0.0093
-5 7 34 -2.3519 -0.0272
-5 7 35 6.4830 0.0449
-5 7 36 -2.5367 -0.0591
-5 7 37 -3.4725 -0.0184
-5 9 1 2.5144 0.1798
-5 9 2 -74.8267 0.1118
-5 9 3 -39.8026 -0.5614
-5 9 4 -61.8495 -0.3758
-5 9 5 -11.5066 -0.0480
-5 9 6 -19.7971 -0.2134
-5 9 7 -27.7095 -0.6375
-5 9 8 6.0536 -0.1027
-5 9 9 -26.1346 0.6285
-5 9 10 -7.4899 0.0732
-5 9 11 -23.9583 -0.3776
-5 9 12 -9.6672 -0.1206
-5 9 13 -15.8268 0.4666
-5 9 14 -0.5585 -0.0408
-5 9 15 -7.8318 -0.3100
-5 9 16 -1.2502 0.2217
-5 9 17 0.7727 0.0925
-5 9 18 5.3589 0.0014
-5 9 19 -1.1959 -0.1847
-5 9 20 -1.5205 -0.0644
-5 9 21 -1.8641 0.1291
-5 9 22 2.9108 0.1856
-5 9 23 0.2313 -0.1275
-5 9 24 0.8752 -0.0318
-5 9 25 -5.6300 0.1685
-5 9 26 -0.8787 -0.0724
-5 9 27 -4.6194 -0.0562
-5 9 28 0.9243 0.0839
-5 9 29 0.6172 0.0229
-5 9 30 1.6550 -0.0039
-5 9 31 0.7387 0.0703
-5 9 32 -1.2927 -0.0414
-5 9 33 -7.3604 0.0120
-5 9 34 3.7061 -0.0787
-5 9 35 5.1435 0.0323
-5 9 36 -1.6483 0.0703
-5 9 37 6.0523 -0.0330
-5 11 1 2.1038 0.4825
-5 11 2 -27.3895 -0.0055
-5 11 3 -0.7651 -0.5009
-5 11 4 -34.6395 -0.0150
-5 11 5 -48.3040 0.3993
-5 11 6 -31.0576 -0.0747
-5 11 7 -35.6419 -0.1899
-5 11 8 -9.5318 -0.0940
-5 11 9 -14.0482 0.2469
-5 11 10 0.1694 -0.1592
-5 11 11 -13.5092 -0.2226
-5 11 12 -2.2456 -0.0572
-5 11 13 -9.4973 0.2089
-5 11 14 -5.1635 0.0451
-5 11 15 -2.5625 -0.2086
-5 11 16 -8.0078 0.1734
-5 11 17 -6.3572 0.0028
-5 11 18 -0.1770 -0.1640
-5 11 19 1.4993 -0.0403
-5 11 20 2.6250 -0.0649
-5 11 21 -0.1888 0.0624
-5 11 22 0.3548 0.1212
-5 11 23 -0.8648 0.0370
-5 11 24 0.3930 -0.0922
-5 11 25 -4.4443 0.1182
-5 11 26 0.6559 -0.0529
-5 11 27 0.4933 0.0071
-5 11 28 -4.4735 0.0218
-5 11 29 -4.4786 -0.0574
-5 11 30 4.9761 0.0004
-5 11 31 -2.1012 0.0151
-5 11 32 7.4310 0.0002
-5 11 33 2.8414 0.0109
-5 11 34 -2.8174 0.0750
-5 11 35 -0.9726 0.0366
-5 11 36 1.4503 0.0387
-5 13 1 6.2705 -0.0020
-5 13 2 -19.8170 0.1280
-5 13 3 -14.7979 -0.2491
-5 13 4 -19.2137 0.0842
-5 13 5 -9.1969 0.3397
-5 13 6 -17.6709 0.0845
-5 13 7 -17.6391 -0.3031
-5 13 8 -8.0534 -0.0984
-5 13 9 -16.0608 0.1613
-5 13 10 -8.8956 0.2667
-5 13 11 -10.8103 -0.1529
-5 13 12 -0.8186 -0.1475
-5 13 13 -3.7854 0.1309
-5 13 14 1.9051 0.0508
-5 13 15 -1.4582 -0.0810
-5 13 16 -0.7065 -0.1148
-5 13 17 -0.0240 0.0768
-5 13 18 -4.8798 0.1300
-5 13 19 -1.6690 0.1058
-5 13 20 -2.5789 -0.1891
-5 13 21 -6.3988 0.0217
-5 13 22 -2.1638 0.0944
-5 13 23 0.8782 -0.0259
-5 13 24 2.6675 -0.1638
-5 13 25 2.8589 0.0219
-5 13 26 -2.3662 0.0454
-5 13 27 0.3566 -0.1149
-5 13 28 1.2229 -0.0013
-5 13 29 -4.5677 0.0157
-5 13 30 -1.2971 0.0127
-5 13 31 0.4506 0.0606
-5 13 32 4.8413 0.0164
-5 13 33 -5.1260 -0.0309
-5 13 34 2.3739 0.0182
-5 13 35 0.1336 -0.0233
-5 15 1 10.4341 0.1340
-5 15 2 -14.4013 0.2538
-5 15 3 0.0240 -0.1868
-5 15 4 -2.0471 0.0489
-5 15 5 -5.8330 0.1634
-5 15 6 -12.0752 0.1551
-5 15 7 -8.7373 -0.3222
-5 15 8 -5.0448 -0.1606
-5 15 9 -6.6507 0.1374
-5 15 10 2.0264 0.2872
-5 15 11 -4.9850 -0.2775
-5 15 12 0.7962 -0.3109
-5 15 13 -5.1850 0.1118
-5 15 14 3.5329 0.1548
-5 15 15 3.0903 -0.1572
-5 15 16 -3.8373 -0.0605
-5 15 17 -0.7786 0.1721
-5 15 18 -2.7622 0.0945
-5 15 19 -5.6939 -0.1261
-5 15 20 -2.0597 -0.0783
-5 15 21 -4.4594 0.0909
-5 15 22 -5.6690 0.1384
-5 15 23 -1.8338 0.0170
-5 15 24 -0.0481 -0.0686
-5 15 25 -2.5524 0.1002
-5 15 26 5.5424 0.0162
-5 15 27 2.9950 -0.0961
-5 15 28 5.6523 0.0243
-5 15 29 3.0240 -0.0320
-5 15 30 -4.1366 -0.0636
-5 15 31 -2.6405 -0.0310
-5 15 32 1.1829 -0.0036
-5 15 33 3.1592 0.0010
-5 15 34 -1.1763 0.0182
-5 17 1 3.9028 0.0915
-5 17 2 0.2459 0.1051
-5 17 3 2.4759 -0.2120
-5 17 4 -2.4944 -0.1299
-5 17 5 2.5032 0.1093
-5 17 6 -5.1431 0.1738
-5 17 7 -2.5879 -0.2224
-5 17 8 0.3545 -0.1244
-5 17 9 -0.7366 0.1619
-5 17 10 1.4442 0.0921
-5 17 11 -5.5663 -0.3138
-5 17 12 2.1186 -0.0976
-5 17 13 -1.6986 0.1227
-5 17 14 -4.6192 0.0725
-5 17 15 -0.6460 -0.2010
-5 17 16 2.2514 0.0161
-5 17 17 -2.5956 0.0375
-5 17 18 0.6783 -0.0369
-5 17 19 -2.9518 0.0571
-5 17 20 -1.3221 0.0307
-5 17 21 -2.5072 -0.0048
-5 17 22 1.0352 0.0464
-5 17 23 -3.2460 -0.0173
-5 17 24 5.7110 0.0155
-5 17 25 -1.7738 -0.0117
-5 17 26 -4.0963 0.0011
-5 17 27 -1.4859 -0.0725
-5 17 28 -3.5145 0.0249
-5 17 29 7.7163 0.0199
-5 17 30 0.1987 -0.0310
-5 17 31 -2.0724 0.0809
-5 17 32 -0.8343 0.0481
-5 17 33 3.3372 -0.0415
-5 19 1 -0.4518 0.0808
-5 19 2 -2.2730 0.0365
-5 19 3 2.6339 -0.1554
-5 19 4 -0.6477 -0.1445
-5 19 5 6.7027 0.1430
-5 19 6 1.9871 0.0667
-5 19 7 0.6530 0.0284
-5 19 8 -2.7015 -0.1309
-5 19 9 -0.5590 -0.0173
-5 19 10 -0.7949 0.1047
-5 19 11 -1.9174 -0.0424
-5 19 12 0.0070 -0.0333
-5 19 13 -1.7940 0.0042
-5 19 14 0.6947 -0.0110
-5 19 15 -6.1738 -0.0222
-5 19 16 -4.3449 -0.1040
-5 19 17 -4.2018 -0.0288
-5 19 18 -1.5391 0.1103
-5 19 19 -2.0794 0.0424
-5 19 20 6.0720 -0.0167
-5 19 21 4.2698 -0.1115
-5 19 22 -4.6565 0.0432
-5 19 23 3.6364 0.0886
-5 19 24 2.6715 -0.0568
-5 19 25 3.9216 -0.0700
-5 19 26 8.8289 0.0844
-5 19 27 -0.4017 0.0269
-5 19 28 -4.3557 -0.0077
-5 19 29 -4.2810 0.0157
-5 19 30 -5.6629 -0.0183
-5 19 31 1.2813 0.0170
-5 21 1 -3.0769 -0.0125
-5 21 2 -8.8136 -0.0003
-5 21 3 5.4606 -0.0838
-5 21 4 0.7781 -0.1410
-5 21 5 3.1553 0.0948
-5 21 6 -1.4304 0.0786
-5 21 7 6.3910 0.0320
-5 21 8 -0.1701 -0.1789
-5 21 9 1.2849 0.0447
-5 21 10 4.9885 0.2642
-5 21 11 -2.0999 0.0742
-5 21 12 -0.9400 -0.1581
-5 21 13 -1.4577 -0.0094
-5 21 14 -2.3005 0.1243
-5 21 15 -4.5178 0.0051
-5 21 16 -4.4635 -0.0918
-5 21 17 -4.9076 0.0113
-5 21 18 -6.7948 0.0671
-5 21 19 1.0932 0.0545
-5 21 20 -8.1687 -0.0884
-5 21 21 11.7205 0.0117
-5 21 22 7.5427 0.0826
-5 21 23 -0.9501 -0.0183
-5 21 24 7.7642 -0.1113
-5 21 25 -2.0829 0.0010
-5 21 26 0.9915 0.0564
-5 21 27 4.2315 -0.0132
-5 21 28 -3.1024 -0.0197
-5 21 29 8.7835 -0.0017
-5 23 1 3.1533 -0.0059
-5 23 2 -3.7753 0.0784
-5 23 3 -3.0101 0.0385
-5 23 4 1.6694 -0.0378
-5 23 5 7.7600 -0.0029
-5 23 6 -3.3194 0.0865
-5 23 7 7.6060 -0.0037
-5 23 8 4.2876 -0.1622
-5 23 9 -0.2175 0.0156
-5 23 10 -0.5018 0.2278
-5 23 11 -4.0230 -0.0391
-5 23 12 -2.4807 -0.1375
-5 23 13 -2.7167 0.0796
-5 23 14 1.3924 0.1017
-5 23 15 -0.1003 -0.0355
-5 23 16 -5.2440 -0.0310
-5 23 17 2.9694 0.0406
-5 23 18 -8.8915 -0.0093
-5 23 19 -1.1128 0.0294
-5 23 20 -2.5914 0.0042
-5 23 21 0.4529 0.0406
-5 23 22 2.4934 -0.0185
-5 23 23 6.0019 0.0030
-5 23 24 4.9642 0.0246
-5 23 25 3.5393 0.0247
-5 23 26 -0.8393 0.0137
-5 23 27 5.5999 -0.0251
-5 25 1 1.8552 -0.0181
-5 25 2 -1.6371 0.0980
-5 25 3 -2.0352 -0.0226
-5 25 4 -3.4814 -0.0993
-5 25 5 7.5765 -0.1092
-5 25 6 4.0311 0.0560
-5 25 7 0.6867 0.0634
-5 25 8 4.1716 -0.0152
-5 25 9 5.7952 -0.0373
-5 25 10 3.3571 0.0663
-5 25 11 0.8454 -0.0272
-5 25 12 -3.1506 0.0064
-5 25 13 -4.0850 -0.0028
-5 25 14 -3.5671 0.0356
-5 25 15 -5.5392 -0.0272
-5 25 16 -8.1095 -0.0379
-5 25 17 1.3817 -0.0170
-5 25 18 -0.6390 -0.0154
-5 25 19 -0.2147 0.0538
-5 25 20 -3.5884 0.0591
-5 25 21 6.3538 -0.1018
-5 25 22 2.1601 -0.0133
-5 25 23 1.0869 0.0853
-5 25 24 2.8520 0.0069
-5 25 25 5.8264 -0.0214
-5 27 1 -5.2011 -0.0066
-5 27 2 7.0956 0.0748
-5 27 3 -2.1908 0.0339
-5 27 4 3.3864 -0.0414
-5 27 5 -0.0548 -0.0517
-5 27 6 1.0917 0.0907
-5 27 7 1.5026 0.0848
-5 27 8 -4.8636 -0.0799
-5 27 9 7.8912 -0.1351
-5 27 10 -1.4075 0.0422
-5 27 11 1.3562 0.0608
-5 27 12 0.5358 -0.0339
-5 27 13 -4.6082 -0.0624
-5 27 14 -1.8935 0.0519
-5 27 15 3.4348 0.0230
-5 27 16 -2.1304 -0.0311
-5 27 17 -5.9498 -0.0820
-5 27 18 -2.7206 0.0106
-5 27 19 1.0944 0.0579
-5 27 20 -3.0134 -0.0141
-5 27 21 1.1384 -0.0621
-5 29 1 -3.5485 -0.0175
-5 29 2 -1.2911 0.0378
-5 29 3 -5.6910 0.0674
-5 29 4 -4.0535 0.0175
-5 29 5 2.7070 -0.0434
-5 29 6 4.1519 0.0230
-5 29 7 6.2161 0.0921
-5 29 8 -2.8145 -0.0451
-5 29 9 0.9471 -0.0638
-5 29 10 1.6396 0.1089
-5 29 11 -1.8973 0.0779
-5 29 12 -5.8798 -0.0976
-5 29 13 4.7288 -0.0196
-5 29 14 -5.2760 0.0375
-5 29 15 -4.1294 0.0360
-5 29 16 -1.1089 -0.0428
-5 29 17 0.1803 -0.0019
-5 31 1 5.0669 -0.0610
-5 31 2 0.6516 0.0235
-5 31 3 -5.3300 0.0901
-5 31 4 -4.5263 0.1206
-5 31 5 -5.7666 -0.0888
-5 31 6 1.7961 0.0345
-5 31 7 0.3409 0.1025
-5 31 8 -0.8134 -0.0281
-5 31 9 3.3600 0.0673
-5 31 10 -1.2113 0.0715
-5 31 11 6.2565 0.0357
-5 31 12 -8.1505 -0.1648
-4 0 2 -252.7532 -2.0627
-4 0 4 82.5332 1.0808
-4 0 6 87.8704 -1.5779
-4 0 8 34.4463 -2.0476
-4 0 10 26.5636 6.4988
-4 0 12 0.8610 -2.0924
-4 0 14 18.5554 0.2923
-4 0 16 8.5535 -0.5338
-4 0 18 7.2151 0.0435
-4 0 20 -3.6374 -0.1697
-4 0 22 3.9416 -0.6126
-4 0 24 4.8725 -0.5340
-4 0 26 0.5273 0.6465
-4 0 28 2.4353 0.0418
-4 0 30 7.1377 -0.0931
-4 0 32 -5.7736 -0.0331
-4 0 34 -15.6843 -0.0218
-4 0 36 5.0942 -0.0382
-4 0 38 -6.2493 -0.0456
-4 2 1 32.0069 -0.8542
-4 2 2 -2.4887 0.4556
-4 2 3 -93.2192 -0.8015
-4 2 4 -32.9013 -2.0016
-4 2 5 0.3106 -0.2147
-4 2 6 38.4221 0.9875
-4 2 7 68.5360 -0.2249
-4 2 8 31.9595 -0.3624
-4 2 9 13.6547 -0.9311
-4 2 10 32.6064 0.4156
-4 2 11 9.9796 0.9034
-4 2 12 30.5759 0.3791
-4 2 13 0.8596 0.8465
-4 2 14 8.9592 0.5761
-4 2 15 5.3906 -0.0186
-4 2 16 10.2293 -0.1754
-4 2 17 8.8539 -0.0455
-4 2 18 13.8370 -0.1103
-4 2 19 15.2879 -0.0317
-4 2 20 -0.2222 -0.3740
-4 2 21 -5.5991 -0.0960
-4 2 22 -0.3807 0.0167
-4 2 23 0.6740 -0.1286
-4 2 24 1.0334 -0.0934
-4 2 25 1.9779 -0.1886
-4 2 26 -1.6198 -0.1225
-4 2 27 -3.1804 0.0095
-4 2 28 4.5217 -0.0073
-4 2 29 -0.6058 0.1164
-4 2 30 -2.3954 -0.0073
-4 2 31 6.7596 0.0437
-4 2 32 3.1242 -0.0598
-4 2 33 0.5940 -0.0216
-4 2 34 1.4780 -0.0371
-4 2 35 -1.8903 -0.0239
-4 2 36 -3.7645 -0.0067
-4 2 37 2.1810 0.0742
-4 2 38 -7.9315 0.0395
-4 4 1 10.3315 -0.5717
-4 4 2 -18.6791 0.3477
-4 4 3 -0.2447 -1.1111
-4 4 4 -19.1404 -0.4242
-4 4 5 26.0984 -0.4357
-4 4 6 17.4562 -0.6068
-4 4 7 10.3420 0.5766
-4 4 8 57.3633 -0.5308
-4 4 9 20.0935 -0.9448
-4 4 10 19.5436 0.3871
-4 4 11 19.8672 0.7531
-4 4 12 31.9637 -0.7126
-4 4 13 9.0814 -0.6186
-4 4 14 19.0920 0.2390
-4 4 15 2.8434 0.1659
-4 4 16 -1.6942 -0.0301
-4 4 17 11.8083 0.0939
-4 4 18 9.1455 0.1411
-4 4 19 9.3588 0.0336
-4 4 20 9.9792 0.2703
-4 4 21 8.9370 -0.2209
-4 4 22 2.0061 0.0121
-4 4 23 -0.7872 0.1635
-4 4 24 1.0189 -0.1886
-4 4 25 1.8955 -0.1212
-4 4 26 0.4853 -0.1127
-4 4 27 -1.9376 0.1843
-4 4 28 3.8383 -0.0305
-4 4 29 -3.3790 -0.0977
-4 4 30 2.1282 0.0673
-4 4 31 0.6354 -0.1265
-4 4 32 1.3398 -0.0071
-4 4 33 4.1184 -0.0023
-4 4 34 -0.4158 -0.0232
-4 4 35 4.9308 0.0190
-4 4 36 4.5919 0.0319
-4 4 37 3.6093 0.0213
-4 4 38 0.0336 0.0230
-4 6 1 -21.1200 -0.6544
-4 6 2 51.0417 -0.2964
-4 6 3 19.2316 -0.1122
-4 6 4 17.4011 -0.1216
-4 6 5 -1.6027 -0.3040
-4 6 6 8.3886 0.1558
-4 6 7 23.2731 0.2655
-4 6 8 8.1122 -0.7634
-4 6 9 35.3808 -0.6727
-4 6 10 22.2682 -0.0612
-4 6 11 -9.3338 0.6983
-4 6 12 22.5565 -0.5776
-4 6 13 7.1426 -0.3666
-4 6 14 28.4840 0.3015
-4 6 15 22.1558 0.1827
-4 6 16 13.6558 -0.1693
-4 6 17 -6.2233 -0.1347
-4 6 18 6.9424 0.0740
-4 6 19 3.0790 0.0046
-4 6 20 4.2669 -0.0425
-4 6 21 2.5744 -0.2947
-4 6 22 3.1392 0.0922
-4 6 23 1.0076 0.2162
-4 6 24 -0.9943 0.0497
-4 6 25 1.0537 0.0955
-4 6 26 4.9642 0.0931
-4 6 27 0.2828 -0.1060
-4 6 28 4.0536 -0.0191
-4 6 29 1.2265 -0.0588
-4 6 30 -1.6368 -0.0637
-4 6 31 1.5318 0.0537
-4 6 32 7.3261 -0.0249
-4 6 33 1.5041 0.0637
-4 6 34 1.6743 0.0474
-4 6 35 2.7710 0.0142
-4 6 36 6.6843 -0.0129
-4 6 37 6.2273 0.0469
-4 6 38 -1.4088 0.0043
-4 8 1 35.0015 -0.2838
-4 8 2 61.6032 0.7755
-4 8 3 9.3894 0.6450
-4 8 4 -7.7940 -0.1112
-4 8 5 15.8781 -0.3209
-4 8 6 -2.8159 -0.1752
-4 8 7 9.1526 0.3725
-4 8 8 2.0378 -0.5484
-4 8 9 9.0553 -0.2068
-4 8 10 25.0044 -0.1122
-4 8 11 3.5375 0.3345
-4 8 12 21.6791 -0.0902
-4 8 13 -10.0221 -0.3383
-4 8 14 7.5432 -0.0083
-4 8 15 0.1428 0.0183
-4 8 16 16.6326 -0.1559
-4 8 17 2.4484 0.0413
-4 8 18 10.4074 0.1977
-4 8 19 2.1464 -0.0083
-4 8 20 4.7012 0.1488
-4 8 21 -3.4862 -0.0918
-4 8 22 4.1102 -0.1530
-4 8 23 3.5885 0.1986
-4 8 24 3.0632 -0.0186
-4 8 25 2.4641 -0.0270
-4 8 26 -2.6015 -0.0275
-4 8 27 -2.6150 0.0423
-4 8 28 3.7922 -0.0648
-4 8 29 0.0132 0.0609
-4 8 30 3.5460 -0.0769
-4 8 31 2.8315 0.0139
-4 8 32 5.5972 0.0679
-4 8 33 1.4054 0.0055
-4 8 34 -2.9518 0.0840
-4 8 35 3.8421 -0.0619
-4 8 36 -0.4526 0.0455
-4 8 37 4.7390 0.0614
-4 10 1 -9.8315 0.0875
-4 10 2 36.0453 0.0166
-4 10 3 36.0261 0.2433
-4 10 4 33.3423 0.0358
-4 10 5 20.8727 -0.1089
-4 10 6 -7.1510 0.0055
-4 10 7 0.6917 0.5702
-4 10 8 -16.1867 0.3285
-4 10 9 -10.7549 -0.1950
-4 10 10 12.6675 -0.1425
-4 10 11 -5.9973 0.1585
-4 10 12 19.2146 0.1881
-4 10 13 3.5122 -0.3368
-4 10 14 7.7648 -0.1141
-4 10 15 -3.6338 0.1687
-4 10 16 7.9027 -0.0711
-4 10 17 -5.0915 -0.0550
-4 10 18 3.2569 -0.1700
-4 10 19 -2.8365 0.0380
-4 10 20 5.0554 0.1379
-4 10 21 -0.2295 -0.0266
-4 10 22 2.6902 -0.2742
-4 10 23 1.2328 0.2070
-4 10 24 0.8247 0.1263
-4 10 25 3.0545 -0.0470
-4 10 26 3.0066 -0.0332
-4 10 27 0.1549 0.0356
-4 10 28 2.1884 -0.0174
-4 10 29 -0.5902 -0.0116
-4 10 30 -4.4512 -0.0375
-4 10 31 -0.7261 -0.0349
-4 10 32 0.5589 0.0239
-4 10 33 5.2225 -0.0320
-4 10 34 2.5982 0.0401
-4 10 35 -0.4856 0.1083
-4 10 36 -0.6455 -0.0277
-4 10 37 2.2431 0.0499
-4 12 1 2.4595 -0.1688
-4 12 2 22.3808 -0.1835
-4 12 3 12.5572 0.2543
-4 12 4 -6.4059 0.1780
-4 12 5 12.3598 -0.2685
-4 12 6 8.1642 0.0612
-4 12 7 5.5094 0.4175
-4 12 8 7.5677 0.1262
-4 12 9 -4.9315 -0.5015
-4 12 10 3.6211 -0.0640
-4 12 11 -10.2645 0.4244
-4 12 12 0.9812 0.1834
-4 12 13 -3.0856 -0.3372
-4 12 14 5.2817 -0.1349
-4 12 15 -0.6668 0.1277
-4 12 16 0.4759 -0.0909
-4 12 17 -0.7204 -0.2976
-4 12 18 1.5947 -0.0205
-4 12 19 0.3168 0.1796
-4 12 20 2.7956 0.1174
-4 12 21 -0.1978 -0.0281
-4 12 22 -2.2191 -0.0850
-4 12 23 -0.1930 0.1022
-4 12 24 2.0835 0.0375
-4 12 25 -0.1310 -0.1133
-4 12 26 5.4047 -0.0358
-4 12 27 -0.7242 0.0624
-4 12 28 -2.3046 -0.1444
-4 12 29 3.2904 -0.0110
-4 12 30 -3.5009 0.0138
-4 12 31 -3.5033 -0.0246
-4 12 32 -0.4543 0.0495
-4 12 33 -1.0956 0.0611
-4 12 34 -6.9438 0.0233
-4 12 35 2.3679 -0.0002
-4 12 36 -1.5921 -0.0313
-4 14 1 -4.9300 -0.2048
-4 14 2 3.2170 0.0383
-4 14 3 4.0319 0.1512
-4 14 4 4.8494 0.2332
-4 14 5 12.5442 -0.2666
-4 14 6 5.4027 0.0365
-4 14 7 -0.2699 0.3164
-4 14 8 1.9038 0.0765
-4 14 9 -2.9384 -0.2334
-4 14 10 2.9425 0.0694
-4 14 11 -1.2780 0.1684
-4 14 12 -0.5670 0.0651
-4 14 13 -6.2802 -0.4126
-4 14 14 -2.0282 -0.0352
-4 14 15 0.8406 0.0471
-4 14 16 2.3905 -0.0705
-4 14 17 -0.0187 -0.0761
-4 14 18 1.7229 -0.0186
-4 14 19 2.9378 -0.0543
-4 14 20 -0.5556 -0.0920
-4 14 21 0.5884 0.0223
-4 14 22 1.0489 -0.0926
-4 14 23 -4.8793 -0.0375
-4 14 24 0.7415 0.0819
-4 14 25 -4.7103 0.0251
-4 14 26 -4.7024 0.0062
-4 14 27 3.4807 0.0163
-4 14 28 -2.2687 0.0271
-4 14 29 -2.7234 0.0006
-4 14 30 1.0729 0.0272
-4 14 31 -0.5818 -0.0507
-4 14 32 -6.2432 -0.0201
-4 14 33 -0.2430 -0.0020
-4 14 34 0.0476 0.0043
-4 14 35 -0.7376 0.0223
-4 16 1 -6.2982 -0.1252
-4 16 2 -5.2315 -0.0209
-4 16 3 8.7208 0.0826
-4 16 4 -3.4412 0.1524
-4 16 5 0.3171 -0.2947
-4 16 6 8.9390 -0.1129
-4 16 7 0.7038 0.1184
-4 16 8 -1.4953 0.1844
-4 16 9 -1.7946 -0.0327
-4 16 10 5.8578 -0.0370
-4 16 11 -2.6833 0.0064
-4 16 12 0.5552 0.1320
-4 16 13 -1.9120 -0.0107
-4 16 14 -0.1375 -0.0564
-4 16 15 -6.1723 0.0715
-4 16 16 -2.6308 0.0350
-4 16 17 -1.1160 0.0421
-4 16 18 -1.3961 -0.2241
-4 16 19 0.9164 -0.0685
-4 16 20 2.0267 0.1545
-4 16 21 -0.3184 0.0152
-4 16 22 3.4783 -0.1107
-4 16 23 -2.7506 -0.0616
-4 16 24 -1.9245 0.0792
-4 16 25 3.3345 -0.0469
-4 16 26 -1.5273 -0.0768
-4 16 27 -7.0011 -0.0305
-4 16 28 0.6195 -0.0125
-4 16 29 -11.6797 -0.0555
-4 16 30 -4.7764 0.0142
-4 16 31 0.4610 -0.0039
-4 16 32 -2.5478 0.0482
-4 16 33 -4.2456 0.0626
-4 18 1 0.0319 -0.0508
-4 18 2 -2.1994 -0.1432
-4 18 3 -2.7416 0.0429
-4 18 4 -1.2279 0.0800
-4 18 5 -5.1297 -0.1902
-4 18 6 6.6813 -0.1953
-4 18 7 1.0251 0.0984
-4 18 8 4.9020 0.2722
-4 18 9 -6.4594 -0.0778
-4 18 10 0.1078 -0.2321
-4 18 11 -2.5462 0.2207
-4 18 12 -0.4643 0.2520
-4 18 13 -3.8389 0.0234
-4 18 14 -0.3381 -0.1163
-4 18 15 4.5261 0.1573
-4 18 16 -3.4417 0.0967
-4 18 17 -5.5745 -0.0574
-4 18 18 -1.5948 -0.0906
-4 18 19 -7.8961 0.0928
-4 18 20 -2.7389 0.0391
-4 18 21 -4.7401 0.0129
-4 18 22 5.1150 -0.1111
-4 18 23 -5.2951 0.0022
-4 18 24 -1.3307 0.1133
-4 18 25 -7.9511 -0.0689
-4 18 26 4.5420 -0.0586
-4 18 27 3.4265 0.0332
-4 18 28 6.5560 0.0217
-4 18 29 -0.7554 -0.0491
-4 18 30 -10.1697 0.0383
-4 18 31 -6.7472 0.0198
-4 18 32 -0.4948 -0.0587
-4 20 1 -5.3328 -0.0117
-4 20 2 -3.2760 -0.1939
-4 20 3 -7.9793 -0.0175
-4 20 4 -1.0399 0.0415
-4 20 5 -4.2882 -0.1379
-4 20 6 0.1301 -0.1438
-4 20 7 -7.5964 0.0968
-4 20 8 1.5015 0.0508
-4 20 9 -5.1391 -0.1395
-4 20 10 -0.2019 -0.1817
-4 20 11 0.8409 0.2416
-4 20 12 0.0049 0.1504
-4 20 13 0.3813 -0.0945
-4 20 14 -2.3124 -0.0458
-4 20 15 0.5754 0.1361
-4 20 16 0.1429 0.0408
-4 20 17 -4.3064 0.0585
-4 20 18 -2.1758 -0.0029
-4 20 19 -5.7645 0.0301
-4 20 20 -0.9035 -0.0136
-4 20 21 -19.9684 0.0424
-4 20 22 4.5822 0.0868
-4 20 23 1.5295 0.0166
-4 20 24 -2.8302 -0.0143
-4 20 25 -0.0701 -0.0179
-4 20 26 -4.7555 0.0189
-4 20 27 -8.3934 -0.0417
-4 20 28 2.6533 -0.0134
-4 20 29 1.0509 -0.0411
-4 20 30 5.6324 -0.0107
-4 22 1 -4.8465 0.0151
-4 22 2 0.8956 -0.1764
-4 22 3 -1.5827 0.0332
-4 22 4 -9.9077 0.1024
-4 22 5 -5.1876 -0.0368
-4 22 6 0.8128 -0.1416
-4 22 7 -2.2089 -0.0479
-4 22 8 0.1591 -0.0065
-4 22 9 0.1021 -0.0370
-4 22 10 0.6334 -0.1318
-4 22 11 -5.4661 -0.0104
-4 22 12 -6.3049 0.0051
-4 22 13 -5.5418 -0.0647
-4 22 14 -2.6332 -0.0024
-4 22 15 0.1625 -0.0565
-4 22 16 1.0643 0.0387
-4 22 17 -1.4617 0.0795
-4 22 18 3.0938 -0.0242
-4 22 19 -4.9009 -0.0976
-4 22 20 0.9782 0.0440
-4 22 21 -3.2813 0.0734
-4 22 22 -8.8512 0.0046
-4 22 23 -3.4295 -0.1164
-4 22 24 2.7732 0.0543
-4 22 25 -5.1253 0.0716
-4 22 26 4.2228 -0.0024
-4 22 27 -4.6728 -0.0264
-4 22 28 -0.4108 0.0277
-4 24 1 1.6191 0.0769
-4 24 2 -3.2276 -0.1119
-4 24 3 2.2080 0.0198
-4 24 4 -4.7994 0.0395
-4 24 5 -4.9249 -0.0445
-4 24 6 -5.2044 -0.1978
-4 24 7 3.2077 -0.1317
-4 24 8 -7.1852 0.0700
-4 24 9 -0.5963 0.0492
-4 24 10 -0.2071 -0.1730
-4 24 11 1.5022 -0.1653
-4 24 12 3.7411 0.0766
-4 24 13 -6.4680 -0.0088
-4 24 14 0.1854 -0.0793
-4 24 15 -4.6743 -0.0811
-4 24 16 -3.3246 0.0855
-4 24 17 -3.9463 -0.0096
-4 24 18 -1.1982 -0.0392
-4 24 19 1.8963 -0.1037
-4 24 20 -0.2925 0.0644
-4 24 21 -3.9699 0.0277
-4 24 22 2.8132 -0.0962
-4 24 23 -0.2290 -0.0302
-4 24 24 -2.8508 0.0764
-4 24 25 -3.7097 -0.0330
-4 24 26 2.5944 -0.0280
-4 26 1 3.8035 0.0915
-4 26 2 0.0047 -0.1314
-4 26 3 5.5632 -0.0241
-4 26 4 -1.7530 0.0099
-4 26 5 6.5515 0.0454
-4 26 6 -5.9192 -0.0573
-4 26 7 2.1884 -0.0328
-4 26 8 -3.2006 0.0954
-4 26 9 -3.6076 -0.0237
-4 26 10 -1.4406 -0.2149
-4 26 11 -5.4532 -0.0478
-4 26 12 -2.3762 0.1136
-4 26 13 -5.3393 -0.0282
-4 26 14 -1.7016 -0.0468
-4 26 15 -3.9345 -0.0267
-4 26 16 5.2363 0.0073
-4 26 17 0.4297 -0.0036
-4 26 18 0.8821 -0.0264
-4 26 19 -0.5673 -0.0210
-4 26 20 1.3951 -0.0385
-4 26 21 -0.6521 -0.0404
-4 26 22 -4.1629 0.0081
-4 26 23 0.7942 -0.0180
-4 28 1 8.6293 0.1105
-4 28 2 5.9267 -0.0940
-4 28 3 3.8351 -0.0637
-4 28 4 0.9616 0.0368
-4 28 5 -5.5244 0.0919
-4 28 6 1.7778 -0.0324
-4 28 7 -0.1879 -0.0516
-4 28 8 0.2466 0.0276
-4 28 9 0.2608 0.0209
-4 28 10 -4.6797 -0.0494
-4 28 11 0.5818 0.0758
-4 28 12 -3.7334 0.0609
-4 28 13 -8.2342 0.0452
-4 28 14 1.7802 -0.0485
-4 28 15 -2.5831 -0.0383
-4 28 16 -3.7595 -0.0365
-4 28 17 -4.0891 0.0351
-4 28 18 3.9169 0.0351
-4 28 19 0.7129 -0.0340
-4 28 20 2.0546 -0.0535
-4 30 1 3.1253 0.0311
-4 30 2 9.8574 -0.0693
-4 30 3 3.9473 -0.0845
-4 30 4 7.0812 0.0456
-4 30 5 -1.7442 0.0992
-4 30 6 -3.5517 -0.0000
-4 30 7 -3.0150 -0.0659
-4 30 8 -1.0424 0.0483
-4 30 9 -2.2113 0.1010
-4 30 10 -0.7881 0.0001
-4 30 11 -4.2954 -0.0089
-4 30 12 1.5810 0.0472
-4 30 13 -1.9676 0.0665
-4 30 14 -6.2982 -0.0942
-4 30 15 0.3979 -0.0345
-4 32 1 -1.9150 0.0438
-4 32 2 -1.8727 -0.0398
-4 32 3 4.9552 0.0403
-4 32 4 4.3588 0.0294
-4 32 5 1.5268 -0.0267
-4 32 6 2.2907 0.0024
-4 32 7 -7.7386 -0.1394
-3 1 1 -45.9223 -5.2607
-3 1 2 23.2096 0.5412
-3 1 3 98.3008 -0.2448
-3 1 4 -139.9845 2.4991
-3 1 5 -42.9854 -1.9507
-3 1 6 -67.1465 -0.8865
-3 1 7 -35.0724 0.1093
-3 1 8 0.0904 1.2097
-3 1 9 20.3910 1.9783
-3 1 10 -14.3719 -3.9613
-3 1 11 -6.3217 -2.2325
-3 1 12 -4.2027 1.5290
-3 1 13 5.2462 0.6276
-3 1 14 9.4039 -0.4866
-3 1 15 -4.5105 0.8698
-3 1 16 1.6708 0.4433
-3 1 17 -2.6881 0.6835
-3 1 18 -3.3552 -0.0406
-3 1 19 2.8122 0.1730
-3 1 20 4.1031 0.4377
-3 1 21 1.4061 0.0138
-3 1 22 -4.1323 0.1350
-3 1 23 1.1183 0.1806
-3 1 24 -6.5528 0.0738
-3 1 25 -1.1517 0.3367
-3 1 26 2.2664 -0.3470
-3 1 27 -3.3500 -0.1016
-3 1 28 -5.2958 -0.2219
-3 1 29 -1.0363 -0.1336
-3 1 30 4.5723 0.0299
-3 1 31 -1.3429 -0.0045
-3 1 32 3.1531 0.1425
-3 1 33 -1.2665 -0.0462
-3 1 34 10.5463 0.0483
-3 1 35 9.4660 -0.0217
-3 1 36 1.4717 0.0300
-3 1 37 -4.8012 -0.0232
-3 1 38 5.8538 0.0448
-3 3 1 71.2129 -0.5645
-3 3 2 -0.8849 0.2911
-3 3 3 46.4423 -0.3791
-3 3 4 -16.9468 0.9923
-3 3 5 -25.7992 0.1444
-3 3 6 -5.8883 -0.3263
-3 3 7 -28.7423 -0.3405
-3 3 8 -66.9727 1.2506
-3 3 9 24.8129 0.8020
-3 3 10 3.7539 -1.1509
-3 3 11 1.9176 0.0690
-3 3 12 6.5936 1.0674
-3 3 13 -3.2318 -0.0958
-3 3 14 14.9413 -1.0760
-3 3 15 7.6498 -0.1477
-3 3 16 1.0274 0.0868
-3 3 17 -9.4305 -0.1199
-3 3 18 -1.9237 -0.0299
-3 3 19 -8.5399 0.0643
-3 3 20 -5.9433 0.2250
-3 3 21 3.4309 0.4668
-3 3 22 8.0884 -0.0341
-3 3 23 0.2747 0.1555
-3 3 24 -2.2138 0.1165
-3 3 25 -1.4451 0.1291
-3 3 26 2.0102 0.0262
-3 3 27 3.8619 0.0339
-3 3 28 -4.1896 0.0714
-3 3 29 0.9425 -0.1220
-3 3 30 1.6441 -0.0035
-3 3 31 -0.1875 0.0012
-3 3 32 -2.6956 -0.0613
-3 3 33 -4.7520 -0.0352
-3 3 34 2.7877 0.0026
-3 3 35 -4.4420 0.0184
-3 3 36 6.6010 0.0735
-3 3 37 3.2589 0.0383
-3 3 38 4.1304 -0.0114
-3 5 1 15.6690 -0.3404
-3 5 2 -14.9717 -0.5850
-3 5 3 32.1776 -0.7738
-3 5 4 24.1007 0.9242
-3 5 5 5.3795 -0.0263
-3 5 6 -3.2118 0.1953
-3 5 7 28.2339 0.5100
-3 5 8 -21.1675 0.2616
-3 5 9 -17.2147 0.7093
-3 5 10 19.4910 -0.5061
-3 5 11 18.2122 -0.4140
-3 5 12 -1.5639 0.2355
-3 5 13 -4.7620 0.1970
-3 5 14 2.9598 0.0342
-3 5 15 1.7960 -0.0869
-3 5 16 26.4253 0.0486
-3 5 17 8.1893 -0.0543
-3 5 18 -3.9564 -0.0175
-3 5 19 -2.5352 0.0174
-3 5 20 -5.6352 -0.0449
-3 5 21 -3.3296 0.0365
-3 5 22 -1.7515 0.0486
-3 5 23 4.5699 -0.1660
-3 5 24 0.1918 -0.0320
-3 5 25 -2.1188 0.0873
-3 5 26 1.1134 0.1889
-3 5 27 4.7873 0.1785
-3 5 28 -5.7154 -0.1372
-3 5 29 -0.1955 0.1130
-3 5 30 2.7877 -0.0809
-3 5 31 -4.3066 -0.0750
-3 5 32 -1.9015 0.0714
-3 5 33 0.2813 -0.0270
-3 5 34 0.9322 0.0570
-3 5 35 -5.2376 0.0369
-3 5 36 -2.6429 0.0479
-3 5 37 -1.8815 -0.0129
-3 5 38 3.0053 -0.0063
-3 7 1 65.4554 -0.5261
-3 7 2 64.1861 -0.4311
-3 7 3 35.7847 0.1810
-3 7 4 37.2426 0.3232
-3 7 5 -14.3402 0.4910
-3 7 6 16.6804 0.0566
-3 7 7 22.8895 -0.3184
-3 7 8 1.2897 -0.2365
-3 7 9 9.8611 0.8863
-3 7 10 -5.3288 -0.0786
-3 7 11 15.6969 -0.4842
-3 7 12 18.1535 -0.0297
-3 7 13 14.6071 0.5120
-3 7 14 7.7362 -0.2545
-3 7 15 -10.2730 -0.4096
-3 7 16 -5.2889 -0.0113
-3 7 17 7.9653 -0.1323
-3 7 18 1.3305 0.0468
-3 7 19 8.8399 -0.0691
-3 7 20 2.1677 -0.1066
-3 7 21 -0.7136 0.3338
-3 7 22 -1.8340 0.2311
-3 7 23 -0.1472 -0.0658
-3 7 24 2.2856 0.0256
-3 7 25 5.3820 0.0632
-3 7 26 -1.2923 -0.0583
-3 7 27 2.7402 0.0205
-3 7 28 -8.9824 -0.0057
-3 7 29 -0.5990 -0.0334
-3 7 30 -3.2117 0.0510
-3 7 31 1.3160 -0.0630
-3 7 32 -2.1902 0.0293
-3 7 33 -3.2866 0.0008
-3 7 34 4.7356 0.0007
-3 7 35 -4.5315 0.0132
-3 7 36 -0.1827 -0.0176
-3 7 37 -4.2727 0.0744
-3 7 38 1.3654 -0.0111
-3 9 1 -21.6528 0.3314
-3 9 2 6.2725 -0.2077
-3 9 3 -2.1910 -0.5872
-3 9 4 52.7405 -0.3061
-3 9 5 36.4229 0.2068
-3 9 6 12.4859 -0.3506
-3 9 7 35.4607 -0.4301
-3 9 8 7.3699 -0.0230
-3 9 9 4.2652 0.8808
-3 9 10 -5.6180 -0.3527
-3 9 11 10.9614 -0.3111
-3 9 12 -6.5582 -0.1488
-3 9 13 5.6005 0.4234
-3 9 14 15.4277 -0.1134
-3 9 15 2.8737 -0.2600
-3 9 16 -0.4937 0.1282
-3 9 17 2.7062 0.1067
-3 9 18 -4.6628 -0.0770
-3 9 19 0.5234 -0.1937
-3 9 20 0.0405 -0.0548
-3 9 21 6.1443 0.1271
-3 9 22 2.1090 0.1321
-3 9 23 2.1622 -0.1502
-3 9 24 -3.4683 0.0163
-3 9 25 2.2701 0.0940
-3 9 26 -4.5471 -0.0186
-3 9 27 8.8520 0.0422
-3 9 28 -5.4838 0.0121
-3 9 29 1.0235 -0.0215
-3 9 30 -1.5937 0.0229
-3 9 31 -1.9133 0.0167
-3 9 32 -5.9855 -0.0433
-3 9 33 -1.1410 0.0518
-3 9 34 6.3613 -0.0728
-3 9 35 -1.2360 0.0273
-3 9 36 2.8764 0.0787
-3 9 37 -0.4870 -0.0550
-3 11 1 -11.9531 0.4311
-3 11 2 6.2859 -0.1639
-3 11 3 8.2311 -0.1418
-3 11 4 6.4547 -0.0667
-3 11 5 3.6474 0.1375
-3 11 6 -0.6493 -0.0955
-3 11 7 18.6181 -0.2353
-3 11 8 0.8863 -0.1259
-3 11 9 22.9938 0.3252
-3 11 10 -6.0352 -0.3858
-3 11 11 7.4339 -0.2250
-3 11 12 2.2840 0.0570
-3 11 13 -12.9511 0.2089
-3 11 14 1.2336 0.1098
-3 11 15 -0.2701 -0.2715
-3 11 16 1.0279 0.0500
-3 11 17 2.5214 -0.1147
-3 11 18 -2.8565 -0.0990
-3 11 19 -0.1936 0.0940
-3 11 20 1.7277 -0.0953
-3 11 21 4.9555 0.0156
-3 11 22 4.4315 0.1368
-3 11 23 -0.2595 0.0906
-3 11 24 -1.9724 -0.0835
-3 11 25 3.5649 0.0584
-3 11 26 -5.9382 -0.0419
-3 11 27 4.4430 -0.0043
-3 11 28 -4.8700 -0.0046
-3 11 29 3.9426 -0.0884
-3 11 30 -2.9246 0.0065
-3 11 31 7.0994 -0.0040
-3 11 32 -1.2582 -0.0160
-3 11 33 1.2156 0.0133
-3 11 34 3.7713 0.1014
-3 11 35 -4.0852 -0.0237
-3 11 36 1.9747 0.0136
-3 13 1 8.1379 0.0331
-3 13 2 -5.0658 0.0235
-3 13 3 -10.5020 -0.0994
-3 13 4 -7.7420 -0.0819
-3 13 5 7.7562 0.1463
-3 13 6 -9.9748 0.2380
-3 13 7 15.5058 -0.2299
-3 13 8 -7.8264 -0.1259
-3 13 9 5.1896 0.1474
-3 13 10 -4.1881 0.3548
-3 13 11 -1.1926 -0.1101
-3 13 12 5.3901 -0.0151
-3 13 13 -6.3089 0.1085
-3 13 14 -3.9589 0.1090
-3 13 15 -10.9186 -0.1682
-3 13 16 2.3729 -0.0701
-3 13 17 0.2495 0.0979
-3 13 18 3.8192 0.1732
-3 13 19 0.3918 0.0157
-3 13 20 4.8624 -0.2076
-3 13 21 0.8342 -0.0241
-3 13 22 4.5202 0.0893
-3 13 23 4.0060 -0.0715
-3 13 24 -2.9490 -0.2123
-3 13 25 2.5087 0.0223
-3 13 26 -2.7286 0.0699
-3 13 27 -2.4602 -0.0955
-3 13 28 -1.0978 0.0324
-3 13 29 6.3452 0.0380
-3 13 30 -6.8750 0.0192
-3 13 31 4.5956 0.0154
-3 13 32 0.0119 0.0159
-3 13 33 1.9752 0.0111
-3 13 34 4.7759 -0.0090
-3 13 35 4.2137 -0.0337
-3 15 1 4.8249 0.1517
-3 15 2 -5.4378 0.1037
-3 15 3 -1.9220 -0.0391
-3 15 4 -0.7005 0.0102
-3 15 5 -1.1379 0.2093
-3 15 6 -15.5962 0.3218
-3 15 7 6.9828 -0.3956
-3 15 8 -3.3311 -0.1493
-3 15 9 -2.4566 0.3187
-3 15 10 -6.8172 0.2648
-3 15 11 0.2919 -0.2697
-3 15 12 1.4417 -0.1468
-3 15 13 -0.3549 0.1674
-3 15 14 6.6565 0.2611
-3 15 15 -6.8950 -0.1969
-3 15 16 1.2581 0.0562
-3 15 17 -3.1182 0.1274
-3 15 18 1.8082 0.1073
-3 15 19 -5.4598 -0.0830
-3 15 20 1.7515 -0.0423
-3 15 21 1.3263 0.1689
-3 15 22 4.3364 0.0351
-3 15 23 3.5711 0.0024
-3 15 24 1.4987 -0.0151
-3 15 25 -2.1178 0.0134
-3 15 26 5.8809 0.0224
-3 15 27 2.4753 -0.0832
-3 15 28 -6.1833 -0.0311
-3 15 29 12.5997 -0.0382
-3 15 30 -2.2490 -0.0692
-3 15 31 -1.2530 -0.0343
-3 15 32 -3.6805 -0.0078
-3 15 33 3.5693 0.0139
-3 15 34 -2.8004 0.0267
-3 17 1 -0.5034 0.1746
-3 17 2 3.9228 0.1066
-3 17 3 0.1432 -0.0106
-3 17 4 -5.1654 -0.0976
-3 17 5 1.5965 0.1424
-3 17 6 -9.6124 0.1506
-3 17 7 0.6161 -0.2476
-3 17 8 0.9858 -0.0378
-3 17 9 9.2518 0.2208
-3 17 10 -5.3577 -0.0023
-3 17 11 -2.8181 -0.2699
-3 17 12 3.3504 0.0050
-3 17 13 -0.4309 0.1478
-3 17 14 1.5943 0.0910
-3 17 15 -2.0162 -0.1052
-3 17 16 8.3079 0.0631
-3 17 17 1.8431 0.0250
-3 17 18 4.6913 -0.0099
-3 17 19 -1.3994 0.1726
-3 17 20 -0.8270 -0.0117
-3 17 21 -3.2075 0.0024
-3 17 22 -5.0958 0.0329
-3 17 23 0.8525 0.0143
-3 17 24 4.1244 0.0108
-3 17 25 0.4979 -0.0192
-3 17 26 -7.9573 0.0641
-3 17 27 5.6745 -0.0146
-3 17 28 -1.5445 0.0299
-3 17 29 9.2567 0.0021
-3 17 30 11.9330 -0.0024
-3 17 31 1.5823 0.0389
-3 17 32 -6.6473 0.0193
-3 17 33 1.3883 -0.0030
-3 19 1 10.3082 0.0800
-3 19 2 -2.0199 0.0834
-3 19 3 3.4887 0.0069
-3 19 4 -1.5758 -0.2083
-3 19 5 4.6619 0.0570
-3 19 6 -2.1849 0.0918
-3 19 7 -1.1399 -0.0395
-3 19 8 -1.1317 -0.1382
-3 19 9 0.1195 -0.0102
-3 19 10 -0.4870 0.0225
-3 19 11 -2.1935 -0.1105
-3 19 12 3.3168 -0.0871
-3 19 13 3.3281 0.0173
-3 19 14 5.0048 0.0192
-3 19 15 0.4292 0.0119
-3 19 16 1.0329 -0.0869
-3 19 17 5.9811 -0.0171
-3 19 18 0.6803 0.0865
-3 19 19 1.8195 0.1375
-3 19 20 3.2471 -0.0834
-3 19 21 6.3140 -0.0500
-3 19 22 -8.7666 0.0876
-3 19 23 -0.7401 0.1068
-3 19 24 0.4330 -0.0173
-3 19 25 5.8178 -0.0705
-3 19 26 3.8540 0.0994
-3 19 27 -1.4558 0.0066
-3 19 28 -8.4095 -0.0254
-3 19 29 -4.1496 0.0168
-3 19 30 2.8945 -0.0095
-3 19 31 9.5375 -0.0298
-3 21 1 6.2663 -0.0076
-3 21 2 -2.2079 0.0381
-3 21 3 6.6371 -0.0187
-3 21 4 3.0045 -0.1880
-3 21 5 -0.6996 0.0721
-3 21 6 -5.3179 0.1690
-3 21 7 -1.4726 -0.0523
-3 21 8 3.0267 -0.2267
-3 21 9 2.0276 -0.0400
-3 21 10 5.6878 0.2329
-3 21 11 2.7277 -0.0042
-3 21 12 2.4508 -0.1906
-3 21 13 -1.4361 0.0288
-3 21 14 -4.3477 0.0714
-3 21 15 -0.1095 -0.0163
-3 21 16 -1.0771 -0.1127
-3 21 17 3.6500 0.0058
-3 21 18 0.8245 0.0894
-3 21 19 3.7323 -0.0025
-3 21 20 -5.7737 -0.1050
-3 21 21 9.4991 0.0303
-3 21 22 7.2678 0.0399
-3 21 23 -4.3921 -0.0416
-3 21 24 -0.4511 -0.0961
-3 21 25 7.5302 -0.0142
-3 21 26 -2.7311 0.0551
-3 21 27 7.5851 -0.0409
-3 21 28 0.5811 0.0178
-3 21 29 -3.0884 0.0457
-3 23 1 6.4752 0.0365
-3 23 2 -1.5866 0.1193
-3 23 3 2.0045 0.1162
-3 23 4 1.9085 -0.1487
-3 23 5 4.9702 0.0518
-3 23 6 -1.9253 0.1127
-3 23 7 -4.3901 -0.1045
-3 23 8 -0.4150 -0.0999
-3 23 9 -3.3820 0.0623
-3 23 10 -1.8705 0.2096
-3 23 11 -4.1611 -0.0814
-3 23 12 5.7698 -0.1370
-3 23 13 9.3692 0.0687
-3 23 14 -0.7702 0.0622
-3 23 15 0.5470 -0.0316
-3 23 16 -0.8426 0.0149
-3 23 17 -0.4657 -0.0351
-3 23 18 -3.4921 -0.0159
-3 23 19 1.2236 0.0437
-3 23 20 0.7623 -0.0189
-3 23 21 0.6713 -0.0308
-3 23 22 -2.0542 -0.0212
-3 23 23 7.8543 -0.0379
-3 23 24 -0.6747 0.0535
-3 23 25 2.3682 -0.0259
-3 23 26 0.8243 -0.0384
-3 23 27 0.3361 -0.0067
-3 25 1 -3.2406 0.0240
-3 25 2 -1.5298 0.1271
-3 25 3 2.1420 0.1386
-3 25 4 4.3131 -0.1375
-3 25 5 0.1310 -0.0234
-3 25 6 4.0476 0.1073
-3 25 7 -1.2664 0.0525
-3 25 8 -0.5831 0.0479
-3 25 9 -0.6931 0.0301
-3 25 10 -2.0061 0.0759
-3 25 11 3.2363 -0.0624
-3 25 12 -4.6115 -0.0297
-3 25 13 0.3208 0.0046
-3 25 14 -1.7262 0.0183
-3 25 15 -5.7151 0.0879
-3 25 16 -1.1800 0.0368
-3 25 17 3.3298 -0.1419
-3 25 18 -1.3410 -0.0249
-3 25 19 1.4056 0.0700
-3 25 20 -1.5876 0.0455
-3 25 21 3.0480 -0.1372
-3 25 22 2.1625 -0.0170
-3 25 23 -3.1358 0.0617
-3 25 24 0.3358 -0.0444
-3 25 25 4.8592 -0.0203
-3 27 1 -4.2019 0.0129
-3 27 2 -1.3778 0.1317
-3 27 3 1.3773 0.1302
-3 27 4 7.2891 -0.0888
-3 27 5 2.4548 -0.0175
-3 27 6 -4.4401 0.0715
-3 27 7 0.7151 0.0682
-3 27 8 -0.2662 -0.0384
-3 27 9 -1.7535 -0.1217
-3 27 10 -3.2429 0.0645
-3 27 11 -0.4255 0.0826
-3 27 12 2.3041 -0.0211
-3 27 13 3.7257 -0.0326
-3 27 14 -3.7612 0.0737
-3 27 15 0.9170 0.0436
-3 27 16 -2.0678 -0.0373
-3 27 17 -2.5273 -0.0969
-3 27 18 -4.6082 -0.0014
-3 27 19 -1.5271 0.0593
-3 27 20 -0.8013 -0.0469
-3 27 21 -0.5309 -0.0568
-3 27 22 0.7686 0.0458
-3 29 1 7.6347 -0.0900
-3 29 2 -4.8053 0.0558
-3 29 3 2.1193 0.0469
-3 29 4 1.2927 -0.0497
-3 29 5 4.4598 -0.0687
-3 29 6 2.7213 0.0653
-3 29 7 -6.8668 0.0435
-3 29 8 3.0183 -0.0834
-3 29 9 -2.0488 -0.0579
-3 29 10 -2.3422 0.1462
-3 29 11 0.9090 0.0446
-3 29 12 -3.4909 -0.0985
-3 29 13 3.7896 -0.0554
-3 29 14 -0.0344 0.0136
-3 29 15 -2.9927 0.0404
-3 29 16 -4.5889 -0.0035
-3 29 17 3.3378 -0.0232
-3 29 18 -1.6266 -0.0163
-3 31 1 8.1607 -0.1550
-3 31 2 -6.1406 0.0497
-3 31 3 -2.7857 0.0281
-3 31 4 2.9115 0.0629
-3 31 5 -0.1493 -0.0697
-3 31 6 3.0452 0.0105
-3 31 7 -0.0213 0.0314
-3 31 8 -2.6230 -0.0780
-3 31 9 -2.8056 -0.0181
-3 31 10 -2.1339 0.0947
-3 31 11 -0.7941 0.0107
-3 31 12 4.3327 -0.1163
-2 0 2 -96.6012 0.5358
-2 0 4 -32.3222 -2.0669
-2 0 6 -172.4782 3.0693
-2 0 8 -139.2697 -1.3810
-2 0 10 -32.9819 6.8398
-2 0 12 -36.2223 -4.0821
-2 0 14 -26.1834 1.1505
-2 0 16 -5.3781 -0.1387
-2 0 18 -2.9077 0.8257
-2 0 20 4.3511 -0.2933
-2 0 22 -3.4844 0.0801
-2 0 24 7.6653 0.0878
-2 0 26 -2.9916 0.3385
-2 0 28 -4.1774 0.0468
-2 0 30 -11.0698 -0.2080
-2 0 32 2.5794 -0.0400
-2 0 34 -11.3175 0.0949
-2 0 36 8.0593 -0.0452
-2 0 38 -3.1927 -0.0750
-2 2 1 -47.0846 1.9680
-2 2 2 -54.2597 2.3008
-2 2 3 -47.2202 -1.6435
-2 2 4 -67.7071 0.1409
-2 2 5 22.9117 -1.4448
-2 2 6 -134.1533 1.1827
-2 2 7 31.7441 -0.6603
-2 2 8 -83.5980 -0.0218
-2 2 9 -48.4173 0.1352
-2 2 10 -68.8052 1.1954
-2 2 11 -1.2302 1.7333
-2 2 12 -23.5418 0.2357
-2 2 13 4.7286 0.4281
-2 2 14 -19.8622 1.0059
-2 2 15 -6.0296 -0.1836
-2 2 16 3.5648 0.0935
-2 2 17 -6.5891 -0.2756
-2 2 18 0.7781 -0.4046
-2 2 19 -0.6282 -0.1542
-2 2 20 -2.1854 -0.1757
-2 2 21 -7.4617 -0.0954
-2 2 22 0.1414 0.2383
-2 2 23 0.5625 -0.0122
-2 2 24 2.5740 0.2141
-2 2 25 3.0721 -0.0779
-2 2 26 -7.4749 0.0029
-2 2 27 0.2881 0.1305
-2 2 28 2.3734 0.0457
-2 2 29 -1.7081 0.2089
-2 2 30 -1.7141 -0.0331
-2 2 31 -4.1363 0.0657
-2 2 32 -1.3079 -0.0034
-2 2 33 0.7091 -0.1069
-2 2 34 -6.2040 0.0271
-2 2 35 -8.2318 -0.0787
-2 2 36 -8.4692 -0.0253
-2 2 37 2.1224 0.0229
-2 2 38 2.9932 0.0053
-2 4 1 -99.3858 -0.5360
-2 4 2 -68.6284 1.5630
-2 4 3 -109.2026 -1.8888
-2 4 4 -87.5568 -0.7006
-2 4 5 28.7104 -1.0499
-2 4 6 -129.4315 0.3364
-2 4 7 -18.1345 0.3522
-2 4 8 -10.6640 -0.0805
-2 4 9 3.5606 -0.6835
-2 4 10 -71.9887 0.6033
-2 4 11 -0.0540 1.4632
-2 4 12 -20.8786 -0.8258
-2 4 13 -6.4027 -0.5497
-2 4 14 -8.1466 0.3978
-2 4 15 -18.4969 0.5718
-2 4 16 -2.3580 0.0785
-2 4 17 9.6494 -0.1875
-2 4 18 12.5019 0.2402
-2 4 19 -2.2196 0.1008
-2 4 20 9.8681 0.1737
-2 4 21 -1.9926 -0.2480
-2 4 22 -3.2711 0.0797
-2 4 23 -9.1728 0.1230
-2 4 24 4.2247 -0.0589
-2 4 25 -0.9878 -0.0434
-2 4 26 -4.8407 -0.1555
-2 4 27 -0.5888 0.0580
-2 4 28 2.4199 -0.0223
-2 4 29 -3.4663 -0.0147
-2 4 30 -6.7706 0.1393
-2 4 31 -2.3458 -0.0739
-2 4 32 -3.4624 -0.0016
-2 4 33 -0.4406 -0.0147
-2 4 34 1.3896 0.0580
-2 4 35 -0.7471 0.0149
-2 4 36 -1.7370 0.0196
-2 4 37 -7.2279 0.0096
-2 4 38 -4.0340 0.0042
-2 6 1 -181.3920 -0.5504
-2 6 2 -41.1616 0.4467
-2 6 3 -26.0135 -0.3486
-2 6 4 -68.7368 -0.3636
-2 6 5 30.8407 -0.7614
-2 6 6 -65.6767 0.5305
-2 6 7 -33.6841 0.3899
-2 6 8 -40.7532 -0.8582
-2 6 9 24.3418 -0.5147
-2 6 10 -28.6891 0.3288
-2 6 11 -10.6319 0.9272
-2 6 12 -21.1002 -0.7913
-2 6 13 3.3852 0.0362
-2 6 14 2.5107 0.2179
-2 6 15 6.1755 -0.1321
-2 6 16 -5.8917 -0.1398
-2 6 17 -14.2818 -0.1911
-2 6 18 7.9689 -0.0095
-2 6 19 -3.4608 -0.0112
-2 6 20 14.7373 -0.0541
-2 6 21 2.0829 -0.1617
-2 6 22 4.0076 0.0137
-2 6 23 -2.6290 0.1898
-2 6 24 -2.3412 0.1577
-2 6 25 0.8990 0.1372
-2 6 26 -0.9977 0.0542
-2 6 27 -3.2511 -0.1102
-2 6 28 1.7557 0.0336
-2 6 29 -0.3017 0.0082
-2 6 30 -4.8278 -0.0918
-2 6 31 -5.3752 0.0805
-2 6 32 1.3350 0.0012
-2 6 33 -4.6516 0.0136
-2 6 34 -2.3539 0.0433
-2 6 35 2.4000 -0.0035
-2 6 36 1.8817 -0.0242
-2 6 37 -1.0659 -0.0203
-2 6 38 0.0641 0.0361
-2 8 1 -33.8415 -0.1095
-2 8 2 -95.3583 0.8368
-2 8 3 -56.2862 0.1503
-2 8 4 -83.8002 -0.2559
-2 8 5 9.2211 0.0293
-2 8 6 -2.2570 -0.1074
-2 8 7 -14.3490 -0.0105
-2 8 8 -16.6726 -0.2954
-2 8 9 19.6367 -0.0894
-2 8 10 -27.4915 -0.1634
-2 8 11 4.9232 0.3519
-2 8 12 -10.0112 -0.4374
-2 8 13 -4.9624 -0.4252
-2 8 14 -11.2777 -0.0985
-2 8 15 9.7508 0.1251
-2 8 16 6.8986 0.0643
-2 8 17 0.7200 -0.0289
-2 8 18 4.8000 0.1252
-2 8 19 0.4631 -0.0909
-2 8 20 -4.1122 0.0994
-2 8 21 -0.0608 0.0361
-2 8 22 3.6808 -0.1980
-2 8 23 -0.1255 0.0921
-2 8 24 6.3880 -0.0546
-2 8 25 -3.6656 0.0404
-2 8 26 -1.3450 -0.0465
-2 8 27 -1.5780 -0.0089
-2 8 28 2.9074 0.0328
-2 8 29 3.6918 0.0391
-2 8 30 -0.6839 -0.0537
-2 8 31 0.7221 0.0852
-2 8 32 -1.3622 0.0195
-2 8 33 -5.1529 -0.0424
-2 8 34 0.2441 0.0986
-2 8 35 -2.6932 -0.0265
-2 8 36 3.4280 0.1094
-2 8 37 1.3695 0.0328
-2 10 1 20.0953 -0.0579
-2 10 2 -29.5504 0.2354
-2 10 3 -13.1943 0.2107
-2 10 4 -26.4735 0.2385
-2 10 5 -23.5268 0.1054
-2 10 6 -12.2385 -0.0639
-2 10 7 -6.4217 0.5735
-2 10 8 -25.2980 0.2666
-2 10 9 10.6259 -0.3620
-2 10 10 -2.1479 -0.1907
-2 10 11 -2.3547 0.2582
-2 10 12 -9.5665 -0.0140
-2 10 13 14.9590 -0.3407
-2 10 14 -15.5992 -0.0142
-2 10 15 1.5290 0.2098
-2 10 16 -1.2612 0.1024
-2 10 17 3.7114 -0.2346
-2 10 18 2.3734 -0.1927
-2 10 19 3.2024 0.0056
-2 10 20 -0.4450 0.1825
-2 10 21 -0.6746 -0.0422
-2 10 22 2.3904 -0.2292
-2 10 23 1.1859 0.1552
-2 10 24 4.1441 0.0654
-2 10 25 1.6954 -0.0029
-2 10 26 2.1444 0.0596
-2 10 27 1.2652 0.0080
-2 10 28 -1.3623 0.0131
-2 10 29 1.5027 -0.0111
-2 10 30 2.1580 -0.0353
-2 10 31 -2.1873 -0.0179
-2 10 32 6.4402 0.0217
-2 10 33 0.0846 -0.0435
-2 10 34 -0.2228 0.0047
-2 10 35 -0.3576 0.1216
-2 10 36 1.5062 -0.0463
-2 10 37 -3.8439 0.0335
-2 12 1 27.1599 -0.2481
-2 12 2 11.6296 0.0969
-2 12 3 5.5769 0.1419
-2 12 4 -19.8328 -0.0203
-2 12 5 -11.7531 -0.1609
-2 12 6 -9.4411 -0.0368
-2 12 7 -12.3973 0.5180
-2 12 8 -8.9829 0.2651
-2 12 9 0.0689 -0.5300
-2 12 10 -7.4416 -0.0517
-2 12 11 6.7331 0.5523
-2 12 12 -12.0340 0.1132
-2 12 13 7.7498 -0.2642
-2 12 14 2.4612 0.0496
-2 12 15 -2.9166 0.0520
-2 12 16 -4.5417 0.1265
-2 12 17 -3.9357 -0.2662
-2 12 18 0.4091 0.2079
-2 12 19 6.5451 0.0746
-2 12 20 1.5512 0.0313
-2 12 21 2.6053 0.0414
-2 12 22 -0.1109 -0.0604
-2 12 23 0.6818 0.1035
-2 12 24 7.2859 -0.0157
-2 12 25 1.0942 -0.1220
-2 12 26 3.8450 -0.0108
-2 12 27 3.4234 -0.0302
-2 12 28 2.5269 -0.0515
-2 12 29 -0.5706 0.0142
-2 12 30 4.6130 -0.0179
-2 12 31 -0.6951 0.0158
-2 12 32 -2.6096 -0.0043
-2 12 33 -4.1575 0.0309
-2 12 34 1.0294 0.0110
-2 12 35 -2.0320 0.0144
-2 12 36 5.2218 0.0127
-2 14 1 16.5667 -0.2278
-2 14 2 -3.0454 -0.0239
-2 14 3 2.7338 0.0213
-2 14 4 2.5003 -0.0049
-2 14 5 1.0136 -0.0308
-2 14 6 -0.7360 0.0134
-2 14 7 -5.4675 0.3055
-2 14 8 -8.2543 0.0326
-2 14 9 2.8614 -0.2406
-2 14 10 -5.1295 0.1889
-2 14 11 -2.8674 0.1641
-2 14 12 -5.5086 0.0571
-2 14 13 -4.0654 -0.3416
-2 14 14 5.3676 0.0286
-2 14 15 4.9151 -0.0059
-2 14 16 3.1363 0.0663
-2 14 17 -5.2214 -0.0230
-2 14 18 1.9329 -0.0437
-2 14 19 0.8330 -0.0869
-2 14 20 0.8271 -0.0180
-2 14 21 -3.0824 0.1546
-2 14 22 5.0409 -0.0101
-2 14 23 2.5721 0.0288
-2 14 24 4.9853 0.1071
-2 14 25 2.1852 0.0795
-2 14 26 0.7769 -0.0000
-2 14 27 2.6261 0.0039
-2 14 28 5.1752 0.0692
-2 14 29 -6.5013 -0.0581
-2 14 30 7.4574 -0.0260
-2 14 31 4.3059 -0.0514
-2 14 32 4.9435 -0.0193
-2 14 33 -6.3720 -0.0369
-2 14 34 -0.7648 -0.0593
-2 14 35 -7.9338 0.0401
-2 16 1 9.7742 -0.1529
-2 16 2 4.2129 -0.1845
-2 16 3 9.3827 0.0181
-2 16 4 -0.9033 0.0194
-2 16 5 -1.2929 -0.0424
-2 16 6 0.8450 -0.2805
-2 16 7 -0.8497 0.0234
-2 16 8 -7.3556 0.2618
-2 16 9 0.4560 -0.1208
-2 16 10 9.1537 -0.0963
-2 16 11 0.3771 0.0128
-2 16 12 -5.0597 0.0862
-2 16 13 -3.2611 -0.1251
-2 16 14 -0.0997 -0.1333
-2 16 15 -3.7447 0.0482
-2 16 16 5.0077 0.0606
-2 16 17 -1.6655 0.0091
-2 16 18 5.2816 -0.1710
-2 16 19 5.0059 0.0098
-2 16 20 8.1391 0.1371
-2 16 21 2.7175 0.0687
-2 16 22 1.8851 -0.1394
-2 16 23 -4.5507 0.0375
-2 16 24 1.7665 0.0542
-2 16 25 2.0020 -0.0371
-2 16 26 4.7052 -0.0515
-2 16 27 -8.5970 -0.0257
-2 16 28 6.1545 0.0798
-2 16 29 -8.0888 -0.0368
-2 16 30 -1.0803 0.0150
-2 16 31 6.1772 0.0591
-2 16 32 8.5691 0.0111
-2 16 33 -3.3971 0.0292
-2 18 1 3.0282 -0.1163
-2 18 2 7.4899 -0.2026
-2 18 3 2.2865 0.0179
-2 18 4 0.3912 0.0488
-2 18 5 4.8395 -0.1290
-2 18 6 5.1315 -0.3184
-2 18 7 6.0921 0.1154
-2 18 8 -1.3454 0.2725
-2 18 9 -0.3532 -0.3014
-2 18 10 -0.8853 -0.2192
-2 18 11 2.7993 0.1067
-2 18 12 -2.7344 0.1426
-2 18 13 -6.2514 -0.1016
-2 18 14 1.0701 -0.1752
-2 18 15 -0.1941 0.1238
-2 18 16 -0.6935 0.0218
-2 18 17 -2.1557 -0.0383
-2 18 18 0.9552 -0.0908
-2 18 19 1.2974 0.0591
-2 18 20 3.6183 0.0070
-2 18 21 3.2864 0.0190
-2 18 22 9.7730 -0.0908
-2 18 23 4.3845 0.1046
-2 18 24 2.6206 0.0481
-2 18 25 -6.5248 -0.0140
-2 18 26 9.2031 0.0038
-2 18 27 3.7075 -0.0200
-2 18 28 2.5027 0.0508
-2 18 29 -4.9949 -0.0363
-2 18 30 -10.3385 0.0204
-2 18 31 -6.9600 0.0237
-2 18 32 6.5068 -0.0525
-2 20 1 -3.1999 -0.0837
-2 20 2 -0.3603 -0.1217
-2 20 3 4.7242 -0.0420
-2 20 4 -1.3462 0.0560
-2 20 5 9.7241 -0.1112
-2 20 6 -2.6697 -0.1978
-2 20 7 5.2627 0.0941
-2 20 8 -4.8443 0.1057
-2 20 9 -0.3830 -0.2888
-2 20 10 1.8348 -0.1593
-2 20 11 4.9885 0.1564
-2 20 12 4.1534 0.1308
-2 20 13 -2.3074 -0.0829
-2 20 14 2.0489 -0.0017
-2 20 15 -4.1953 0.0523
-2 20 16 -3.0652 -0.0417
-2 20 17 -2.4170 0.0606
-2 20 18 -3.0977 0.0074
-2 20 19 4.3473 -0.0075
-2 20 20 -1.9048 -0.0415
-2 20 21 -5.7270 0.0650
-2 20 22 1.5441 0.0249
-2 20 23 8.1155 -0.0192
-2 20 24 3.0614 0.0180
-2 20 25 0.2108 -0.0122
-2 20 26 4.8489 0.0215
-2 20 27 -0.5021 -0.0604
-2 20 28 8.2309 0.0095
-2 20 29 4.2871 -0.0110
-2 20 30 -0.6195 0.0133
-2 22 1 -1.9125 0.0004
-2 22 2 1.3950 -0.0971
-2 22 3 3.7417 0.0215
-2 22 4 -7.0077 0.1734
-2 22 5 4.1899 0.0511
-2 22 6 1.9479 -0.1446
-2 22 7 9.4999 -0.0357
-2 22 8 -2.4101 0.0088
-2 22 9 2.2305 -0.0576
-2 22 10 -1.1105 -0.0171
-2 22 11 -3.1241 -0.0111
-2 22 12 -3.1913 0.0678
-2 22 13 -4.8255 -0.0431
-2 22 14 8.0077 -0.0571
-2 22 15 1.5385 -0.0409
-2 22 16 -2.0835 0.0057
-2 22 17 -2.4428 0.1179
-2 22 18 -3.6773 -0.0423
-2 22 19 -2.5002 -0.1550
-2 22 20 0.2048 0.1040
-2 22 21 6.1407 0.0582
-2 22 22 -6.4515 -0.0146
-2 22 23 0.0364 -0.0651
-2 22 24 8.8384 0.0718
-2 22 25 -2.3837 0.0944
-2 22 26 1.4559 -0.0051
-2 22 27 2.3915 -0.0376
-2 22 28 -0.4209 0.0563
-2 24 1 -0.9886 0.0727
-2 24 2 -4.7852 -0.1084
-2 24 3 0.7839 0.0222
-2 24 4 -4.2480 0.1507
-2 24 5 4.0226 0.0868
-2 24 6 -1.1985 -0.2319
-2 24 7 4.9646 -0.0019
-2 24 8 1.0829 0.1102
-2 24 9 3.7628 0.0731
-2 24 10 0.0748 -0.1165
-2 24 11 1.8684 -0.0663
-2 24 12 7.1643 0.0799
-2 24 13 -6.4047 -0.0063
-2 24 14 -0.1830 -0.1167
-2 24 15 -0.9243 -0.0460
-2 24 16 -5.1793 0.0543
-2 24 17 -7.5273 0.0660
-2 24 18 -0.4122 -0.0598
-2 24 19 -1.1087 -0.0994
-2 24 20 -1.8724 0.0713
-2 24 21 -0.7070 0.0317
-2 24 22 2.1444 -0.0625
-2 24 23 4.7435 -0.0117
-2 24 24 -0.5360 0.0358
-2 24 25 2.5055 -0.0628
-2 24 26 2.6887 -0.0096
-2 26 1 5.2851 0.0872
-2 26 2 -2.1174 -0.0815
-2 26 3 -1.5078 -0.0147
-2 26 4 -5.6856 0.1182
-2 26 5 -1.1127 0.1452
-2 26 6 8.8993 -0.1416
-2 26 7 -2.1143 0.0381
-2 26 8 1.9026 0.0970
-2 26 9 2.7009 -0.0266
-2 26 10 4.8098 -0.2028
-2 26 11 -3.9077 -0.0308
-2 26 12 -4.0359 0.0912
-2 26 13 1.3452 0.0156
-2 26 14 0.2727 -0.0483
-2 26 15 -0.1194 0.0377
-2 26 16 2.2062 -0.0755
-2 26 17 -6.0869 0.0584
-2 26 18 -3.0093 0.0261
-2 26 19 -2.6554 -0.0186
-2 26 20 -2.0085 -0.0314
-2 26 21 1.5863 -0.0059
-2 26 22 -1.2620 -0.0049
-2 26 23 0.3457 -0.0268
-2 28 1 1.0753 0.0920
-2 28 2 5.7471 -0.0664
-2 28 3 2.6809 -0.0965
-2 28 4 -0.2258 0.0821
-2 28 5 -6.9107 0.0768
-2 28 6 6.0522 -0.0502
-2 28 7 0.5367 0.0129
-2 28 8 -2.0995 0.0423
-2 28 9 -1.1674 -0.0207
-2 28 10 5.9767 -0.0181
-2 28 11 -0.3196 0.0454
-2 28 12 -1.6568 0.0667
-2 28 13 -5.2761 0.0548
-2 28 14 -2.3540 -0.0223
-2 28 15 -0.6585 -0.0686
-2 28 16 -4.3323 -0.0572
-2 28 17 -4.6951 0.1600
-2 28 18 -2.2489 0.0695
-2 28 19 -1.4913 -0.0438
-2 28 20 -0.2385 -0.0384
-2 30 1 1.0911 0.0472
-2 30 2 -1.3101 -0.0559
-2 30 3 2.0288 -0.0864
-2 30 4 -3.8362 0.0913
-2 30 5 1.1845 0.1044
-2 30 6 2.8379 0.0117
-2 30 7 1.8302 -0.0739
-2 30 8 4.3741 0.0740
-2 30 9 -8.3890 0.0538
-2 30 10 0.9453 0.0498
-2 30 11 -6.1509 -0.0506
-2 30 12 -3.3855 0.0870
-2 30 13 -1.8840 0.0632
-2 30 14 -1.5554 -0.0281
-2 30 15 -2.3304 -0.0693
-2 32 1 -0.0925 0.0381
-2 32 2 -0.6417 -0.0434
-2 32 3 7.1001 0.0181
-2 32 4 -3.6976 0.0640
-2 32 5 -4.6011 -0.0328
-2 32 6 1.3604 -0.0192
-2 32 7 -2.3008 -0.1342
-2 32 8 -0.3888 0.1423
-1 1 1 -184.9532 -6.7733
-1 1 2 56.1369 0.3904
-1 1 3 -43.3378 -1.1121
-1 1 4 6.8919 2.4413
-1 1 5 -0.9158 -0.2834
-1 1 6 23.8266 -3.0265
-1 1 7 -3.1156 -2.1301
-1 1 8 -7.1190 0.5748
-1 1 9 25.0129 0.1129
-1 1 10 -30.2376 -2.4688
-1 1 11 -21.1282 -2.3856
-1 1 12 -14.4932 3.1372
-1 1 13 -1.3460 0.9424
-1 1 14 13.0312 -1.0609
-1 1 15 9.3513 0.0407
-1 1 16 8.9887 0.8838
-1 1 17 2.3565 0.6599
-1 1 18 13.4664 0.1366
-1 1 19 -0.9979 -0.4365
-1 1 20 13.7519 0.4584
-1 1 21 -4.8766 0.0517
-1 1 22 6.8306 -0.1748
-1 1 23 2.2769 0.2318
-1 1 24 -3.6690 -0.0079
-1 1 25 -2.5427 0.1744
-1 1 26 2.0022 -0.2312
-1 1 27 -4.1449 0.0198
-1 1 28 -0.0762 -0.0265
-1 1 29 1.4954 -0.0700
-1 1 30 -0.3018 0.0707
-1 1 31 8.6304 0.0502
-1 1 32 -1.1370 0.1846
-1 1 33 -2.3001 0.0546
-1 1 34 8.2438 0.0243
-1 1 35 4.8983 -0.0426
-1 1 36 -0.9679 0.0191
-1 1 37 -5.3094 -0.0428
-1 1 38 2.7852 0.0271
-1 3 1 -82.7275 -1.1753
-1 3 2 18.4283 -1.2932
-1 3 3 -4.2105 0.4317
-1 3 4 -72.2106 0.7956
-1 3 5 -47.9258 -1.3367
-1 3 6 61.6979 -0.9707
-1 3 7 -45.6934 -0.5825
-1 3 8 -60.7928 1.3464
-1 3 9 21.2597 -0.1016
-1 3 10 1.3994 -1.3035
-1 3 11 -0.5742 -0.7395
-1 3 12 -6.4312 1.0680
-1 3 13 -8.2269 -0.1447
-1 3 14 -6.8220 -0.9467
-1 3 15 6.9058 -0.4264
-1 3 16 -3.5590 0.3518
-1 3 17 -1.6914 -0.2972
-1 3 18 22.7203 0.1207
-1 3 19 1.0762 0.2324
-1 3 20 6.1835 0.4918
-1 3 21 3.5080 0.3839
-1 3 22 9.9862 -0.0006
-1 3 23 -3.8741 0.3202
-1 3 24 -3.5963 0.0023
-1 3 25 -3.9514 0.0760
-1 3 26 -1.9773 0.1420
-1 3 27 -0.5186 -0.0549
-1 3 28 -1.4132 0.0187
-1 3 29 6.0955 -0.1049
-1 3 30 -0.5023 -0.0549
-1 3 31 -1.2496 0.0169
-1 3 32 3.2121 -0.0500
-1 3 33 -0.8469 0.0393
-1 3 34 0.1843 0.0057
-1 3 35 8.8617 0.0124
-1 3 36 7.2004 0.0849
-1 3 37 5.3445 0.0040
-1 3 38 -3.1524 0.0675
-1 5 1 -21.1134 -0.5923
-1 5 2 -55.6333 -0.9837
-1 5 3 -21.9544 -0.2341
-1 5 4 30.2322 1.1575
-1 5 5 -98.1460 -0.3350
-1 5 6 29.8384 -0.1647
-1 5 7 51.0071 -0.0306
-1 5 8 -60.7226 0.2993
-1 5 9 -35.2985 0.0199
-1 5 10 4.6161 -0.2111
-1 5 11 4.8684 -0.2473
-1 5 12 -11.3696 0.0550
-1 5 13 6.5194 0.3422
-1 5 14 -6.6779 0.0702
-1 5 15 6.2825 -0.2251
-1 5 16 11.8439 -0.2565
-1 5 17 -7.3857 -0.0587
-1 5 18 -3.2734 0.1406
-1 5 19 -2.4725 -0.1368
-1 5 20 0.5029 0.0126
-1 5 21 -1.1614 0.0791
-1 5 22 5.4082 -0.0308
-1 5 23 1.0425 -0.0802
-1 5 24 2.5971 -0.0253
-1 5 25 -3.1326 0.0586
-1 5 26 4.1603 0.1264
-1 5 27 -0.7606 0.1383
-1 5 28 -3.7160 0.0015
-1 5 29 1.5778 0.1390
-1 5 30 3.8695 0.0104
-1 5 31 2.7235 -0.1017
-1 5 32 -0.1480 0.0408
-1 5 33 2.6628 0.0345
-1 5 34 -6.9063 0.0373
-1 5 35 0.4683 0.0166
-1 5 36 1.5836 0.0371
-1 5 37 2.9224 -0.0251
-1 5 38 2.7948 0.0178
-1 7 1 57.6474 -0.1294
-1 7 2 81.5250 -0.0349
-1 7 3 -32.9802 -0.2066
-1 7 4 7.1115 0.4964
-1 7 5 -56.7532 0.3315
-1 7 6 -43.0881 0.4407
-1 7 7 35.6399 -0.2007
-1 7 8 -2.3849 -0.1160
-1 7 9 -13.8019 1.0750
-1 7 10 -4.8809 0.0102
-1 7 11 -3.0149 -0.4523
-1 7 12 -6.9448 0.0724
-1 7 13 6.5507 0.4866
-1 7 14 -1.5985 -0.7006
-1 7 15 -3.4380 -0.3797
-1 7 16 6.1481 -0.0555
-1 7 17 5.5785 0.0497
-1 7 18 4.7248 0.1804
-1 7 19 -0.0740 -0.1380
-1 7 20 5.4556 -0.0562
-1 7 21 -11.5836 0.1802
-1 7 22 3.7878 0.1096
-1 7 23 -4.9864 0.0461
-1 7 24 -0.6342 -0.0368
-1 7 25 2.8024 -0.0062
-1 7 26 1.8023 -0.0468
-1 7 27 -1.7867 -0.0389
-1 7 28 1.0212 0.0165
-1 7 29 -2.1333 -0.0412
-1 7 30 0.2309 0.0728
-1 7 31 1.5660 -0.0661
-1 7 32 0.4121 0.0486
-1 7 33 0.5373 -0.0034
-1 7 34 -3.7458 -0.0667
-1 7 35 -0.5071 0.0230
-1 7 36 -6.1943 -0.0032
-1 7 37 1.5187 0.0959
-1 9 1 -11.0546 0.1363
-1 9 2 51.6554 -0.1332
-1 9 3 31.2213 -0.3552
-1 9 4 24.5005 0.4586
-1 9 5 17.2502 0.1559
-1 9 6 -35.3494 -0.2723
-1 9 7 8.8186 -0.1439
-1 9 8 6.9181 0.2671
-1 9 9 -15.2341 0.9333
-1 9 10 0.3040 -0.2277
-1 9 11 16.4203 -0.2268
-1 9 12 -4.9999 0.0723
-1 9 13 -1.6140 0.5096
-1 9 14 12.3709 -0.1834
-1 9 15 -5.1014 -0.0975
-1 9 16 4.8013 0.0785
-1 9 17 -6.3707 -0.0114
-1 9 18 9.5958 -0.0892
-1 9 19 -8.0325 -0.2454
-1 9 20 5.5473 0.0186
-1 9 21 -1.2266 -0.0049
-1 9 22 2.3757 -0.0387
-1 9 23 0.7587 -0.0043
-1 9 24 0.4632 -0.0264
-1 9 25 -4.2208 0.0337
-1 9 26 7.7343 -0.0156
-1 9 27 -3.5579 0.0942
-1 9 28 2.4495 0.0233
-1 9 29 -5.4089 -0.0528
-1 9 30 -3.8947 0.0932
-1 9 31 -4.0055 -0.0536
-1 9 32 -4.3426 -0.0886
-1 9 33 4.0384 0.0863
-1 9 34 -4.9104 -0.0790
-1 9 35 -0.0768 0.0172
-1 9 36 0.7109 0.0487
-1 9 37 -0.6703 -0.0913
-1 11 1 -15.1712 0.2406
-1 11 2 15.9241 -0.0549
-1 11 3 51.8083 -0.0332
-1 11 4 26.1061 0.2177
-1 11 5 29.6106 -0.1074
-1 11 6 3.4216 -0.1895
-1 11 7 2.3553 -0.0475
-1 11 8 2.2028 -0.0621
-1 11 9 -0.3623 0.4472
-1 11 10 -6.8054 -0.1223
-1 11 11 2.9395 -0.1772
-1 11 12 14.7467 0.1327
-1 11 13 -5.6381 0.2062
-1 11 14 9.0583 0.1336
-1 11 15 0.7931 -0.2171
-1 11 16 9.0030 -0.0761
-1 11 17 -7.0166 -0.1099
-1 11 18 1.9626 0.0628
-1 11 19 -7.8659 0.1603
-1 11 20 6.3359 -0.0733
-1 11 21 -1.8089 -0.0696
-1 11 22 5.5425 0.0942
-1 11 23 -2.7869 0.1027
-1 11 24 2.4223 -0.0348
-1 11 25 -4.7044 0.1193
-1 11 26 4.3919 -0.0458
-1 11 27 -5.6605 -0.0187
-1 11 28 3.2409 -0.0983
-1 11 29 -1.8546 -0.1018
-1 11 30 -3.3659 0.0480
-1 11 31 -2.9944 -0.0898
-1 11 32 -1.1565 -0.0204
-1 11 33 -3.3797 0.0086
-1 11 34 -6.5814 0.0383
-1 11 35 1.5448 -0.0185
-1 11 36 -3.6080 0.0119
-1 13 1 5.9743 0.0780
-1 13 2 2.2770 -0.0407
-1 13 3 8.3492 -0.1771
-1 13 4 4.8356 -0.0974
-1 13 5 21.2096 0.0347
-1 13 6 11.0078 0.1561
-1 13 7 10.5468 -0.0025
-1 13 8 12.2755 -0.3404
-1 13 9 0.9805 0.2202
-1 13 10 4.0421 0.3602
-1 13 11 0.0775 -0.1400
-1 13 12 3.8069 0.0634
-1 13 13 -1.8270 0.2282
-1 13 14 -2.2458 0.1395
-1 13 15 -2.9533 -0.1595
-1 13 16 9.3497 -0.1094
-1 13 17 -1.9978 0.0686
-1 13 18 5.3365 0.1609
-1 13 19 -9.1034 -0.1542
-1 13 20 2.4740 -0.1467
-1 13 21 -3.9664 -0.0348
-1 13 22 -1.2832 0.0527
-1 13 23 0.7114 0.0166
-1 13 24 6.3229 -0.1310
-1 13 25 -3.6391 0.1024
-1 13 26 3.1162 0.0552
-1 13 27 -6.8116 -0.0481
-1 13 28 0.5603 0.0447
-1 13 29 -3.8951 -0.0242
-1 13 30 -2.5454 0.0482
-1 13 31 -5.1589 -0.0203
-1 13 32 -0.3029 -0.0393
-1 13 33 10.6910 0.0822
-1 13 34 -2.6339 -0.0352
-1 13 35 -0.0880 -0.0343
-1 15 1 -4.7826 0.2570
-1 15 2 -6.8773 -0.0332
-1 15 3 14.5040 -0.1229
-1 15 4 9.4148 -0.1373
-1 15 5 4.1786 0.1714
-1 15 6 5.8088 0.1465
-1 15 7 0.3125 -0.3011
-1 15 8 6.3620 -0.3208
-1 15 9 -3.7815 0.4884
-1 15 10 -2.0841 0.2486
-1 15 11 2.1776 -0.3086
-1 15 12 5.0001 0.0079
-1 15 13 -0.7712 0.1860
-1 15 14 -3.2708 0.1604
-1 15 15 -6.5297 -0.1562
-1 15 16 -3.7700 0.0624
-1 15 17 -1.3431 0.0463
-1 15 18 3.0494 0.0398
-1 15 19 -2.9144 0.0015
-1 15 20 0.4848 0.0527
-1 15 21 4.1247 0.0996
-1 15 22 6.3550 0.0039
-1 15 23 -4.1813 0.0020
-1 15 24 -0.9973 -0.0497
-1 15 25 -1.6989 0.0114
-1 15 26 1.6185 -0.0244
-1 15 27 -2.6786 -0.0690
-1 15 28 -1.6258 -0.0530
-1 15 29 -1.0334 -0.0612
-1 15 30 -3.5652 -0.0005
-1 15 31 -6.8229 -0.0044
-1 15 32 -2.5600 0.0281
-1 15 33 2.7910 0.0330
-1 15 34 0.8751 0.0186
-1 17 1 -0.4517 0.2032
-1 17 2 -8.4427 0.0387
-1 17 3 1.7830 -0.0569
-1 17 4 -3.1017 -0.0619
-1 17 5 -1.0853 0.0693
-1 17 6 1.4407 0.0439
-1 17 7 0.1784 -0.1023
-1 17 8 6.7053 -0.0681
-1 17 9 0.3211 0.2559
-1 17 10 1.0904 0.0472
-1 17 11 -7.9052 -0.2477
-1 17 12 3.6118 -0.0403
-1 17 13 2.5825 0.0770
-1 17 14 -6.2621 0.1467
-1 17 15 -0.5466 -0.0323
-1 17 16 -2.6524 0.0342
-1 17 17 -3.3537 0.0072
-1 17 18 -3.2710 0.0064
-1 17 19 -2.2230 0.1386
-1 17 20 -3.6798 -0.0459
-1 17 21 -2.9941 -0.0211
-1 17 22 -3.3163 -0.0091
-1 17 23 1.5230 0.0637
-1 17 24 4.4353 0.0132
-1 17 25 1.7548 -0.0296
-1 17 26 -3.9010 0.0919
-1 17 27 1.8121 0.0289
-1 17 28 6.8860 -0.0104
-1 17 29 1.3221 -0.0206
-1 17 30 5.0562 0.0806
-1 17 31 -8.9713 -0.0354
-1 17 32 -8.0019 0.0004
-1 17 33 -1.9737 0.0330
-1 19 1 8.7366 0.1459
-1 19 2 -8.8018 0.1598
-1 19 3 -1.4033 -0.0084
-1 19 4 -2.1386 -0.1017
-1 19 5 0.8289 -0.0552
-1 19 6 0.9045 0.1705
-1 19 7 -3.8893 0.0006
-1 19 8 3.4384 -0.1950
-1 19 9 -3.6026 0.0144
-1 19 10 -2.4175 0.0799
-1 19 11 -5.5391 -0.1803
-1 19 12 1.3676 -0.0724
-1 19 13 1.6765 -0.0468
-1 19 14 0.0466 0.1132
-1 19 15 0.6014 0.0601
-1 19 16 0.7122 -0.1188
-1 19 17 3.2802 -0.0315
-1 19 18 -3.8014 0.0661
-1 19 19 1.4433 0.1401
-1 19 20 -0.8616 -0.0837
-1 19 21 -1.5911 -0.0262
-1 19 22 -5.6196 0.1136
-1 19 23 -6.9575 0.0271
-1 19 24 -6.0173 -0.0798
-1 19 25 -0.2900 0.0252
-1 19 26 1.4837 0.0609
-1 19 27 -6.6596 -0.0011
-1 19 28 2.7415 0.0071
-1 19 29 3.1577 -0.0344
-1 19 30 8.8717 0.0616
-1 19 31 2.9456 -0.0431
-1 21 1 0.0231 0.0231
-1 21 2 -0.0999 0.1495
-1 21 3 0.6628 -0.0602
-1 21 4 1.1656 -0.1348
-1 21 5 -3.7122 -0.0235
-1 21 6 -7.5588 0.2930
-1 21 7 2.4465 -0.0140
-1 21 8 0.3895 -0.2619
-1 21 9 2.4866 -0.0228
-1 21 10 5.2657 0.1908
-1 21 11 -2.6275 -0.0847
-1 21 12 -1.3838 -0.1500
-1 21 13 -2.2035 -0.0036
-1 21 14 -2.3781 0.0695
-1 21 15 -1.9866 -0.0839
-1 21 16 4.1538 -0.0684
-1 21 17 2.3721 -0.0162
-1 21 18 -1.1419 0.0247
-1 21 19 -1.0700 0.0156
-1 21 20 -6.0118 -0.1209
-1 21 21 1.8515 0.0080
-1 21 22 4.7202 -0.0035
-1 21 23 -5.8633 -0.0321
-1 21 24 -1.9699 -0.0439
-1 21 25 1.9616 0.0040
-1 21 26 0.1386 0.0666
-1 21 27 -5.2676 -0.0156
-1 21 28 1.1090 0.0338
-1 21 29 -3.2703 0.0277
-1 23 1 1.6695 0.0446
-1 23 2 1.4022 0.0861
-1 23 3 -6.5718 0.0178
-1 23 4 -0.0230 -0.1456
-1 23 5 1.5344 -0.0041
-1 23 6 -2.7621 0.1282
-1 23 7 0.6149 -0.0706
-1 23 8 -0.4181 -0.1720
-1 23 9 2.1074 0.1163
-1 23 10 0.0057 0.1647
-1 23 11 -0.8667 -0.0906
-1 23 12 3.0798 -0.0802
-1 23 13 2.8803 -0.0145
-1 23 14 3.6525 0.0559
-1 23 15 -5.0997 -0.0322
-1 23 16 1.8105 0.0159
-1 23 17 2.0206 -0.0595
-1 23 18 -4.2247 -0.0812
-1 23 19 -1.1980 0.0375
-1 23 20 1.7058 -0.0190
-1 23 21 -4.1050 -0.0602
-1 23 22 -2.3086 -0.0095
-1 23 23 1.2174 -0.0280
-1 23 24 -0.3617 0.0177
-1 23 25 -3.7827 -0.0855
-1 23 26 6.5524 -0.0658
-1 23 27 -1.4085 -0.0014
-1 25 1 -2.6518 -0.0032
-1 25 2 6.9999 0.0321
-1 25 3 -2.0502 0.0993
-1 25 4 1.4833 -0.1765
-1 25 5 -1.6816 -0.0167
-1 25 6 -7.0246 0.1222
-1 25 7 5.6032 0.0857
-1 25 8 2.2905 -0.0257
-1 25 9 0.4573 0.0908
-1 25 10 2.0345 0.0430
-1 25 11 5.1044 -0.0087
-1 25 12 0.7295 -0.0482
-1 25 13 -7.2269 -0.0585
-1 25 14 3.1914 0.0680
-1 25 15 -4.5780 0.0728
-1 25 16 0.9554 0.0502
-1 25 17 4.4360 -0.1553
-1 25 18 1.7035 -0.0479
-1 25 19 -1.9262 0.1069
-1 25 20 -2.3798 -0.0089
-1 25 21 -0.5024 -0.1180
-1 25 22 3.9549 0.0215
-1 25 23 -0.5147 -0.0168
-1 25 24 -1.2757 -0.0477
-1 25 25 -0.4772 -0.0479
-1 27 1 -1.2825 -0.0065
-1 27 2 -2.1535 0.0173
-1 27 3 4.0572 0.1115
-1 27 4 4.1293 -0.1398
-1 27 5 10.7640 -0.0681
-1 27 6 -1.7278 0.0627
-1 27 7 -0.2189 0.1379
-1 27 8 6.3977 -0.0730
-1 27 9 0.2909 -0.0460
-1 27 10 -0.4986 0.0663
-1 27 11 -1.1668 0.1011
-1 27 12 9.6778 0.0216
-1 27 13 -1.8295 -0.0232
-1 27 14 0.0730 0.1218
-1 27 15 -3.6514 0.0587
-1 27 16 -2.3159 -0.0326
-1 27 17 -1.5377 -0.1096
-1 27 18 0.8597 0.0290
-1 27 19 -0.4071 0.0792
-1 27 20 -2.1867 -0.0341
-1 27 21 0.2017 -0.0631
-1 27 22 -0.8680 0.0167
-1 29 1 6.9676 -0.0687
-1 29 2 0.3727 -0.0384
-1 29 3 1.0304 0.0681
-1 29 4 -2.1306 -0.0971
-1 29 5 3.7331 -0.0817
-1 29 6 3.0099 0.1238
-1 29 7 3.7073 0.0449
-1 29 8 9.9607 -0.1143
-1 29 9 6.9809 -0.0757
-1 29 10 1.5631 0.1071
-1 29 11 -5.8726 0.0749
-1 29 12 2.1518 -0.0297
-1 29 13 -2.8534 -0.0287
-1 29 14 2.4796 0.0318
-1 29 15 -0.2495 0.0198
-1 29 16 1.4352 0.0458
-1 29 17 -0.3289 -0.0239
-1 29 18 -0.0262 -0.0392
-1 31 1 1.1267 -0.0805
-1 31 2 -0.6045 -0.0203
-1 31 3 6.1441 0.0414
-1 31 4 4.3557 -0.0310
-1 31 5 5.3312 -0.0897
-1 31 6 -3.7156 0.0163
-1 31 7 0.6050 -0.0276
-1 31 8 2.2246 -0.1364
-1 31 9 1.9255 -0.0658
-1 31 10 7.3208 0.0941
-1 31 11 1.1645 0.0414
-1 31 12 4.9727 -0.0546
0 0 2 -74.0250 2.3039
0 0 4 51.4637 -0.9996
0 0 6 80.9607 6.4497
0 0 8 16.4115 -2.5910
0 0 10 5.7622 2.7253
0 0 12 -22.1134 -4.4595
0 0 14 -20.1924 2.7035
0 0 16 7.9377 -1.2052
0 0 18 -3.5570 1.4327
0 0 20 -3.0011 -0.2672
0 0 22 -4.4944 0.4628
0 0 24 1.8594 0.3514
0 0 26 0.0207 0.1547
0 0 28 -9.4445 -0.0431
0 0 30 -2.5033 -0.1539
0 0 32 5.2998 -0.0815
0 0 34 -0.6808 0.1330
0 0 36 4.0403 0.0684
0 0 38 -0.9220 -0.0388
0 2 0 222.8754 -4.9811
0 2 1 321.0434 3.9602
0 2 2 115.6935 2.2844
0 2 3 -35.7936 -1.3709
0 2 4 168.5639 1.9412
0 2 5 -100.6216 -0.9149
0 2 6 17.6468 1.7461
0 2 7 21.1376 -0.3166
0 2 8 9.0999 0.5296
0 2 9 -33.6233 0.6671
0 2 10 -19.2474 0.3507
0 2 11 -10.4757 0.9467
0 2 12 -2.1759 -0.7388
0 2 13 5.5708 -0.4784
0 2 14 -14.6052 0.5004
0 2 15 -14.5677 0.4220
0 2 16 -11.1440 0.0727
0 2 17 -9.8271 -0.4594
0 2 18 -10.9396 -0.3198
0 2 19 7.4889 -0.3776
0 2 20 0.6025 0.0298
0 2 21 -4.9245 -0.0806
0 2 22 5.5899 0.3953
0 2 23 1.7757 0.0608
0 2 24 -0.8546 0.2498
0 2 25 0.7708 0.0539
0 2 26 -2.3789 0.1341
0 2 27 -0.4191 0.2447
0 2 28 -6.6499 0.0199
0 2 29 -1.1344 0.0914
0 2 30 4.0473 0.0474
0 2 31 -0.3088 0.0302
0 2 32 -8.0838 -0.0627
0 2 33 3.2882 -0.1383
0 2 34 1.1185 0.0001
0 2 35 -7.1535 -0.0723
0 2 36 4.4842 0.0502
0 2 37 2.7918 0.0129
0 2 38 5.7756 0.0146
0 4 0 38.6059 -1.3991
0 4 1 104.8423 0.6224
0 4 2 172.4491 2.2416
0 4 3 -94.6782 -0.4371
0 4 4 92.5224 0.0633
0 4 5 36.7021 -0.7622
0 4 6 -62.2856 1.4146
0 4 7 -65.0539 0.4216
0 4 8 83.7795 -0.3261
0 4 9 -34.0621 -0.7240
0 4 10 -34.7892 -0.0474
0 4 11 -8.6844 1.3907
0 4 12 -28.0863 -0.6667
0 4 13 -7.4372 -0.2472
0 4 14 2.7158 0.6408
0 4 15 -6.8221 0.8005
0 4 16 -4.2048 -0.1210
0 4 17 9.1882 -0.3083
0 4 18 -16.4820 0.2569
0 4 19 -11.1447 0.0622
0 4 20 -0.7283 -0.0654
0 4 21 -1.3378 -0.2699
0 4 22 -5.0323 0.2207
0 4 23 0.4105 -0.1021
0 4 24 0.6714 -0.1810
0 4 25 -1.4425 0.1608
0 4 26 1.1125 -0.1120
0 4 27 4.8571 0.0140
0 4 28 -6.0490 0.0264
0 4 29 -3.2356 -0.0444
0 4 30 -4.8097 0.1618
0 4 31 4.9698 0.0296
0 4 32 -0.3809 0.0114
0 4 33 0.3890 -0.0364
0 4 34 7.0030 0.0217
0 4 35 -7.2577 0.0104
0 4 36 -1.2912 0.0253
0 4 37 -3.5754 0.0172
0 4 38 1.0000 0.0158
0 6 0 -41.7067 -1.1212
0 6 1 -14.6330 -0.2162
0 6 2 91.3254 1.3978
0 6 3 23.7503 -0.0189
0 6 4 25.4295 -0.5418
0 6 5 -3.2731 -0.6444
0 6 6 54.5032 0.7249
0 6 7 -121.3609 0.1204
0 6 8 1.2501 -0.5850
0 6 9 16.2443 -0.1903
0 6 10 -14.7163 0.5909
0 6 11 -15.4097 0.9223
0 6 12 -10.7100 -0.6374
0 6 13 -18.0630 0.2626
0 6 14 -11.5132 0.2233
0 6 15 -1.4802 -0.0996
0 6 16 -13.1009 -0.2280
0 6 17 5.6592 -0.1913
0 6 18 -0.4206 0.0496
0 6 19 3.3395 -0.1008
0 6 20 0.2510 -0.1090
0 6 21 5.6258 -0.0880
0 6 22 -4.9239 0.0279
0 6 23 0.9679 0.1246
0 6 24 -1.2891 0.0576
0 6 25 -6.6787 0.1896
0 6 26 -1.8666 0.0398
0 6 27 0.6746 -0.0085
0 6 28 -6.3884 0.0071
0 6 29 1.1823 -0.0806
0 6 30 -5.3748 -0.0923
0 6 31 0.4087 0.0124
0 6 32 -5.0039 0.0100
0 6 33 -0.3730 0.0218
0 6 34 6.6724 -0.0178
0 6 35 2.1197 -0.0473
0 6 36 0.3413 -0.0175
0 6 37 -3.6119 0.0018
0 8 0 -34.8910 -0.5955
0 8 1 7.4743 -0.2708
0 8 2 -6.4570 0.5068
0 8 3 -27.6371 -0.4363
0 8 4 36.6019 0.0144
0 8 5 -24.5093 -0.1147
0 8 6 59.1225 0.2833
0 8 7 -41.8053 -0.4168
0 8 8 -15.1999 -0.2917
0 8 9 -3.1354 -0.0186
0 8 10 -3.7792 -0.1738
0 8 11 -12.8231 0.4207
0 8 12 10.9271 -0.1912
0 8 13 -7.2226 -0.2258
0 8 14 -2.6126 0.0649
0 8 15 -0.4255 0.2104
0 8 16 -5.7423 0.1701
0 8 17 0.1620 -0.0423
0 8 18 -7.4013 -0.0885
0 8 19 5.0845 -0.1939
0 8 20 -6.9972 0.0335
0 8 21 0.8742 0.0067
0 8 22 0.8742 -0.0448
0 8 23 -2.5104 0.0247
0 8 24 5.9587 -0.0949
0 8 25 -3.9453 0.0488
0 8 26 -7.5264 -0.1060
0 8 27 2.1733 0.0197
0 8 28 -5.5193 0.0756
0 8 29 -0.3116 -0.0398
0 8 30 -3.1153 -0.0614
0 8 31 1.6819 0.0820
0 8 32 -8.7987 0.0142
0 8 33 1.4147 -0.0893
0 8 34 3.8565 0.1009
0 8 35 -1.4625 0.0037
0 8 36 1.5157 0.0477
0 8 37 4.9494 0.0597
0 10 0 -28.4240 -0.3117
0 10 1 -24.4375 -0.3977
0 10 2 -23.4183 0.3420
0 10 3 -43.6074 0.0053
0 10 4 22.4296 0.2228
0 10 5 -14.0595 -0.2868
0 10 6 42.1714 0.1293
0 10 7 10.3826 0.1829
0 10 8 -1.6182 0.2253
0 10 9 -5.1360 -0.2805
0 10 10 13.0912 -0.3219
0 10 11 -21.1814 0.4750
0 10 12 1.9611 -0.0795
0 10 13 0.1504 -0.3806
0 10 14 2.0910 0.0313
0 10 15 -1.3726 0.1358
0 10 16 -0.1826 -0.0160
0 10 17 1.2947 -0.3379
0 10 18 0.0266 -0.0555
0 10 19 -7.0391 0.0051
0 10 20 1.0891 0.2153
0 10 21 -4.7404 -0.0659
0 10 22 0.1526 0.0027
0 10 23 -3.8647 0.0921
0 10 24 0.6815 -0.0324
0 10 25 -0.5702 0.0449
0 10 26 -2.8070 0.0484
0 10 27 -2.2578 0.0370
0 10 28 -5.1257 0.0361
0 10 29 0.9233 -0.0620
0 10 30 -2.8932 -0.0588
0 10 31 5.6095 -0.0755
0 10 32 -4.3380 0.0300
0 10 33 0.7857 -0.0520
0 10 34 -1.0205 -0.0093
0 10 35 3.7913 0.1042
0 10 36 -1.4114 -0.0907
0 12 0 -17.9798 -0.2482
0 12 1 5.2700 -0.3524
0 12 2 17.9083 0.1320
0 12 3 -21.1100 0.1925
0 12 4 -9.6832 -0.1065
0 12 5 -15.7854 -0.2659
0 12 6 1.2780 0.1215
0 12 7 8.4690 0.4013
0 12 8 9.6421 0.0744
0 12 9 2.9102 -0.4593
0 12 10 14.2173 -0.2126
0 12 11 0.5356 0.4645
0 12 12 2.4421 -0.1130
0 12 13 -4.5638 -0.1570
0 12 14 4.9299 0.1475
0 12 15 -8.2568 0.0448
0 12 16 2.8063 0.2037
0 12 17 -6.6310 -0.1615
0 12 18 4.8322 0.2701
0 12 19 -3.1982 -0.0311
0 12 20 -1.0254 -0.0389
0 12 21 -6.4298 0.0215
0 12 22 -1.6892 -0.0128
0 12 23 -9.0415 0.0291
0 12 24 0.9499 -0.0037
0 12 25 2.7748 -0.0390
0 12 26 3.1931 -0.0633
0 12 27 1.7422 -0.0479
0 12 28 -2.0856 0.0061
0 12 29 -0.1723 0.0526
0 12 30 -2.0740 -0.0435
0 12 31 5.5178 0.0001
0 12 32 -6.6437 0.0708
0 12 33 -0.1755 -0.0309
0 12 34 6.2581 0.0469
0 12 35 4.8315 0.0477
0 14 0 -0.0012 -0.2618
0 14 1 -5.1797 -0.0897
0 14 2 2.8707 0.0374
0 14 3 -10.8007 0.2180
0 14 4 4.1086 -0.0374
0 14 5 7.6316 -0.0712
0 14 6 -4.5863 0.0406
0 14 7 6.4260 0.0526
0 14 8 1.5776 -0.1452
0 14 9 1.4461 -0.1436
0 14 10 5.2552 -0.0655
0 14 11 -0.3514 0.2676
0 14 12 0.8211 0.0112
0 14 13 -0.7475 -0.1603
0 14 14 4.0706 -0.0023
0 14 15 -2.9987 -0.0888
0 14 16 -4.3394 0.1695
0 14 17 -6.7062 0.0203
0 14 18 -4.6661 -0.0558
0 14 19 -2.6605 -0.0646
0 14 20 1.9288 0.0910
0 14 21 -6.4225 0.1942
0 14 22 6.7902 0.0020
0 14 23 3.5796 0.0786
0 14 24 -0.2967 0.0649
0 14 25 -1.8746 0.0809
0 14 26 6.3924 -0.0648
0 14 27 4.5175 0.0030
0 14 28 0.8177 0.0628
0 14 29 3.8209 -0.0598
0 14 30 -0.4518 -0.0246
0 14 31 0.8278 -0.0980
0 14 32 -2.0731 0.0630
0 14 33 -1.3851 -0.0470
0 14 34 -6.9420 -0.0601
0 16 0 2.3905 -0.0356
0 16 1 -3.7747 -0.1009
0 16 2 10.3751 -0.1861
0 16 3 2.7248 0.0840
0 16 4 -8.0246 0.0117
0 16 5 1.3004 -0.0222
0 16 6 -7.8563 -0.2545
0 16 7 0.9735 -0.1189
0 16 8 -3.9163 0.2698
0 16 9 2.5863 -0.0555
0 16 10 2.4858 -0.2341
0 16 11 7.4815 0.1525
0 16 12 -2.5210 0.0979
0 16 13 2.5643 -0.2261
0 16 14 3.9184 -0.1452
0 16 15 3.0389 0.0038
0 16 16 -2.0518 0.1485
0 16 17 3.3553 -0.0154
0 16 18 -5.0904 -0.0924
0 16 19 -5.2355 0.0340
0 16 20 -0.7605 0.0425
0 16 21 0.6991 0.0474
0 16 22 -3.1485 -0.1407
0 16 23 -2.6560 0.0359
0 16 24 3.4878 0.0449
0 16 25 1.5315 0.0429
0 16 26 4.3458 -0.0768
0 16 27 3.9182 0.0373
0 16 28 2.9718 0.1064
0 16 29 6.4816 -0.0425
0 16 30 5.4274 0.0639
0 16 31 9.0853 0.0427
0 16 32 -5.5026 0.0083
0 16 33 -2.0905 -0.0125
0 18 0 1.9971 0.0315
0 18 1 -3.7214 -0.2127
0 18 2 5.7780 -0.1049
0 18 3 0.6576 0.0856
0 18 4 -7.1001 0.1398
0 18 5 3.4016 -0.1634
0 18 6 -3.7208 -0.2468
0 18 7 5.2482 0.0116
0 18 8 -4.6058 0.2889
0 18 9 5.0980 -0.2629
0 18 10 -2.2269 -0.2292
0 18 11 2.6063 0.0741
0 18 12 1.1014 0.1055
0 18 13 -0.7095 -0.1516
0 18 14 -2.5911 -0.1211
0 18 15 4.5653 -0.0561
0 18 16 -6.0038 0.0675
0 18 17 3.8397 -0.1160
0 18 18 3.4034 -0.0689
0 18 19 2.8249 0.0027
0 18 20 0.7610 -0.0042
0 18 21 4.2024 0.0596
0 18 22 3.1353 -0.0722
0 18 23 5.8254 0.1247
0 18 24 1.6471 -0.0481
0 18 25 -5.0517 -0.0181
0 18 26 0.4256 0.0248
0 18 27 3.8479 -0.0851
0 18 28 -8.4370 0.0654
0 18 29 -0.6386 -0.0091
0 18 30 0.5817 -0.0133
0 18 31 7.3681 0.0107
0 18 32 4.3298 0.0121
0 20 0 6.3768 0.1500
0 20 1 -1.3322 -0.1593
0 20 2 -0.3322 -0.0947
0 20 3 5.6039 0.0741
0 20 4 -1.1974 0.0613
0 20 5 6.2488 -0.0843
0 20 6 -6.3150 -0.1370
0 20 7 -1.6381 0.0118
0 20 8 -2.4597 0.1594
0 20 9 -1.8078 -0.1890
0 20 10 -1.5471 -0.1443
0 20 11 8.3016 0.0622
0 20 12 1.3867 0.0909
0 20 13 2.2381 -0.1110
0 20 14 1.8099 -0.0014
0 20 15 1.7615 -0.1227
0 20 16 -1.6586 0.0216
0 20 17 -2.0704 0.0652
0 20 18 0.1089 0.0066
0 20 19 2.2912 -0.0512
0 20 20 -4.2148 -0.0313
0 20 21 -1.6720 0.0631
0 20 22 0.5693 -0.0709
0 20 23 2.2303 -0.1030
0 20 24 1.6453 0.0084
0 20 25 5.6764 -0.0217
0 20 26 1.8621 -0.0110
0 20 27 7.6789 -0.0617
0 20 28 1.3284 0.0474
0 20 29 -2.3878 -0.0083
0 20 30 -1.4962 0.0082
0 22 0 -3.0442 0.1658
0 22 1 2.1722 0.0039
0 22 2 2.8870 -0.0274
0 22 3 2.7821 0.1026
0 22 4 -3.8282 0.1322
0 22 5 -2.8069 0.1428
0 22 6 3.2416 -0.1306
0 22 7 0.5416 -0.0939
0 22 8 -3.3852 0.0545
0 22 9 4.4871 -0.0383
0 22 10 -2.2623 -0.0904
0 22 11 -2.8535 0.0352
0 22 12 0.3727 0.1025
0 22 13 1.7931 0.0349
0 22 14 -0.6194 -0.0862
0 22 15 5.3960 -0.0484
0 22 16 -0.1441 0.0824
0 22 17 -2.4805 0.1355
0 22 18 1.3449 -0.0254
0 22 19 -2.7063 -0.1165
0 22 20 -3.3945 0.0124
0 22 21 2.8050 0.0481
0 22 22 -4.9682 -0.0516
0 22 23 -1.7215 -0.0086
0 22 24 1.6099 0.0769
0 22 25 -2.4155 -0.0058
0 22 26 -3.9074 -0.0340
0 22 27 6.3991 -0.0620
0 22 28 5.1378 0.0214
0 24 0 -8.8753 0.1714
0 24 1 -0.1550 0.0536
0 24 2 -0.3658 -0.0427
0 24 3 5.2589 0.0734
0 24 4 4.5631 0.1309
0 24 5 -0.1024 0.1238
0 24 6 0.5579 -0.1827
0 24 7 -3.9600 -0.0248
0 24 8 -1.7749 0.1618
0 24 9 -0.7763 0.1557
0 24 10 -0.6291 -0.1121
0 24 11 2.0906 0.0287
0 24 12 1.4771 0.1180
0 24 13 4.3124 0.0644
0 24 14 -3.2466 -0.1201
0 24 15 0.2563 0.0301
0 24 16 -0.6279 0.0457
0 24 17 -3.0210 0.0895
0 24 18 -5.2766 -0.0517
0 24 19 5.2809 -0.0249
0 24 20 -4.5343 0.0379
0 24 21 -6.4026 0.0224
0 24 22 -2.6918 -0.0562
0 24 23 1.9448 0.0365
0 24 24 0.9004 -0.0169
0 24 25 3.0693 -0.0473
0 24 26 -0.3520 0.0120
0 26 0 -7.1386 0.1222
0 26 1 -7.7861 0.0388
0 26 2 -2.8012 -0.0379
0 26 3 -2.8881 0.0082
0 26 4 1.0374 0.1024
0 26 5 -0.7498 0.1234
0 26 6 7.3421 -0.1597
0 26 7 5.1546 -0.0038
0 26 8 -2.4206 0.1878
0 26 9 0.3994 0.0109
0 26 10 4.0221 -0.1266
0 26 11 0.4922 -0.0219
0 26 12 -2.8816 0.0506
0 26 13 7.1269 0.0991
0 26 14 1.7693 -0.0186
0 26 15 3.2343 0.0383
0 26 16 -1.6134 -0.0113
0 26 17 -1.5973 0.0491
0 26 18 -7.5056 0.0227
0 26 19 -0.5251 -0.0065
0 26 20 -3.2609 -0.0227
0 26 21 1.2483 0.0674
0 26 22 -4.0169 -0.0138
0 26 23 -3.0999 -0.0098
0 28 0 4.0523 0.0139
0 28 1 -4.4369 -0.0042
0 28 2 1.5435 -0.0533
0 28 3 4.6904 -0.0833
0 28 4 0.6487 0.0481
0 28 5 0.0388 0.0624
0 28 6 -6.5252 -0.0718
0 28 7 2.3547 -0.0001
0 28 8 1.6156 0.0913
0 28 9 4.4481 0.0024
0 28 10 6.2937 -0.0460
0 28 11 6.8211 -0.0464
0 28 12 -0.9138 0.0390
0 28 13 -2.2556 0.0596
0 28 14 0.9430 -0.0014
0 28 15 1.4870 -0.1066
0 28 16 3.2912 -0.0504
0 28 17 5.0138 0.0975
0 28 18 -3.7883 0.1178
0 28 19 0.5901 -0.0835
0 28 20 -1.2265 0.0184
0 30 0 4.8769 -0.0335
0 30 1 4.5661 0.0347
0 30 2 -1.1482 -0.0511
0 30 3 0.6892 -0.0408
0 30 4 2.8829 -0.0038
0 30 5 7.9456 0.1107
0 30 6 0.6826 -0.0613
0 30 7 3.1504 -0.1097
0 30 8 -4.3216 0.0501
0 30 9 -2.1151 0.0337
0 30 10 -0.1200 -0.0070
0 30 11 8.4395 -0.0768
0 30 12 8.9651 0.0333
0 30 13 2.4103 0.0498
0 30 14 1.1431 -0.0200
0 30 15 0.1757 -0.0922
0 32 0 -0.7144 -0.0123
0 32 1 -3.2392 -0.0517
0 32 2 4.1489 -0.0345
0 32 3 3.8191 -0.0715
0 32 4 -1.8217 0.0530
0 32 5 2.1182 0.0383
0 32 6 0.6092 -0.0878
0 32 7 5.6064 -0.1120
0 32 8 -2.2486 0.1292
1 1 0 -267.5706 4.5856
1 1 1 -333.1763 -1.3416
1 1 2 300.0552 -2.2604
1 1 3 85.2874 -0.3840
1 1 4 -15.4742 1.5721
1 1 5 74.6629 0.1957
1 1 6 -77.5207 -2.6860
1 1 7 -50.4538 -2.3966
1 1 8 -21.3329 1.3703
1 1 9 -3.8604 0.4966
1 1 10 -41.5660 -0.9642
1 1 11 -4.1451 -1.1015
1 1 12 -59.4984 2.1939
1 1 13 1.6830 0.6299
1 1 14 -32.1771 -1.7611
1 1 15 7.9991 -1.2840
1 1 16 -31.2450 1.9548
1 1 17 -7.5496 0.5636
1 1 18 -13.9159 -0.4399
1 1 19 -3.1401 -0.6684
1 1 20 -1.0608 0.0445
1 1 21 3.3128 -0.3972
1 1 22 -4.7466 -0.5115
1 1 23 3.9057 0.1551
1 1 24 4.2251 0.0654
1 1 25 2.5027 0.0047
1 1 26 -6.9951 0.0439
1 1 27 -3.7502 0.0441
1 1 28 2.9055 0.1602
1 1 29 -1.2813 0.0266
1 1 30 -8.8401 -0.0146
1 1 31 3.4782 0.0633
1 1 32 -5.1149 0.1037
1 1 33 -4.3565 0.0492
1 1 34 -7.2585 0.0254
1 1 35 0.3205 -0.0010
1 1 36 -9.0292 -0.0337
1 1 37 3.0402 -0.0338
1 1 38 -3.5571 0.0090
1 3 0 101.1520 3.2668
1 3 1 -208.0150 0.1338
1 3 2 -51.9062 -2.2889
1 3 3 107.0751 1.1991
1 3 4 -63.9703 1.2189
1 3 5 -18.8906 -0.4741
1 3 6 76.7867 -1.2582
1 3 7 -67.5583 -0.6268
1 3 8 -85.1206 1.4849
1 3 9 14.2071 -0.8417
1 3 10 -51.4075 -1.2060
1 3 11 -5.4228 -0.6871
1 3 12 -31.2689 0.4773
1 3 13 -27.4195 -0.0355
1 3 14 -38.8612 -0.6282
1 3 15 8.7162 -0.1106
1 3 16 -19.5025 0.4715
1 3 17 9.4850 -0.4274
1 3 18 4.8697 -0.1302
1 3 19 4.3489 -0.1395
1 3 20 -14.4910 0.5287
1 3 21 6.9616 -0.0015
1 3 22 0.3824 -0.0810
1 3 23 -6.0139 0.3162
1 3 24 2.6604 -0.0371
1 3 25 0.2997 -0.0440
1 3 26 -6.5951 0.1577
1 3 27 -4.5432 -0.0939
1 3 28 5.0739 -0.0499
1 3 29 -0.8616 -0.0540
1 3 30 -9.9718 -0.1078
1 3 31 -5.9932 -0.0672
1 3 32 0.4355 -0.0252
1 3 33 3.6394 0.0713
1 3 34 -8.1848 0.0429
1 3 35 8.4112 0.0957
1 3 36 -4.5498 0.0651
1 3 37 0.7482 -0.0113
1 3 38 -4.6146 0.0520
1 5 0 91.4004 1.8163
1 5 1 -93.3044 0.2537
1 5 2 -92.3238 -1.1190
1 5 3 -7.6057 0.2477
1 5 4 26.1851 0.3867
1 5 5 -75.2781 -0.2802
1 5 6 -28.5311 0.1891
1 5 7 76.0647 -0.5339
1 5 8 -79.3259 0.3606
1 5 9 -52.5010 -0.2577
1 5 10 -4.1540 -0.0381
1 5 11 -18.5761 0.1099
1 5 12 -28.4514 0.1385
1 5 13 4.2951 0.4628
1 5 14 -39.3779 -0.3041
1 5 15 -9.1950 -0.4350
1 5 16 -14.2790 -0.1261
1 5 17 -10.4440 -0.0981
1 5 18 -3.8357 -0.0017
1 5 19 12.0487 -0.1977
1 5 20 2.7158 -0.0174
1 5 21 1.9258 -0.0697
1 5 22 4.4172 -0.0865
1 5 23 -1.1698 -0.0703
1 5 24 -1.0087 0.1847
1 5 25 2.2586 0.0530
1 5 26 -4.1602 0.0275
1 5 27 -8.0603 0.1053
1 5 28 3.7519 -0.0360
1 5 29 -0.3412 0.0948
1 5 30 -2.7523 -0.0018
1 5 31 -1.6441 -0.1275
1 5 32 -2.2638 0.0065
1 5 33 -3.4513 -0.0008
1 5 34 -9.1303 0.0748
1 5 35 5.2551 0.0482
1 5 36 2.3070 0.0123
1 5 37 1.6942 0.0197
1 7 0 15.2629 0.7176
1 7 1 -25.4641 0.5513
1 7 2 -53.3379 -0.1585
1 7 3 -23.3727 -0.6862
1 7 4 -38.3660 0.6136
1 7 5 0.2481 0.4028
1 7 6 -65.7966 0.4079
1 7 7 3.6362 -0.0925
1 7 8 7.9810 0.4829
1 7 9 -39.0189 0.5479
1 7 10 -31.5077 0.1079
1 7 11 -5.6985 -0.4771
1 7 12 -28.1432 -0.1436
1 7 13 0.3177 0.5823
1 7 14 -14.9560 -0.6565
1 7 15 -2.9311 -0.2902
1 7 16 -5.1462 0.0458
1 7 17 -3.1665 0.1993
1 7 18 -4.3754 0.0894
1 7 19 -0.6580 -0.3084
1 7 20 -0.9677 0.1650
1 7 21 -4.2681 -0.0056
1 7 22 -2.8515 -0.0310
1 7 23 -1.8819 0.1218
1 7 24 -1.5683 0.0498
1 7 25 1.9654 -0.0075
1 7 26 1.9425 -0.1277
1 7 27 -9.2787 -0.0912
1 7 28 3.0372 -0.1338
1 7 29 1.8229 -0.0039
1 7 30 -2.0007 0.0412
1 7 31 0.8355 -0.0912
1 7 32 2.0602 0.1143
1 7 33 -0.4633 -0.0299
1 7 34 -3.2798 -0.0515
1 7 35 -0.4118 0.0832
1 7 36 -3.3318 0.0130
1 7 37 0.9634 0.0527
1 9 0 36.0271 0.6981
1 9 1 7.8903 0.0474
1 9 2 -47.3440 -0.3577
1 9 3 -26.5544 -0.3099
1 9 4 -48.6442 0.6845
1 9 5 -12.2244 0.2980
1 9 6 -37.4165 -0.0841
1 9 7 -5.4458 -0.2038
1 9 8 15.5583 0.6798
1 9 9 -4.4636 0.7159
1 9 10 -22.6718 -0.0058
1 9 11 5.7113 -0.0659
1 9 12 -26.9957 0.2188
1 9 13 -5.0236 0.3042
1 9 14 -13.6001 -0.3033
1 9 15 -4.6141 -0.0069
1 9 16 -2.3674 0.0518
1 9 17 -3.3411 -0.2013
1 9 18 -0.3569 -0.0796
1 9 19 3.1934 -0.1236
1 9 20 -4.7960 0.1450
1 9 21 0.1733 -0.0295
1 9 22 -4.2724 -0.0645
1 9 23 -4.5528 0.0509
1 9 24 -4.1474 -0.0403
1 9 25 -3.3846 0.0031
1 9 26 3.5516 -0.0606
1 9 27 0.5912 0.0884
1 9 28 1.8905 -0.0675
1 9 29 1.9007 -0.0071
1 9 30 0.3953 0.1340
1 9 31 -3.6273 -0.0572
1 9 32 5.2305 -0.0686
1 9 33 1.6367 0.0215
1 9 34 -9.5186 -0.0665
1 9 35 -0.8382 -0.0166
1 9 36 2.6216 0.0338
1 11 0 4.8619 0.5108
1 11 1 -0.5956 0.1443
1 11 2 0.2914 -0.2586
1 11 3 31.2279 -0.1945
1 11 4 -10.7996 0.1417
1 11 5 -3.4155 0.0220
1 11 6 -18.2559 -0.0411
1 11 7 -27.1308 0.0565
1 11 8 -8.0899 0.3599
1 11 9 10.5122 0.1179
1 11 10 -17.2092 0.0004
1 11 11 8.4822 -0.0333
1 11 12 -3.9287 -0.1389
1 11 13 1.1678 0.1720
1 11 14 -9.1859 0.0602
1 11 15 1.0814 -0.1015
1 11 16 -9.0110 0.0120
1 11 17 6.4178 0.0051
1 11 18 -9.7772 0.2399
1 11 19 6.8048 0.1152
1 11 20 -0.8397 0.0121
1 11 21 -0.6950 -0.0751
1 11 22 -1.1232 0.0005
1 11 23 -3.3908 0.0097
1 11 24 -5.4525 -0.0678
1 11 25 -5.2434 0.1076
1 11 26 0.3645 0.0133
1 11 27 0.9417 0.0109
1 11 28 4.7345 -0.1586
1 11 29 1.7534 -0.0777
1 11 30 -0.9086 0.0660
1 11 31 1.6104 -0.1078
1 11 32 0.4441 0.0184
1 11 33 -0.4964 -0.0153
1 11 34 -2.9386 0.0022
1 11 35 0.4802 -0.0335
1 11 36 0.6074 0.0383
1 13 0 17.1831 0.0521
1 13 1 16.6422 0.1814
1 13 2 -8.5067 -0.1526
1 13 3 4.4194 -0.2279
1 13 4 0.8319 -0.1430
1 13 5 6.7214 0.2084
1 13 6 7.8620 0.0593
1 13 7 2.6319 0.0366
1 13 8 -8.3378 -0.3446
1 13 9 10.9898 0.0857
1 13 10 -6.0245 0.2187
1 13 11 8.0086 -0.1775
1 13 12 -2.2220 -0.0041
1 13 13 9.6319 0.3225
1 13 14 -8.8557 0.0900
1 13 15 10.1544 -0.0874
1 13 16 -8.3452 -0.1072
1 13 17 2.8752 -0.0043
1 13 18 -6.1747 0.1258
1 13 19 -2.6411 -0.2306
1 13 20 -4.4699 -0.0267
1 13 21 -0.3019 0.0014
1 13 22 -5.5942 0.0295
1 13 23 4.7723 0.0614
1 13 24 3.4232 -0.0457
1 13 25 0.1660 0.0946
1 13 26 -4.7793 0.0723
1 13 27 2.8618 0.0224
1 13 28 2.1866 0.0374
1 13 29 2.5062 -0.0450
1 13 30 2.0557 0.0533
1 13 31 -2.4320 -0.0456
1 13 32 -1.2544 -0.0640
1 13 33 1.2818 0.0254
1 13 34 -1.2854 -0.0456
1 13 35 -6.2860 -0.0520
1 15 0 4.5853 -0.1136
1 15 1 8.8673 0.3362
1 15 2 -2.8038 -0.1688
1 15 3 13.2995 -0.2747
1 15 4 10.8468 -0.2909
1 15 5 7.9128 0.1825
1 15 6 -0.3554 -0.0294
1 15 7 12.0977 -0.2143
1 15 8 -6.5415 -0.2584
1 15 9 7.7528 0.2896
1 15 10 -4.7870 0.1405
1 15 11 3.8656 -0.1719
1 15 12 0.4034 -0.0212
1 15 13 8.2586 0.1436
1 15 14 -1.5053 -0.0134
1 15 15 6.7834 -0.0829
1 15 16 -0.3249 0.0142
1 15 17 3.4363 -0.0647
1 15 18 -2.0494 0.0891
1 15 19 6.3432 -0.0034
1 15 20 -10.0939 0.0319
1 15 21 2.7713 0.0088
1 15 22 -2.3109 -0.0497
1 15 23 -0.9440 0.0485
1 15 24 -3.8418 -0.0868
1 15 25 2.0485 -0.0001
1 15 26 -5.7209 0.0212
1 15 27 -3.3547 -0.0165
1 15 28 -0.0583 -0.0329
1 15 29 -1.0418 -0.0846
1 15 30 -0.2908 0.0042
1 15 31 4.5370 -0.0052
1 15 32 9.2661 0.0242
1 15 33 -4.2460 -0.0026
1 15 34 1.4236 0.0386
1 17 0 1.8676 -0.0266
1 17 1 7.9248 0.1149
1 17 2 0.2247 -0.0455
1 17 3 4.8400 -0.1449
1 17 4 -1.5419 -0.0879
1 17 5 7.0592 0.1848
1 17 6 -3.1577 -0.0731
1 17 7 12.3080 0.0029
1 17 8 -1.1987 -0.0835
1 17 9 10.9246 0.0120
1 17 10 3.4451 0.0970
1 17 11 3.0593 -0.1653
1 17 12 -0.8984 -0.1148
1 17 13 5.1708 -0.0084
1 17 14 -1.1449 0.1234
1 17 15 -3.4892 0.0442
1 17 16 -1.9303 -0.0849
1 17 17 -4.9068 -0.1206
1 17 18 -10.8175 -0.0015
1 17 19 5.4276 0.0469
1 17 20 -0.9154 -0.1095
1 17 21 2.0739 0.0055
1 17 22 -4.5754 0.0185
1 17 23 6.1565 0.1310
1 17 24 3.5044 0.0056
1 17 25 7.5788 -0.0436
1 17 26 -3.2339 0.0551
1 17 27 -1.1593 0.0369
1 17 28 0.1927 -0.0969
1 17 29 -9.3703 -0.0452
1 17 30 -6.7724 0.0725
1 17 31 -7.7602 -0.0942
1 17 32 4.8592 0.0061
1 19 0 -2.2173 -0.0288
1 19 1 3.2540 0.2166
1 19 2 -0.4745 0.1285
1 19 3 -0.1678 -0.0492
1 19 4 3.0468 -0.0611
1 19 5 10.1288 -0.0202
1 19 6 0.5409 0.1561
1 19 7 7.3435 0.1168
1 19 8 -5.3218 -0.1457
1 19 9 6.1374 -0.1257
1 19 10 -5.5999 0.1943
1 19 11 0.3304 -0.1366
1 19 12 0.8939 -0.1113
1 19 13 -4.6164 -0.0598
1 19 14 4.4438 0.0900
1 19 15 -1.8452 0.0177
1 19 16 0.5469 -0.2064
1 19 17 2.9443 -0.0365
1 19 18 -7.3099 0.1129
1 19 19 -1.5469 0.1079
1 19 20 -3.9273 -0.0465
1 19 21 -0.7143 0.0164
1 19 22 -6.4637 0.0726
1 19 23 1.2231 0.0030
1 19 24 -8.9041 -0.1476
1 19 25 -0.3934 0.0291
1 19 26 3.8141 -0.0121
1 19 27 -3.7753 -0.0031
1 19 28 7.3745 0.0004
1 19 29 5.7807 -0.0335
1 19 30 -1.8291 0.0640
1 19 31 -4.6601 -0.0391
1 21 0 1.9204 -0.1311
1 21 1 -3.9456 0.0707
1 21 2 3.8666 0.1860
1 21 3 -1.0606 -0.0427
1 21 4 1.9271 -0.0706
1 21 5 0.8938 0.0778
1 21 6 -5.2756 0.2887
1 21 7 6.7528 0.0931
1 21 8 -4.5395 -0.1829
1 21 9 0.7251 -0.1111
1 21 10 4.4685 0.1644
1 21 11 0.4454 -0.1086
1 21 12 -5.2604 -0.1382
1 21 13 -2.8334 0.0078
1 21 14 -0.6584 0.0830
1 21 15 -6.2113 0.0113
1 21 16 0.3499 -0.0894
1 21 17 -2.4505 -0.0048
1 21 18 -0.2752 0.0700
1 21 19 -0.6390 0.0345
1 21 20 -4.8731 -0.0588
1 21 21 1.9889 -0.0494
1 21 22 -4.1797 -0.0407
1 21 23 0.5342 -0.0142
1 21 24 0.1432 0.0194
1 21 25 -0.4992 0.0526
1 21 26 -4.5755 -0.0007
1 21 27 -7.1445 0.0196
1 21 28 -3.0142 0.0274
1 21 29 2.5508 -0.0403
1 23 0 6.8444 -0.1885
1 23 1 0.0583 0.0054
1 23 2 0.7934 0.1097
1 23 3 -3.2057 -0.0438
1 23 4 0.8523 -0.0894
1 23 5 3.8322 0.0182
1 23 6 2.3070 0.0870
1 23 7 -0.9897 0.0222
1 23 8 -2.0162 -0.1888
1 23 9 -1.3127 -0.0070
1 23 10 -8.3217 0.1808
1 23 11 -1.0791 0.0106
1 23 12 0.6744 -0.0629
1 23 13 -4.7269 0.0017
1 23 14 4.3314 0.0462
1 23 15 -2.8185 0.0698
1 23 16 -0.9233 -0.0120
1 23 17 -0.5524 -0.0512
1 23 18 -1.4341 -0.0166
1 23 19 -7.4625 0.0284
1 23 20 2.0864 0.0121
1 23 21 1.4716 -0.0524
1 23 22 -11.0085 0.0174
1 23 23 0.8762 -0.0214
1 23 24 -3.7580 -0.0092
1 23 25 1.0294 -0.0891
1 23 26 4.9310 -0.0251
1 23 27 0.7718 -0.0215
1 25 0 9.7391 -0.1374
1 25 1 7.8914 -0.0591
1 25 2 -2.3219 0.0540
1 25 3 -1.6441 -0.0327
1 25 4 -6.8139 -0.0821
1 25 5 -4.5987 -0.0493
1 25 6 -3.0848 0.0634
1 25 7 -2.9293 0.0708
1 25 8 -0.7060 -0.0816
1 25 9 -1.6170 0.0039
1 25 10 -2.3788 0.0439
1 25 11 -1.6581 0.0733
1 25 12 -0.5556 -0.1182
1 25 13 -2.4938 -0.1000
1 25 14 1.8701 0.0867
1 25 15 -1.0117 0.1213
1 25 16 3.4755 -0.0187
1 25 17 -6.0229 -0.0516
1 25 18 3.4421 0.0059
1 25 19 -2.9750 0.0584
1 25 20 -9.2129 0.0141
1 25 21 1.1505 -0.0976
1 25 22 0.1938 0.0783
1 25 23 0.2951 -0.0427
1 25 24 -4.5233 -0.0339
1 27 0 -1.7814 -0.0633
1 27 1 10.9606 -0.1218
1 27 2 -1.1466 0.0417
1 27 3 1.7610 -0.0083
1 27 4 -2.1282 -0.0863
1 27 5 -0.5781 -0.0926
1 27 6 0.7862 0.0462
1 27 7 -8.0791 0.1383
1 27 8 -8.3422 -0.1274
1 27 9 -1.3091 -0.0826
1 27 10 -0.1009 0.0779
1 27 11 -3.3085 0.0897
1 27 12 1.6323 -0.0079
1 27 13 -2.0078 -0.0585
1 27 14 -2.8219 0.0947
1 27 15 -5.1922 0.0653
1 27 16 -2.1208 -0.0580
1 27 17 -1.2001 -0.0786
1 27 18 5.4858 0.0267
1 27 19 -2.7223 0.0643
1 27 20 0.0844 0.0247
1 27 21 -0.4431 -0.0136
1 29 0 -8.1260 -0.0969
1 29 1 1.5525 -0.0461
1 29 2 1.2719 0.0332
1 29 3 0.7864 0.0542
1 29 4 -4.9996 -0.0219
1 29 5 -2.0814 -0.0998
1 29 6 0.6865 0.1241
1 29 7 2.5585 0.0937
1 29 8 0.0379 -0.1645
1 29 9 -5.0036 -0.1042
1 29 10 -5.2496 0.0730
1 29 11 -5.9038 0.0486
1 29 12 -1.0465 0.0150
1 29 13 6.0461 -0.0920
1 29 14 3.3601 0.0199
1 29 15 -3.1946 0.0013
1 29 16 -1.1733 0.0132
1 29 17 -10.5112 0.0694
1 31 0 0.7962 0.0090
1 31 1 -2.9799 -0.0031
1 31 2 -7.6274 0.0220
1 31 3 1.1767 0.0412
1 31 4 0.7828 -0.0764
1 31 5 -1.9918 -0.0290
1 31 6 1.0845 0.0100
1 31 7 0.9745 0.0296
1 31 8 -1.0535 -0.1513
1 31 9 1.5602 -0.1017
1 31 10 2.6474 0.1502
1 31 11 -3.9743 0.0743
1 31 12 -6.9120 0.0002
2 0 0 156.3967 -9.0491
2 0 2 -365.3106 4.7282
2 0 4 142.7540 -3.7518
2 0 6 145.6049 2.8187
2 0 8 -21.5239 -3.7102
2 0 10 2.1951 2.4385
2 0 12 12.6828 -2.2497
2 0 14 -8.3574 1.2756
2 0 16 3.7221 -3.5225
2 0 18 -9.1195 2.1068
2 0 20 -0.1097 0.4394
2 0 22 6.6028 0.3037
2 0 24 -1.8408 0.2225
2 0 26 12.0442 -0.1751
2 0 28 -12.9927 -0.1717
2 0 30 -2.1773 0.0127
2 0 32 -4.7579 -0.0003
2 0 34 -4.1692 0.0261
2 0 36 -1.6553 0.1103
2 0 38 3.7094 -0.0242
2 2 0 -110.7824 -4.5781
2 2 1 277.3682 -0.3345
2 2 2 -16.5391 0.1774
2 2 3 -147.4925 0.0639
2 2 4 93.1798 -0.9004
2 2 5 -2.8523 0.1934
2 2 6 16.9579 1.0495
2 2 7 97.7921 0.4547
2 2 8 29.0222 0.2158
2 2 9 -15.4213 0.5707
2 2 10 16.6456 0.1245
2 2 11 -25.1854 0.2002
2 2 12 -1.9561 -0.9556
2 2 13 13.4676 -0.4631
2 2 14 -21.6400 -0.2761
2 2 15 -6.1212 0.6692
2 2 16 -8.3482 -0.4810
2 2 17 0.9816 -0.8254
2 2 18 1.0030 0.0032
2 2 19 4.4459 -0.3101
2 2 20 5.6074 -0.1300
2 2 21 -6.9658 0.0645
2 2 22 8.4730 0.5485
2 2 23 3.0462 0.1201
2 2 24 -2.8758 0.1800
2 2 25 -3.0750 0.1402
2 2 26 5.6222 -0.0487
2 2 27 3.1591 0.1901
2 2 28 -8.7004 -0.0098
2 2 29 -1.9930 -0.0391
2 2 30 -0.5851 0.0389
2 2 31 -5.1328 0.0039
2 2 32 -9.9965 -0.0435
2 2 33 -0.4362 -0.0866
2 2 34 -1.4172 -0.0100
2 2 35 -3.4574 -0.0790
2 2 36 4.1603 0.0440
2 2 37 0.0721 0.0643
2 2 38 -0.7266 -0.0022
2 4 0 -51.5482 -1.8632
2 4 1 134.3862 -0.6519
2 4 2 66.0933 1.3781
2 4 3 -4.3152 0.9716
2 4 4 -13.6202 -0.6095
2 4 5 95.9035 -0.9463
2 4 6 -16.2545 0.5610
2 4 7 -28.4440 1.2277
2 4 8 77.9664 -0.4607
2 4 9 -5.7459 -0.5283
2 4 10 -13.3598 0.6521
2 4 11 17.3744 0.5076
2 4 12 -25.2156 -0.3414
2 4 13 -1.9919 0.1615
2 4 14 6.1590 0.4848
2 4 15 -15.0027 0.5337
2 4 16 -11.5380 -0.9370
2 4 17 -3.1519 -0.2896
2 4 18 -13.6460 0.2443
2 4 19 -11.0516 0.1499
2 4 20 4.1405 0.1019
2 4 21 4.0953 -0.3064
2 4 22 0.5304 0.2947
2 4 23 5.1139 -0.2402
2 4 24 2.4155 -0.2870
2 4 25 -5.4847 0.2456
2 4 26 7.1533 -0.1804
2 4 27 1.7502 0.0956
2 4 28 -3.3299 0.0098
2 4 29 -3.7221 -0.0609
2 4 30 4.2867 0.0984
2 4 31 0.2376 0.0270
2 4 32 -1.9997 0.0609
2 4 33 -2.7943 0.0221
2 4 34 -6.5041 0.0025
2 4 35 -6.1390 -0.0098
2 4 36 -3.2102 -0.0518
2 4 37 1.9609 0.0227
2 6 0 -60.0091 -1.2043
2 6 1 87.4413 -0.9561
2 6 2 48.7221 1.5841
2 6 3 39.9174 0.0727
2 6 4 -14.0320 -0.6769
2 6 5 18.1548 -0.0176
2 6 6 51.7922 0.6191
2 6 7 -15.0472 0.1192
2 6 8 -37.4470 -0.2551
2 6 9 31.2776 -0.1242
2 6 10 -19.6618 0.9435
2 6 11 -23.0778 0.4864
2 6 12 -4.9686 -0.3174
2 6 13 -17.6345 -0.1042
2 6 14 -7.9319 0.2009
2 6 15 -2.8394 0.1668
2 6 16 -11.5511 -0.3306
2 6 17 -1.4820 -0.0942
2 6 18 1.0162 0.2766
2 6 19 -5.9241 -0.1270
2 6 20 0.4108 -0.1436
2 6 21 -2.7095 0.0186
2 6 22 3.5311 0.0820
2 6 23 -3.1505 -0.0252
2 6 24 4.9396 -0.0019
2 6 25 0.3514 0.1760
2 6 26 7.3346 -0.0632
2 6 27 3.9488 0.0710
2 6 28 -1.8792 -0.0267
2 6 29 -7.9506 -0.1022
2 6 30 4.7352 -0.0918
2 6 31 -2.3081 -0.0212
2 6 32 -2.5724 -0.0113
2 6 33 1.2613 0.0433
2 6 34 2.5101 0.0187
2 6 35 1.2884 -0.0817
2 6 36 -5.7312 -0.0290
2 6 37 0.9808 -0.0184
2 8 0 35.3694 -0.2399
2 8 1 59.5713 -0.2760
2 8 2 60.3931 0.5376
2 8 3 45.8316 -0.0527
2 8 4 -25.5049 -0.1045
2 8 5 6.3727 -0.5208
2 8 6 -28.5795 0.3364
2 8 7 8.9369 -0.3827
2 8 8 -35.8066 -0.3205
2 8 9 1.2016 -0.1912
2 8 10 -3.8428 0.3245
2 8 11 -14.2978 0.0353
2 8 12 -11.8696 0.2814
2 8 13 -13.7110 0.1966
2 8 14 -11.0824 0.0269
2 8 15 -5.7876 0.3469
2 8 16 -8.0525 0.1076
2 8 17 -5.7413 -0.0852
2 8 18 2.1038 -0.1962
2 8 19 -6.7179 -0.1111
2 8 20 8.8886 0.0917
2 8 21 1.2942 -0.1734
2 8 22 8.7212 0.1377
2 8 23 3.0523 -0.0310
2 8 24 1.1405 -0.1179
2 8 25 -4.3344 0.0309
2 8 26 3.6747 -0.1318
2 8 27 0.3837 0.0351
2 8 28 8.4872 0.0882
2 8 29 -3.5993 0.0069
2 8 30 6.7766 -0.0458
2 8 31 -1.6332 0.0765
2 8 32 -3.6362 0.0243
2 8 33 3.2847 -0.1021
2 8 34 0.6942 0.1013
2 8 35 -5.0998 -0.0598
2 8 36 -2.6650 -0.0407
2 8 37 4.9384 0.0263
2 10 0 -0.5780 -0.1385
2 10 1 -0.5942 -0.5126
2 10 2 -10.2322 0.3629
2 10 3 35.2355 0.1281
2 10 4 6.4934 -0.0861
2 10 5 21.4634 -0.7795
2 10 6 -14.3713 -0.1303
2 10 7 17.4244 0.0453
2 10 8 -44.0453 0.0707
2 10 9 -15.7416 -0.0708
2 10 10 -7.4884 -0.1878
2 10 11 -8.4254 0.3542
2 10 12 -13.5987 -0.0349
2 10 13 3.7136 -0.3081
2 10 14 -9.0374 0.0854
2 10 15 0.9131 0.1578
2 10 16 -2.8152 -0.1622
2 10 17 -7.3233 -0.1550
2 10 18 7.3329 0.0451
2 10 19 -8.1161 0.0410
2 10 20 6.0950 0.1564
2 10 21 3.2179 -0.1251
2 10 22 6.7495 0.1538
2 10 23 6.7986 -0.0355
2 10 24 5.7247 -0.0442
2 10 25 -0.6011 0.0575
2 10 26 1.3001 -0.0087
2 10 27 -3.9604 0.1084
2 10 28 0.9975 0.0747
2 10 29 -5.1983 -0.0129
2 10 30 2.6096 -0.0415
2 10 31 -2.8452 -0.1082
2 10 32 5.3331 -0.0194
2 10 33 -3.8758 -0.0778
2 10 34 3.2232 0.0460
2 10 35 4.6138 0.0343
2 10 36 -1.9376 -0.0841
2 12 0 -20.2884 -0.5430
2 12 1 -4.9089 -0.6200
2 12 2 9.8907 0.1146
2 12 3 0.8373 0.1375
2 12 4 -21.8434 -0.2565
2 12 5 14.2776 -0.3797
2 12 6 -22.1858 -0.0178
2 12 7 19.6282 0.3351
2 12 8 -7.1666 -0.1679
2 12 9 -6.8680 -0.2775
2 12 10 -13.3695 -0.0401
2 12 11 6.2566 0.1429
2 12 12 -11.7633 -0.1997
2 12 13 4.3138 0.0566
2 12 14 0.9235 0.0398
2 12 15 0.3996 0.0970
2 12 16 5.8099 0.0623
2 12 17 -0.7012 -0.0212
2 12 18 2.2654 0.0559
2 12 19 2.0346 -0.1326
2 12 20 -5.0945 -0.0293
2 12 21 2.3056 -0.0302
2 12 22 -4.1868 0.0410
2 12 23 -2.1612 -0.0004
2 12 24 1.0560 0.0214
2 12 25 2.5341 0.0844
2 12 26 3.6563 -0.0495
2 12 27 -5.6396 -0.0323
2 12 28 5.4513 0.0372
2 12 29 -6.1580 0.0858
2 12 30 6.9242 -0.0360
2 12 31 -2.9963 0.0130
2 12 32 -1.0678 0.0669
2 12 33 0.0247 -0.0714
2 12 34 2.4613 0.0816
2 12 35 -0.3491 0.0197
2 14 0 -1.6169 -0.1243
2 14 1 -13.6674 -0.2193
2 14 2 -9.7524 0.1880
2 14 3 2.7248 0.2028
2 14 4 -8.5687 -0.0637
2 14 5 13.7472 -0.2206
2 14 6 -4.8279 -0.0610
2 14 7 5.2517 -0.0054
2 14 8 1.1268 -0.2455
2 14 9 4.4466 0.1111
2 14 10 -7.9602 -0.1310
2 14 11 0.8678 0.0201
2 14 12 -9.7594 0.0867
2 14 13 -4.7352 -0.0671
2 14 14 -2.1169 -0.1471
2 14 15 2.6707 -0.1203
2 14 16 -0.0952 0.0720
2 14 17 6.8930 0.0669
2 14 18 -1.6463 -0.1067
2 14 19 2.9439 0.0432
2 14 20 1.4993 0.1604
2 14 21 -0.1642 0.0821
2 14 22 -0.3413 0.0317
2 14 23 -0.2364 0.0218
2 14 24 -4.4558 0.0511
2 14 25 -2.0212 0.0920
2 14 26 1.0937 -0.1041
2 14 27 -8.0411 0.0208
2 14 28 -2.1585 0.0173
2 14 29 -4.0436 -0.0190
2 14 30 0.4219 -0.0392
2 14 31 -5.2196 -0.0882
2 14 32 6.5134 0.0608
2 14 33 5.2331 -0.0790
2 14 34 2.1734 0.0256
2 16 0 -4.6765 0.1387
2 16 1 -4.7731 -0.0076
2 16 2 1.5641 -0.0458
2 16 3 5.9072 0.2467
2 16 4 -2.1120 0.0515
2 16 5 -1.8107 -0.0270
2 16 6 -2.0537 -0.0919
2 16 7 -1.0480 -0.0848
2 16 8 -3.9115 0.1807
2 16 9 1.6366 0.0526
2 16 10 -2.2864 -0.2218
2 16 11 4.0681 -0.0197
2 16 12 -0.5752 0.1020
2 16 13 -3.5267 -0.1870
2 16 14 0.6289 -0.1037
2 16 15 -2.5848 -0.0218
2 16 16 0.4757 0.1909
2 16 17 -1.2581 0.0189
2 16 18 -0.0427 -0.1248
2 16 19 -8.9654 -0.0386
2 16 20 -4.7611 0.0440
2 16 21 2.9655 -0.0725
2 16 22 -5.2826 -0.0449
2 16 23 -2.8658 0.0240
2 16 24 -4.3940 0.0241
2 16 25 0.8023 0.1051
2 16 26 7.8881 -0.0574
2 16 27 0.9142 0.0452
2 16 28 3.7350 0.0342
2 16 29 1.7162 -0.0228
2 16 30 1.5184 0.0466
2 16 31 -6.6425 0.0057
2 16 32 -5.9898 0.0310
2 16 33 -1.3022 -0.0144
2 18 0 -6.3940 0.1461
2 18 1 -5.3284 -0.0132
2 18 2 -0.5197 -0.0206
2 18 3 -3.3965 0.2261
2 18 4 -1.5129 0.1535
2 18 5 -0.7567 -0.1356
2 18 6 4.5487 -0.2184
2 18 7 0.6800 0.0454
2 18 8 -0.5085 0.1855
2 18 9 -1.7526 0.0075
2 18 10 -3.7881 -0.1179
2 18 11 -6.2011 -0.0165
2 18 12 1.3965 0.1586
2 18 13 -6.9256 -0.1043
2 18 14 -2.9087 -0.0060
2 18 15 -4.3669 -0.1220
2 18 16 3.3404 0.0256
2 18 17 -3.4872 -0.1191
2 18 18 9.4302 -0.0881
2 18 19 1.8322 -0.0627
2 18 20 -0.8724 0.0655
2 18 21 -0.4855 0.0553
2 18 22 -0.7248 0.0081
2 18 23 -0.1709 0.0350
2 18 24 -2.9423 -0.0774
2 18 25 -8.8644 -0.0192
2 18 26 -4.5297 -0.0256
2 18 27 2.3004 -0.0922
2 18 28 -5.9451 0.0144
2 18 29 3.4418 0.0242
2 18 30 11.6024 0.0017
2 18 31 2.0430 -0.0039
2 20 0 3.8998 0.1249
2 20 1 -1.8107 -0.0905
2 20 2 2.6030 -0.1904
2 20 3 -1.7197 0.1096
2 20 4 3.8779 0.0035
2 20 5 -6.1613 -0.0857
2 20 6 -0.6024 -0.0228
2 20 7 -4.0581 0.0578
2 20 8 1.2364 0.1360
2 20 9 -4.2951 0.1313
2 20 10 -3.2425 -0.1033
2 20 11 2.1550 -0.0555
2 20 12 2.2573 0.1264
2 20 13 -4.6364 -0.0456
2 20 14 4.7591 -0.0535
2 20 15 -7.9645 -0.1677
2 20 16 5.2483 0.1085
2 20 17 -4.1268 0.0480
2 20 18 0.4748 -0.0957
2 20 19 3.1198 -0.0336
2 20 20 1.5032 -0.0046
2 20 21 2.8390 0.0182
2 20 22 2.5131 -0.0872
2 20 23 0.0544 -0.1268
2 20 24 -1.7922 -0.0110
2 20 25 8.6956 0.0237
2 20 26 -1.9645 0.0078
2 20 27 -0.8426 -0.0480
2 20 28 -2.1851 0.0463
2 20 29 -8.3397 0.0193
2 20 30 -0.7822 -0.0369
2 22 0 0.2698 0.1194
2 22 1 -1.0484 -0.0585
2 22 2 6.5359 -0.1039
2 22 3 -2.0977 0.0490
2 22 4 4.7637 0.1163
2 22 5 -5.4775 0.0419
2 22 6 1.6616 -0.0461
2 22 7 1.5182 -0.0905
2 22 8 2.3312 0.0892
2 22 9 3.2666 0.0980
2 22 10 1.8814 -0.1353
2 22 11 -7.4774 -0.0492
2 22 12 2.2360 0.1635
2 22 13 -2.5720 0.0982
2 22 14 0.6937 -0.0887
2 22 15 -0.3381 -0.0798
2 22 16 4.3875 0.0971
2 22 17 2.3761 0.1113
2 22 18 6.1862 -0.1204
2 22 19 1.9086 -0.0131
2 22 20 -2.1584 0.0136
2 22 21 5.8458 0.0387
2 22 22 -0.2074 -0.0271
2 22 23 0.5666 0.0296
2 22 24 -6.2145 0.0558
2 22 25 -2.8952 -0.0538
2 22 26 -2.8983 -0.0435
2 22 27 3.6311 -0.0345
2 22 28 2.9456 -0.0769
2 24 0 4.8985 0.1829
2 24 1 0.8487 0.0130
2 24 2 8.2821 -0.0544
2 24 3 2.7571 -0.0267
2 24 4 7.0317 0.1522
2 24 5 -1.5458 0.0396
2 24 6 -1.4224 -0.0724
2 24 7 -0.7701 -0.0908
2 24 8 2.0781 0.1593
2 24 9 -1.2712 0.1951
2 24 10 -0.0227 -0.0963
2 24 11 4.3293 -0.0278
2 24 12 1.1754 0.1388
2 24 13 -1.9374 0.0404
2 24 14 4.3447 -0.0825
2 24 15 -1.6925 0.0067
2 24 16 7.1684 0.0985
2 24 17 1.5522 0.0816
2 24 18 -2.1386 -0.0500
2 24 19 5.7248 0.0257
2 24 20 4.3286 0.0055
2 24 21 -5.9280 0.0482
2 24 22 -3.8018 -0.0212
2 24 23 5.5274 0.0171
2 24 24 -8.3595 -0.0269
2 24 25 0.6906 -0.0289
2 26 0 -0.8362 0.2184
2 26 1 -6.4479 0.0455
2 26 2 2.5579 -0.1148
2 26 3 1.9030 -0.0023
2 26 4 5.4035 0.0717
2 26 5 5.4758 0.0236
2 26 6 -0.3056 -0.0991
2 26 7 6.2463 -0.0750
2 26 8 3.7877 0.1661
2 26 9 1.1974 0.0515
2 26 10 -0.4772 -0.1069
2 26 11 4.1862 -0.0749
2 26 12 4.4638 0.0847
2 26 13 -0.6604 0.1648
2 26 14 1.2536 0.0532
2 26 15 -3.3861 0.0101
2 26 16 1.2037 0.0843
2 26 17 -4.6058 0.0306
2 26 18 4.5773 -0.0261
2 26 19 -3.3730 -0.0084
2 26 20 -0.6831 -0.0114
2 26 21 3.7752 0.0519
2 26 22 -5.4965 0.0660
2 26 23 -0.7022 -0.0381
2 28 0 -3.3768 0.0674
2 28 1 -6.9804 -0.0012
2 28 2 -4.2071 -0.1322
2 28 3 0.6769 -0.0464
2 28 4 1.9026 0.0121
2 28 5 6.4301 0.0523
2 28 6 -1.6410 -0.0921
2 28 7 1.2364 -0.0355
2 28 8 5.1249 0.0672
2 28 9 9.4777 0.0683
2 28 10 -2.4450 -0.0797
2 28 11 0.2334 -0.0725
2 28 12 2.5458 0.0217
2 28 13 -0.5293 0.1226
2 28 14 6.9748 -0.0011
2 28 15 1.5828 -0.1139
2 28 16 5.5468 0.0027
2 28 17 -1.5416 -0.0057
2 28 18 -6.2389 0.0798
2 28 19 -6.7361 -0.0006
2 30 0 5.0192 0.0031
2 30 1 1.9849 0.0422
2 30 2 -0.4580 -0.1003
2 30 3 -2.0374 -0.0095
2 30 4 -1.9911 -0.0702
2 30 5 3.8458 0.0687
2 30 6 -0.7079 -0.0422
2 30 7 7.3827 -0.1463
2 30 8 2.7447 0.0146
2 30 9 1.8675 0.0544
2 30 10 3.8657 -0.1097
2 30 11 6.3603 -0.0558
2 30 12 3.0858 0.0051
2 30 13 -4.6520 0.0693
2 30 14 -6.7120 -0.0232
2 30 15 1.1872 -0.0910
2 32 0 2.3317 0.0238
2 32 1 0.3064 -0.0390
2 32 2 4.9969 -0.0768
2 32 3 7.5726 -0.0649
2 32 4 0.1066 0.0945
2 32 5 3.0125 0.0984
2 32 6 0.0454 -0.0775
2 32 7 -1.6529 -0.1247
2 32 8 1.9240 0.0864
3 1 0 135.2769 3.6127
3 1 1 -76.7658 3.3215
3 1 2 201.3390 -5.1466
3 1 3 149.3184 -0.4933
3 1 4 31.1351 2.5176
3 1 5 -8.1712 1.1290
3 1 6 105.0415 -2.1498
3 1 7 -57.1336 -0.5563
3 1 8 134.4770 1.8114
3 1 9 21.8671 1.4878
3 1 10 56.5682 -0.9556
3 1 11 17.3225 -0.2877
3 1 12 8.1918 1.1861
3 1 13 -14.0250 -0.4761
3 1 14 13.8614 -0.9983
3 1 15 -9.4789 -0.5531
3 1 16 -1.8615 1.6322
3 1 17 -7.3296 1.0844
3 1 18 -4.1724 -1.5319
3 1 19 1.3531 -0.7165
3 1 20 -3.6724 0.0039
3 1 21 -2.3515 -0.9877
3 1 22 -4.0444 -0.2921
3 1 23 -0.3246 -0.0538
3 1 24 7.6717 0.0325
3 1 25 2.4774 -0.0442
3 1 26 -0.6840 0.1969
3 1 27 -3.4555 0.0103
3 1 28 10.6396 0.1514
3 1 29 3.3256 0.1742
3 1 30 0.0033 -0.0354
3 1 31 -1.7472 0.0340
3 1 32 -1.3353 0.0490
3 1 33 -1.2786 -0.0090
3 1 34 -1.2661 -0.0549
3 1 35 -2.1348 0.0658
3 1 36 -7.2932 -0.1054
3 1 37 0.4768 -0.0261
3 3 0 105.3913 1.0001
3 3 1 89.5636 1.5239
3 3 2 38.1045 -1.9115
3 3 3 99.7872 0.4201
3 3 4 139.0788 1.9434
3 3 5 -29.8805 0.9141
3 3 6 138.7537 -0.9771
3 3 7 -2.3646 -0.5260
3 3 8 37.0241 1.1925
3 3 9 12.0734 -0.5147
3 3 10 29.8760 -1.2699
3 3 11 -7.7114 0.0435
3 3 12 46.2846 0.0142
3 3 13 -20.8942 0.0449
3 3 14 7.0268 -0.2911
3 3 15 0.9345 0.3366
3 3 16 -7.0100 0.3872
3 3 17 -9.4661 -0.1517
3 3 18 -5.8396 -0.3172
3 3 19 -7.3167 -0.4692
3 3 20 -5.5985 0.4089
3 3 21 -2.1234 -0.0964
3 3 22 3.3867 -0.1046
3 3 23 -3.3656 -0.0061
3 3 24 9.1696 -0.1561
3 3 25 0.4375 -0.1616
3 3 26 1.1318 0.0472
3 3 27 -3.7834 -0.0044
3 3 28 2.8497 -0.0235
3 3 29 1.9069 0.0857
3 3 30 -1.7058 -0.0633
3 3 31 1.6850 -0.0507
3 3 32 3.2250 -0.0774
3 3 33 0.9745 -0.0248
3 3 34 1.2328 0.0054
3 3 35 -3.8647 0.0792
3 3 36 -5.3009 0.0625
3 3 37 -7.6254 -0.0039
3 5 0 70.9949 0.9879
3 5 1 41.6164 0.9457
3 5 2 65.3731 -0.5140
3 5 3 50.8588 -0.2709
3 5 4 106.8218 0.4344
3 5 5 5.3433 -0.0437
3 5 6 32.2397 0.5648
3 5 7 31.8080 -0.5157
3 5 8 66.7602 0.3449
3 5 9 -30.1236 -0.1244
3 5 10 42.5553 -0.5147
3 5 11 -19.8422 0.0467
3 5 12 -0.8716 0.3849
3 5 13 -0.3784 0.3221
3 5 14 -6.2176 -0.3145
3 5 15 -6.6930 -0.2217
3 5 16 6.3686 0.0754
3 5 17 -13.6529 0.2681
3 5 18 -4.2557 -0.1186
3 5 19 -1.8718 -0.1652
3 5 20 2.9483 -0.1503
3 5 21 -1.9653 -0.2644
3 5 22 2.5427 -0.0554
3 5 23 1.1386 -0.1792
3 5 24 3.5738 0.1712
3 5 25 3.8434 0.0497
3 5 26 5.1218 0.1161
3 5 27 2.5727 0.1576
3 5 28 4.9984 -0.0903
3 5 29 -2.1384 0.1636
3 5 30 -4.6415 -0.0443
3 5 31 -3.5430 -0.1200
3 5 32 -3.0652 0.0083
3 5 33 -7.3685 -0.1236
3 5 34 1.8862 -0.0100
3 5 35 2.3821 0.0592
3 5 36 1.5733 0.0443
3 5 37 -6.4287 0.0856
3 7 0 -39.6339 0.0808
3 7 1 40.0845 0.7926
3 7 2 22.2449 -0.2152
3 7 3 41.2248 -1.1071
3 7 4 85.6042 1.3959
3 7 5 8.9487 0.0882
3 7 6 47.7017 0.1787
3 7 7 -41.2261 -0.5578
3 7 8 39.6080 0.3046
3 7 9 -0.8403 0.2957
3 7 10 6.1386 -0.1972
3 7 11 6.6941 -0.1590
3 7 12 6.0243 -0.1174
3 7 13 -12.0260 0.3883
3 7 14 -2.1009 -0.0175
3 7 15 -15.0508 -0.1112
3 7 16 0.2072 0.3125
3 7 17 -2.4528 0.2925
3 7 18 -6.7993 -0.0879
3 7 19 0.1347 -0.4458
3 7 20 -3.9750 0.1426
3 7 21 4.6594 -0.0174
3 7 22 4.7633 -0.0915
3 7 23 7.4954 0.1010
3 7 24 12.3528 0.1401
3 7 25 0.1689 -0.0181
3 7 26 -2.3320 -0.0485
3 7 27 -4.1400 0.0231
3 7 28 -0.6211 -0.2293
3 7 29 1.8226 0.0357
3 7 30 1.0575 -0.0009
3 7 31 0.4826 -0.0643
3 7 32 -1.3434 0.0996
3 7 33 -4.4173 -0.0416
3 7 34 1.1896 -0.0408
3 7 35 -3.7449 0.0570
3 7 36 -2.8117 0.0513
3 7 37 -4.5815 0.0402
3 9 0 -8.6916 0.3694
3 9 1 -17.0849 0.2859
3 9 2 5.6969 -0.3820
3 9 3 -53.8835 -0.7347
3 9 4 42.6008 0.7606
3 9 5 -3.2243 0.2993
3 9 6 33.1667 -0.1260
3 9 7 -1.7384 -0.4477
3 9 8 22.0585 0.4726
3 9 9 -7.2106 0.4190
3 9 10 -3.5027 0.0079
3 9 11 -2.4171 0.0698
3 9 12 5.5920 0.4550
3 9 13 -7.3839 -0.0001
3 9 14 3.5324 -0.1290
3 9 15 -5.0782 0.0103
3 9 16 -3.3387 -0.0194
3 9 17 2.1972 -0.1947
3 9 18 -9.0957 -0.0005
3 9 19 3.6872 -0.0475
3 9 20 -3.1838 0.0629
3 9 21 -0.5463 0.0206
3 9 22 0.2428 0.0542
3 9 23 3.0216 0.0751
3 9 24 7.7333 0.0282
3 9 25 8.7745 0.0204
3 9 26 4.2323 -0.0374
3 9 27 0.1846 0.0902
3 9 28 0.6771 -0.0775
3 9 29 -3.9185 0.0043
3 9 30 -5.7126 0.0437
3 9 31 -5.8454 -0.0246
3 9 32 -1.4527 -0.0000
3 9 33 -0.2780 -0.0296
3 9 34 -4.8015 -0.0552
3 9 35 0.9380 -0.0048
3 9 36 3.3387 0.0687
3 11 0 6.4660 0.3251
3 11 1 -36.7765 0.1049
3 11 2 9.5812 -0.2513
3 11 3 -23.0658 -0.4767
3 11 4 10.4861 0.1382
3 11 5 -24.2084 0.1299
3 11 6 15.2644 0.0475
3 11 7 -17.0271 -0.0437
3 11 8 7.4210 0.3376
3 11 9 10.6792 -0.0156
3 11 10 -2.7607 -0.0979
3 11 11 -11.7091 0.2583
3 11 12 5.9800 -0.2501
3 11 13 -6.4818 0.0290
3 11 14 -2.3573 0.1423
3 11 15 0.2386 -0.1467
3 11 16 -4.2578 0.0304
3 11 17 4.8997 0.0401
3 11 18 -0.2129 0.2233
3 11 19 5.4933 0.0089
3 11 20 3.3777 -0.0499
3 11 21 -0.2431 0.0639
3 11 22 0.9847 0.0515
3 11 23 -2.5840 -0.0015
3 11 24 -4.2017 0.0374
3 11 25 0.1852 -0.0172
3 11 26 0.9841 0.0216
3 11 27 1.5193 0.0787
3 11 28 -1.4111 -0.1551
3 11 29 4.3885 -0.0340
3 11 30 0.9803 0.0082
3 11 31 4.8550 -0.0875
3 11 32 -2.9233 0.0989
3 11 33 -6.4670 0.0366
3 11 34 1.8566 0.0135
3 11 35 -2.1414 -0.0306
3 13 0 11.4354 0.1166
3 13 1 -6.2836 0.4291
3 13 2 7.4543 -0.0050
3 13 3 -36.5932 -0.1681
3 13 4 6.0773 0.0400
3 13 5 -20.5608 0.3338
3 13 6 2.9580 -0.0230
3 13 7 -1.7692 -0.0542
3 13 8 -5.1392 -0.3123
3 13 9 3.0004 -0.0126
3 13 10 5.9629 0.0300
3 13 11 -1.3896 -0.0183
3 13 12 1.0813 -0.1092
3 13 13 -2.9756 0.1619
3 13 14 -4.2351 0.0334
3 13 15 -6.2454 -0.1087
3 13 16 0.2408 -0.1141
3 13 17 -2.0020 -0.0727
3 13 18 4.8511 0.0753
3 13 19 -2.3744 -0.0946
3 13 20 2.1730 0.0585
3 13 21 2.2916 0.0754
3 13 22 -1.0026 0.0365
3 13 23 5.7597 0.0642
3 13 24 -0.0839 0.0096
3 13 25 2.3382 0.0480
3 13 26 0.3265 -0.0113
3 13 27 6.3221 0.0463
3 13 28 -3.9603 0.0610
3 13 29 -2.1225 -0.0183
3 13 30 2.6797 0.0475
3 13 31 -0.6766 -0.0128
3 13 32 -0.2893 -0.0162
3 13 33 0.7714 0.0125
3 13 34 0.1664 -0.0707
3 15 0 5.5382 -0.0074
3 15 1 -16.3679 0.3434
3 15 2 8.8253 -0.0752
3 15 3 -12.3714 -0.2149
3 15 4 7.2769 -0.1008
3 15 5 -7.2753 0.1952
3 15 6 -6.9066 -0.0258
3 15 7 -2.2595 -0.1737
3 15 8 -4.5624 -0.1603
3 15 9 -3.9584 0.0861
3 15 10 -0.8684 -0.0770
3 15 11 -0.9807 0.0635
3 15 12 4.3509 -0.0876
3 15 13 3.1755 -0.0894
3 15 14 7.2434 0.0337
3 15 15 -0.9462 -0.0067
3 15 16 4.7518 0.0071
3 15 17 -1.6004 -0.0174
3 15 18 2.9484 0.1459
3 15 19 2.3869 -0.0112
3 15 20 -1.8764 -0.0881
3 15 21 -4.8206 -0.0295
3 15 22 -0.4752 -0.1291
3 15 23 -1.5706 0.0339
3 15 24 -1.5141 -0.0365
3 15 25 -1.4955 -0.0492
3 15 26 -2.2295 -0.0144
3 15 27 11.2060 0.0678
3 15 28 6.4037 0.0134
3 15 29 4.4707 -0.0283
3 15 30 5.1435 0.0303
3 15 31 8.1160 0.0044
3 15 32 -0.5267 0.0171
3 15 33 -3.7823 0.0168
3 17 0 8.7627 -0.0757
3 17 1 -9.7080 0.1838
3 17 2 5.8954 -0.0080
3 17 3 -9.4650 -0.0828
3 17 4 -0.8531 -0.1054
3 17 5 -8.0771 0.2255
3 17 6 -1.0654 -0.1224
3 17 7 -1.8231 -0.1181
3 17 8 2.0441 -0.0613
3 17 9 2.3883 -0.1886
3 17 10 0.7657 0.0698
3 17 11 1.6387 0.0872
3 17 12 1.0547 -0.0857
3 17 13 5.8805 -0.0784
3 17 14 4.6496 0.1727
3 17 15 0.2529 0.0871
3 17 16 4.2671 -0.0525
3 17 17 -3.0548 -0.1962
3 17 18 1.9726 0.0336
3 17 19 -1.6112 -0.0447
3 17 20 6.5796 -0.1880
3 17 21 -0.1736 0.0398
3 17 22 0.5346 0.0122
3 17 23 3.5598 0.1231
3 17 24 1.7321 0.0197
3 17 25 4.5954 -0.0355
3 17 26 -5.3589 -0.0164
3 17 27 -0.1767 -0.0049
3 17 28 5.1114 -0.0688
3 17 29 -3.5008 -0.0544
3 17 30 -1.4351 0.0083
3 17 31 10.9296 -0.0703
3 17 32 3.4337 -0.0034
3 19 0 8.0482 -0.1001
3 19 1 -3.2633 0.2420
3 19 2 3.7258 0.0664
3 19 3 -4.2419 0.0024
3 19 4 4.3985 -0.1444
3 19 5 -0.1988 -0.0015
3 19 6 0.1261 0.0328
3 19 7 -4.1372 0.0866
3 19 8 1.6873 -0.0702
3 19 9 3.3081 -0.1419
3 19 10 0.0669 0.2312
3 19 11 4.1214 0.0393
3 19 12 3.4861 -0.1106
3 19 13 4.9665 -0.0957
3 19 14 5.9946 0.1451
3 19 15 2.9299 -0.0525
3 19 16 1.7690 -0.1513
3 19 17 0.1975 -0.0328
3 19 18 2.8938 0.1163
3 19 19 -5.4417 0.0330
3 19 20 -2.2331 -0.0404
3 19 21 -4.1343 0.0384
3 19 22 0.0409 -0.0178
3 19 23 2.6095 -0.0279
3 19 24 -1.5704 -0.0689
3 19 25 1.9911 -0.0222
3 19 26 8.8736 -0.0290
3 19 27 1.7829 -0.0043
3 19 28 1.6774 0.0057
3 19 29 7.0818 -0.0432
3 19 30 -6.3209 0.0247
3 21 0 -2.9479 -0.1772
3 21 1 -2.7542 0.1275
3 21 2 -1.0239 0.1399
3 21 3 -0.9745 0.0866
3 21 4 2.4965 -0.0938
3 21 5 0.5950 0.1619
3 21 6 5.2474 0.1886
3 21 7 -3.2335 0.0735
3 21 8 1.8005 -0.0925
3 21 9 4.0083 -0.1279
3 21 10 5.7217 0.1275
3 21 11 6.5216 0.0275
3 21 12 -3.2066 -0.1503
3 21 13 5.7981 -0.0833
3 21 14 0.0330 0.1021
3 21 15 -1.8487 0.0548
3 21 16 1.8886 -0.0580
3 21 17 -6.4005 -0.0394
3 21 18 4.6820 0.1103
3 21 19 1.1866 0.0189
3 21 20 0.4531 -0.0449
3 21 21 -3.2757 0.0415
3 21 22 -3.4535 -0.0246
3 21 23 -0.2480 0.0332
3 21 24 0.2213 0.0845
3 21 25 -3.2180 -0.0099
3 21 26 -8.1545 -0.0230
3 21 27 1.5995 -0.0289
3 21 28 -1.5135 0.0237
3 23 0 -9.6066 -0.1843
3 23 1 -0.6630 0.0281
3 23 2 -2.8187 0.2036
3 23 3 0.7334 0.0360
3 23 4 2.7390 -0.1345
3 23 5 2.9490 0.0831
3 23 6 7.0187 0.0490
3 23 7 3.0634 0.0295
3 23 8 -0.0306 -0.1119
3 23 9 3.8767 -0.1068
3 23 10 -1.2210 0.1661
3 23 11 -1.0341 0.1201
3 23 12 1.6672 -0.0523
3 23 13 1.2555 -0.0961
3 23 14 0.6643 0.0109
3 23 15 -2.1017 0.1188
3 23 16 -1.1737 -0.0345
3 23 17 0.3724 0.0141
3 23 18 -1.6834 0.0999
3 23 19 -7.2747 0.0784
3 23 20 2.1641 -0.0380
3 23 21 1.9622 0.0021
3 23 22 -5.2029 0.0145
3 23 23 -2.6228 0.0142
3 23 24 -1.8179 -0.0013
3 23 25 -3.6623 -0.1357
3 23 26 -4.5175 -0.0003
3 25 0 -6.0647 -0.1102
3 25 1 -3.7822 -0.0307
3 25 2 -5.5454 0.1252
3 25 3 -1.4367 -0.0201
3 25 4 -5.2044 -0.0885
3 25 5 3.6490 -0.0585
3 25 6 5.7125 0.0161
3 25 7 0.6859 0.0351
3 25 8 1.2920 -0.0675
3 25 9 0.4789 -0.1252
3 25 10 5.6512 0.0629
3 25 11 -0.1924 0.0899
3 25 12 -3.3053 -0.1690
3 25 13 5.3070 -0.1101
3 25 14 1.5897 0.0756
3 25 15 0.8079 0.1669
3 25 16 -4.7106 -0.0151
3 25 17 -5.7495 0.0322
3 25 18 -0.8408 0.0575
3 25 19 1.3801 0.0272
3 25 20 -5.5761 -0.0278
3 25 21 -8.0788 -0.0183
3 25 22 4.5694 0.0146
3 25 23 -5.9177 0.0166
3 25 24 -2.7180 0.0327
3 27 0 3.1862 -0.0933
3 27 1 -2.1533 -0.1388
3 27 2 -3.2829 0.0959
3 27 3 -0.3923 -0.0258
3 27 4 -4.9992 -0.1356
3 27 5 -2.0870 -0.0935
3 27 6 3.2223 -0.0108
3 27 7 3.2773 0.0861
3 27 8 -3.4644 -0.0796
3 27 9 -2.1998 -0.1435
3 27 10 4.1101 0.0900
3 27 11 -1.4649 0.1104
3 27 12 -4.5503 -0.0376
3 27 13 -0.6756 -0.0711
3 27 14 1.4881 0.0269
3 27 15 7.1583 0.0724
3 27 16 0.3017 -0.1018
3 27 17 3.2947 -0.0572
3 27 18 1.0404 -0.0102
3 27 19 -5.7604 -0.0056
3 27 20 -0.3179 0.0396
3 27 21 -6.1036 0.0394
3 29 0 0.2930 -0.1114
3 29 1 2.0394 -0.0813
3 29 2 1.3009 0.1057
3 29 3 1.4664 0.0687
3 29 4 0.2582 -0.0629
3 29 5 -3.1839 -0.0886
3 29 6 -6.0505 0.0464
3 29 7 -0.7588 0.1045
3 29 8 2.4471 -0.0948
3 29 9 -0.2885 -0.0922
3 29 10 -0.7231 0.0485
3 29 11 3.0921 0.0624
3 29 12 3.0536 -0.0206
3 29 13 1.1196 -0.0880
3 29 14 -2.7060 -0.0509
3 29 15 -3.4057 0.0469
3 29 16 -0.5293 -0.0454
3 29 17 0.3337 0.0179
3 31 0 -2.1715 -0.0544
3 31 1 -6.1251 0.0020
3 31 2 -0.1675 0.0900
3 31 3 -2.1572 0.0146
3 31 4 0.4587 -0.0719
3 31 5 2.0816 0.0227
3 31 6 1.8311 0.0058
3 31 7 1.3770 0.0719
3 31 8 -9.1536 -0.0486
3 31 9 0.1622 -0.0746
3 31 10 3.1862 0.1263
3 31 11 -3.9635 0.1416
4 0 0 -136.8665 -3.6328
4 0 2 -41.2590 4.9302
4 0 4 41.2237 -3.3407
4 0 6 -23.1734 3.3241
4 0 8 -42.1940 -3.5100
4 0 10 21.7099 1.3681
4 0 12 31.1173 -0.9724
4 0 14 -15.2020 -1.6457
4 0 16 -17.9622 -1.6715
4 0 18 -5.6169 2.6402
4 0 20 -0.3385 -0.1844
4 0 22 -6.6772 -0.5486
4 0 24 -5.4188 0.0634
4 0 26 2.3894 -0.1126
4 0 28 2.8869 -0.2234
4 0 30 13.0253 0.0583
4 0 32 5.2037 -0.0743
4 0 34 6.1202 0.0520
4 0 36 2.0260 0.1373
4 2 0 -191.5269 0.2608
4 2 1 -95.4887 -1.6852
4 2 2 30.5327 1.3931
4 2 3 -9.1211 0.5245
4 2 4 -58.1883 -1.3591
4 2 5 70.1177 -0.7140
4 2 6 -26.0225 1.0375
4 2 7 32.5308 1.1271
4 2 8 35.1966 -0.3297
4 2 9 -2.3503 0.4048
4 2 10 20.1501 -0.0192
4 2 11 -12.3778 0.0048
4 2 12 -6.4364 -1.0113
4 2 13 22.6238 -0.0844
4 2 14 -5.1446 -0.0454
4 2 15 5.4385 -0.0651
4 2 16 -3.2220 -0.3272
4 2 17 -1.3033 -0.7461
4 2 18 -6.8094 -0.0975
4 2 19 -1.9866 0.3812
4 2 20 -10.2231 -0.4365
4 2 21 3.1260 0.0848
4 2 22 -0.6853 0.3238
4 2 23 3.0646 0.1107
4 2 24 -1.3490 0.1813
4 2 25 2.9710 0.1103
4 2 26 -0.9038 -0.0734
4 2 27 -0.8103 0.0287
4 2 28 3.6886 -0.0128
4 2 29 -6.1679 -0.0627
4 2 30 3.2386 -0.0199
4 2 31 -4.6793 0.0044
4 2 32 9.6247 -0.0784
4 2 33 -2.7689 -0.1024
4 2 34 1.9470 -0.0121
4 2 35 0.7603 -0.0707
4 2 36 3.4112 -0.0032
4 2 37 1.0300 0.0789
4 4 0 -5.2440 -0.5411
4 4 1 -86.2244 -1.5897
4 4 2 -47.5936 1.1048
4 4 3 52.7591 0.8259
4 4 4 -21.4480 -0.8811
4 4 5 49.9205 -1.1918
4 4 6 33.9508 0.5218
4 4 7 8.5682 0.8068
4 4 8 10.9709 -0.1781
4 4 9 38.5750 -0.1439
4 4 10 21.6883 0.7940
4 4 11 31.1102 0.2152
4 4 12 -4.3490 -0.3396
4 4 13 -6.4335 0.3514
4 4 14 0.2573 0.1863
4 4 15 -3.8635 0.1242
4 4 16 -4.6373 -0.5415
4 4 17 9.1722 -0.3607
4 4 18 -2.8784 0.1353
4 4 19 3.1341 0.2927
4 4 20 -8.4814 0.0345
4 4 21 1.5865 -0.2447
4 4 22 -5.6874 0.0770
4 4 23 1.2065 -0.1992
4 4 24 -7.0712 -0.0803
4 4 25 0.0411 0.1094
4 4 26 1.3944 -0.0820
4 4 27 -1.2563 0.2129
4 4 28 8.7972 0.0083
4 4 29 -0.2442 -0.0425
4 4 30 0.7667 0.0058
4 4 31 -3.8071 -0.0087
4 4 32 3.5778 -0.0693
4 4 33 -7.5781 0.0766
4 4 34 -6.9969 0.0229
4 4 35 -4.4171 -0.0255
4 4 36 3.3578 0.0035
4 4 37 0.8635 0.0182
4 6 0 21.5056 -0.6934
4 6 1 -65.6853 -1.1195
4 6 2 -10.8807 0.6389
4 6 3 7.5066 -0.0498
4 6 4 5.9775 -0.9642
4 6 5 47.5833 -0.0112
4 6 6 28.7636 0.6196
4 6 7 78.5732 0.5684
4 6 8 -4.0106 -0.2412
4 6 9 17.1075 -0.1941
4 6 10 28.3102 0.8755
4 6 11 13.6403 0.2314
4 6 12 19.1553 0.0978
4 6 13 15.0100 -0.1286
4 6 14 -6.8901 0.0261
4 6 15 5.1080 -0.0314
4 6 16 -19.9636 -0.0389
4 6 17 -1.3881 -0.0016
4 6 18 -2.6484 0.1832
4 6 19 3.0112 0.0672
4 6 20 -6.6212 -0.1269
4 6 21 -0.9448 -0.0058
4 6 22 -5.1461 0.1000
4 6 23 -1.5230 0.0403
4 6 24 -1.2670 0.0904
4 6 25 4.7484 0.1619
4 6 26 -0.1311 -0.0193
4 6 27 -3.3782 -0.0071
4 6 28 -4.0802 -0.0133
4 6 29 -1.7836 -0.1020
4 6 30 0.4326 -0.1516
4 6 31 -2.4387 0.0110
4 6 32 6.2548 -0.0646
4 6 33 -0.8271 -0.0091
4 6 34 -0.2919 0.1237
4 6 35 -4.2957 -0.0364
4 6 36 -2.2910 0.0041
4 8 0 89.0364 -0.1551
4 8 1 19.0538 -0.3429
4 8 2 24.2169 0.2685
4 8 3 33.2981 0.5982
4 8 4 -18.3935 -0.5508
4 8 5 34.3648 -0.6036
4 8 6 8.6955 0.3754
4 8 7 35.9798 -0.0784
4 8 8 36.9022 0.0691
4 8 9 16.3401 -0.1205
4 8 10 2.7229 0.3152
4 8 11 14.9883 0.0851
4 8 12 -8.4957 0.1051
4 8 13 15.5101 0.3947
4 8 14 -7.4436 -0.0049
4 8 15 7.2471 0.2608
4 8 16 -2.8092 0.0837
4 8 17 -1.1805 -0.2188
4 8 18 -4.3927 -0.1766
4 8 19 0.7899 0.0781
4 8 20 -6.5792 0.1695
4 8 21 1.6451 -0.1591
4 8 22 -7.6442 0.1082
4 8 23 -1.3521 0.0560
4 8 24 -8.6271 0.0228
4 8 25 -0.2869 0.0098
4 8 26 3.4373 0.0060
4 8 27 4.1785 -0.0571
4 8 28 4.2161 0.0199
4 8 29 5.2901 0.0618
4 8 30 3.3491 -0.0454
4 8 31 -7.5000 0.0504
4 8 32 -0.6120 -0.0201
4 8 33 0.1567 -0.0395
4 8 34 -1.5774 0.1084
4 8 35 -4.5696 -0.0723
4 8 36 2.6830 0.0149
4 10 0 42.6309 0.2997
4 10 1 21.7544 -0.4259
4 10 2 16.7068 0.2419
4 10 3 30.6825 0.4805
4 10 4 18.0070 -0.2758
4 10 5 12.0103 -0.7145
4 10 6 8.6786 -0.0563
4 10 7 17.2202 0.1709
4 10 8 7.0431 -0.0289
4 10 9 17.6464 0.0129
4 10 10 7.3902 -0.1495
4 10 11 12.1386 0.1707
4 10 12 -14.5506 0.0111
4 10 13 4.7960 -0.1138
4 10 14 -5.6118 -0.0328
4 10 15 -0.7243 0.1355
4 10 16 -7.3154 -0.0797
4 10 17 -2.1405 -0.0680
4 10 18 -9.2441 0.0501
4 10 19 7.3900 0.1068
4 10 20 -2.2926 0.0709
4 10 21 7.6175 -0.1283
4 10 22 -0.5327 0.1441
4 10 23 5.0666 0.0087
4 10 24 -1.7521 -0.0015
4 10 25 -2.9487 0.0896
4 10 26 -1.1497 -0.0358
4 10 27 0.2599 0.0317
4 10 28 2.7201 0.0248
4 10 29 -1.8160 0.0303
4 10 30 5.8797 0.0150
4 10 31 4.6219 -0.0243
4 10 32 10.1929 -0.0571
4 10 33 0.1492 -0.0767
4 10 34 -3.5546 0.1095
4 10 35 0.2392 -0.0021
4 12 0 7.0126 -0.2685
4 12 1 13.9947 -0.5521
4 12 2 26.0464 0.1217
4 12 3 24.2092 0.1862
4 12 4 7.9167 -0.0960
4 12 5 4.7768 -0.4119
4 12 6 2.3178 0.0919
4 12 7 -0.5179 0.2205
4 12 8 4.3702 -0.1410
4 12 9 5.2872 -0.2384
4 12 10 -2.8904 0.0271
4 12 11 14.6017 -0.0822
4 12 12 -1.3072 -0.1244
4 12 13 4.3166 0.2134
4 12 14 -3.1346 -0.1168
4 12 15 3.1035 0.0426
4 12 16 -6.9858 0.0570
4 12 17 0.5378 -0.0578
4 12 18 -4.1836 -0.1210
4 12 19 2.0619 -0.1177
4 12 20 -5.3845 0.0392
4 12 21 2.7105 -0.0277
4 12 22 1.2202 -0.0287
4 12 23 0.1433 0.0363
4 12 24 6.2276 -0.0463
4 12 25 4.5217 0.1091
4 12 26 2.4589 0.0832
4 12 27 2.4588 -0.0473
4 12 28 8.8681 -0.0230
4 12 29 -0.0110 0.1126
4 12 30 -2.7014 0.0061
4 12 31 -1.1395 0.0751
4 12 32 1.4725 0.0690
4 12 33 5.2712 -0.0584
4 12 34 1.6215 0.0555
4 14 0 0.8204 0.0189
4 14 1 3.5752 -0.3493
4 14 2 -6.5033 0.0288
4 14 3 4.7447 0.0531
4 14 4 11.8732 -0.0389
4 14 5 4.9763 -0.2866
4 14 6 9.0747 -0.0276
4 14 7 -1.8334 0.1130
4 14 8 1.0444 -0.1297
4 14 9 6.2107 0.0777
4 14 10 -1.6358 -0.0277
4 14 11 8.7503 -0.1854
4 14 12 -3.2138 0.1240
4 14 13 5.4305 0.0373
4 14 14 0.1103 -0.2706
4 14 15 4.4181 -0.1020
4 14 16 2.5803 0.0763
4 14 17 2.1767 -0.0415
4 14 18 -2.4112 -0.0139
4 14 19 -1.1586 0.0730
4 14 20 6.0593 0.1181
4 14 21 0.2236 -0.0321
4 14 22 0.0188 -0.0156
4 14 23 -0.1197 -0.0117
4 14 24 1.1679 -0.0380
4 14 25 0.7392 0.0991
4 14 26 -1.8991 -0.0229
4 14 27 -3.4192 0.0132
4 14 28 2.2513 -0.0254
4 14 29 8.9216 -0.0054
4 14 30 -1.2916 0.0179
4 14 31 -1.6747 -0.0255
4 14 32 4.0544 0.0124
4 14 33 0.7320 -0.0630
4 16 0 0.1312 0.1027
4 16 1 4.2296 -0.1518
4 16 2 1.2862 -0.0115
4 16 3 1.5134 0.2856
4 16 4 7.4199 0.0872
4 16 5 0.0073 0.0546
4 16 6 6.9391 0.0268
4 16 7 4.5616 0.1340
4 16 8 -0.7738 0.0943
4 16 9 8.6678 0.0718
4 16 10 1.9969 -0.1841
4 16 11 5.9345 -0.1372
4 16 12 -0.3851 0.0792
4 16 13 2.2680 -0.0497
4 16 14 0.2038 -0.0923
4 16 15 2.6843 -0.0927
4 16 16 1.5883 0.1953
4 16 17 -0.7486 -0.0199
4 16 18 -0.5821 -0.1086
4 16 19 -1.9924 -0.0378
4 16 20 -3.1617 0.0097
4 16 21 -0.1921 -0.1221
4 16 22 2.5010 0.0349
4 16 23 -1.1142 0.0567
4 16 24 4.6902 -0.0067
4 16 25 3.0895 0.1173
4 16 26 0.1624 0.0837
4 16 27 -1.8434 0.0176
4 16 28 -7.5960 -0.0312
4 16 29 6.2786 -0.0055
4 16 30 -5.8059 0.0146
4 16 31 -5.0900 -0.0517
4 16 32 0.4624 0.0016
4 18 0 -6.2691 0.2223
4 18 1 4.8239 -0.0178
4 18 2 3.2558 0.0340
4 18 3 -0.3396 0.2583
4 18 4 3.1962 0.1902
4 18 5 3.5324 0.0760
4 18 6 6.5846 -0.1845
4 18 7 4.3012 0.2287
4 18 8 0.9233 0.0676
4 18 9 1.3500 0.0893
4 18 10 2.1677 -0.0326
4 18 11 5.0459 -0.0673
4 18 12 0.1670 0.1309
4 18 13 0.8142 0.0422
4 18 14 -1.7540 -0.0314
4 18 15 2.5171 -0.1105
4 18 16 -3.6090 0.0314
4 18 17 -1.4071 -0.0415
4 18 18 -3.5224 -0.0456
4 18 19 -0.9521 -0.0438
4 18 20 1.8402 0.1001
4 18 21 -4.1627 0.0323
4 18 22 -5.3350 0.0384
4 18 23 -3.1117 0.0027
4 18 24 -2.6938 -0.1320
4 18 25 2.7972 0.0133
4 18 26 -2.8480 0.0242
4 18 27 8.4064 -0.0916
4 18 28 -5.4656 0.0161
4 18 29 0.4586 -0.0009
4 18 30 3.2952 0.0279
4 18 31 -2.3964 -0.0007
4 20 0 -2.4189 0.1470
4 20 1 -3.1936 -0.1357
4 20 2 0.6627 -0.1855
4 20 3 -0.1513 0.0619
4 20 4 2.4554 0.0863
4 20 5 1.2075 0.0153
4 20 6 1.9671 -0.0204
4 20 7 4.3638 0.1890
4 20 8 -0.7534 0.0584
4 20 9 -3.0329 0.1644
4 20 10 -1.0573 -0.0561
4 20 11 1.8861 -0.1432
4 20 12 -0.8849 0.1834
4 20 13 -2.7756 0.0863
4 20 14 -3.3906 -0.0700
4 20 15 0.3838 -0.1239
4 20 16 -2.4128 0.1100
4 20 17 -2.3964 0.0865
4 20 18 -6.7163 -0.1087
4 20 19 -3.5145 0.0318
4 20 20 0.7713 0.0012
4 20 21 6.8657 -0.0278
4 20 22 -0.1121 -0.0463
4 20 23 -0.1576 -0.0350
4 20 24 -2.6160 -0.0288
4 20 25 7.0061 0.0541
4 20 26 -5.6794 0.0577
4 20 27 -4.3797 -0.0496
4 20 28 0.5202 0.0209
4 20 29 -0.5970 0.0055
4 22 0 0.5478 0.0661
4 22 1 0.0583 -0.1792
4 22 2 -6.3404 -0.2127
4 22 3 -0.6064 -0.0300
4 22 4 -2.9499 0.0730
4 22 5 1.1531 -0.0308
4 22 6 -2.7335 -0.0627
4 22 7 -0.2251 -0.0880
4 22 8 4.7716 0.0578
4 22 9 -4.4033 0.0677
4 22 10 0.1432 -0.0774
4 22 11 -1.0933 -0.1284
4 22 12 -4.1830 0.2216
4 22 13 0.3729 0.1568
4 22 14 -7.0501 -0.0799
4 22 15 2.1184 -0.0833
4 22 16 -1.4227 0.0511
4 22 17 -1.9897 0.0930
4 22 18 3.2586 -0.0766
4 22 19 -5.6067 0.0804
4 22 20 -2.1899 0.0468
4 22 21 1.1936 0.0108
4 22 22 5.1116 -0.0176
4 22 23 7.1025 0.0270
4 22 24 1.2581 -0.0333
4 22 25 5.5963 -0.0074
4 22 26 0.3702 -0.0147
4 22 27 1.2258 -0.0704
4 24 0 3.2481 0.0454
4 24 1 7.2727 -0.0430
4 24 2 -3.1146 -0.1761
4 24 3 0.6905 -0.1394
4 24 4 -4.2579 0.1504
4 24 5 -4.7725 -0.0055
4 24 6 0.7748 -0.0892
4 24 7 -1.1010 -0.0573
4 24 8 -0.2323 0.0907
4 24 9 -1.7715 0.1121
4 24 10 -7.6028 -0.0631
4 24 11 3.0714 -0.1586
4 24 12 -1.8661 0.1080
4 24 13 -2.6572 0.0070
4 24 14 -3.2240 -0.0527
4 24 15 2.4698 -0.0662
4 24 16 8.8179 0.0445
4 24 17 -0.8081 0.1342
4 24 18 0.3973 -0.0312
4 24 19 1.2056 0.0406
4 24 20 10.7965 0.0267
4 24 21 -0.3448 0.0117
4 24 22 -0.6555 0.0226
4 24 23 5.0651 -0.0055
4 24 24 0.3190 -0.0535
4 24 25 3.7969 0.0582
4 26 0 0.9036 0.1855
4 26 1 7.0774 0.0308
4 26 2 0.6118 -0.1475
4 26 3 -0.6588 -0.0371
4 26 4 0.8261 0.1380
4 26 5 1.6487 0.0233
4 26 6 -6.2528 -0.0832
4 26 7 -0.8249 -0.0660
4 26 8 2.5469 0.0331
4 26 9 -1.4093 0.0619
4 26 10 -1.8030 -0.0941
4 26 11 -4.1268 -0.1640
4 26 12 -1.0539 0.0727
4 26 13 -0.2650 0.1464
4 26 14 -6.7155 0.0381
4 26 15 0.2949 -0.0338
4 26 16 5.4026 0.0534
4 26 17 9.3897 0.0527
4 26 18 8.3911 -0.0465
4 26 19 2.1381 -0.0165
4 26 20 3.6218 0.0145
4 26 21 6.0220 0.0113
4 26 22 5.3726 0.0569
4 28 0 -7.1165 0.1222
4 28 1 -4.6485 0.0318
4 28 2 4.1848 -0.0949
4 28 3 -2.7279 -0.0365
4 28 4 -1.6495 0.1309
4 28 5 4.7058 0.0630
4 28 6 0.1746 -0.0473
4 28 7 -5.3484 -0.0074
4 28 8 -1.6982 -0.0516
4 28 9 -0.2148 0.1086
4 28 10 0.4559 -0.0711
4 28 11 -1.1594 -0.1150
4 28 12 1.3384 0.0216
4 28 13 5.0008 0.0859
4 28 14 0.1770 -0.0205
4 28 15 -2.4525 -0.1193
4 28 16 -4.4534 0.0117
4 28 17 7.3764 0.0216
4 28 18 3.6419 0.0066
4 30 0 -1.5155 0.0679
4 30 1 -9.0619 0.0568
4 30 2 -3.9966 -0.0452
4 30 3 -1.1776 -0.0483
4 30 4 -4.5947 0.0161
4 30 5 -6.1370 0.0592
4 30 6 1.6478 -0.0189
4 30 7 4.6737 -0.0817
4 30 8 3.3023 -0.0752
4 30 9 -4.7530 0.0882
4 30 10 -0.4733 -0.0866
4 30 11 1.3018 -0.0773
4 30 12 -2.1839 0.0150
4 30 13 -1.2484 0.0616
4 30 14 2.5071 0.0168
4 32 0 -1.5588 0.0258
4 32 1 -6.7572 0.0944
4 32 2 -1.8367 -0.1150
4 32 3 -5.8434 -0.0729
4 32 4 3.0116 0.0933
4 32 5 1.2476 0.0492
4 32 6 -0.0488 -0.0569
5 1 0 -87.0225 0.1703
5 1 1 30.5072 1.5878
5 1 2 -232.9482 -2.3621
5 1 3 -18.2970 0.9500
5 1 4 -18.5624 1.3747
5 1 5 -20.0136 1.0027
5 1 6 7.6552 -2.8964
5 1 7 5.1086 -1.2987
5 1 8 5.8871 2.5981
5 1 9 28.2892 1.2610
5 1 10 20.0017 0.5111
5 1 11 16.6714 1.3234
5 1 12 6.9550 0.5968
5 1 13 -12.8159 -0.6857
5 1 14 14.2751 -0.0299
5 1 15 5.5021 1.2355
5 1 16 7.5587 -0.6614
5 1 17 9.4554 0.8171
5 1 18 -1.1088 -1.5373
5 1 19 -1.9579 -1.0928
5 1 20 1.8921 0.5435
5 1 21 -8.9778 -0.5428
5 1 22 0.8332 0.1386
5 1 23 -0.4702 -0.0281
5 1 24 -0.2097 0.0515
5 1 25 2.6938 -0.0395
5 1 26 5.3134 0.0767
5 1 27 3.4286 -0.0485
5 1 28 -5.9740 0.0031
5 1 29 2.9567 0.1249
5 1 30 0.6839 -0.1222
5 1 31 -3.6071 0.0760
5 1 32 -1.5886 0.0939
5 1 33 4.2104 0.0254
5 1 34 3.7741 -0.0682
5 1 35 -4.5718 -0.0004
5 1 36 7.4298 -0.0896
5 1 37 -0.3968 -0.0374
5 3 0 -71.5287 0.1506
5 3 1 117.3838 0.5521
5 3 2 -82.0533 -1.0997
5 3 3 -77.0603 -0.1998
5 3 4 -15.6936 1.3064
5 3 5 41.4854 0.3060
5 3 6 -20.4605 -0.4259
5 3 7 66.3626 -0.4098
5 3 8 13.5831 0.4826
5 3 9 3.5607 0.2356
5 3 10 14.0070 -0.4769
5 3 11 17.2140 0.4342
5 3 12 31.0842 0.1720
5 3 13 9.1256 0.5294
5 3 14 -4.8161 0.0228
5 3 15 2.8895 0.4946
5 3 16 -3.7968 -0.1555
5 3 17 1.6711 0.2008
5 3 18 -1.2710 -0.1710
5 3 19 2.0613 -0.3844
5 3 20 5.9247 0.2006
5 3 21 0.3780 -0.0355
5 3 22 -4.1678 0.0696
5 3 23 -2.8187 -0.1426
5 3 24 -5.3803 -0.1871
5 3 25 -7.1514 -0.1358
5 3 26 -2.0266 -0.2066
5 3 27 5.9937 -0.0264
5 3 28 -2.7099 0.0177
5 3 29 5.8043 0.1117
5 3 30 4.7449 -0.0376
5 3 31 2.9342 0.0240
5 3 32 2.7062 0.0050
5 3 33 2.4063 -0.0877
5 3 34 6.5961 0.0371
5 3 35 -4.3212 -0.0155
5 3 36 1.6419 0.0390
5 3 37 -0.3479 0.0429
5 5 0 -51.0499 -0.1435
5 5 1 62.0668 1.0412
5 5 2 -8.1962 -0.1506
5 5 3 -1.6574 -0.5339
5 5 4 -36.5970 0.5873
5 5 5 37.3518 0.0803
5 5 6 -6.6035 -0.2215
5 5 7 13.1556 -0.6217
5 5 8 45.4111 0.6625
5 5 9 29.5199 -0.1224
5 5 10 -2.6172 -0.1530
5 5 11 16.7895 0.1184
5 5 12 3.1490 0.0740
5 5 13 21.8901 0.4405
5 5 14 8.7143 -0.1125
5 5 15 10.7957 0.1749
5 5 16 -0.2930 -0.3765
5 5 17 -2.4122 0.3035
5 5 18 -11.3030 0.0968
5 5 19 -7.8202 -0.2303
5 5 20 -4.5369 0.0343
5 5 21 -2.3630 -0.0554
5 5 22 -2.7864 -0.0106
5 5 23 -1.5247 -0.1539
5 5 24 -6.2869 0.1455
5 5 25 3.5422 -0.0491
5 5 26 -2.9870 0.1538
5 5 27 7.1778 0.1441
5 5 28 -1.2435 -0.1102
5 5 29 -1.5381 0.1683
5 5 30 6.5727 -0.0809
5 5 31 4.3358 -0.0704
5 5 32 -2.3541 0.0922
5 5 33 3.7872 -0.0930
5 5 34 10.0995 -0.0811
5 5 35 3.4269 0.0047
5 5 36 1.9449 0.0064
5 7 0 -64.6504 -0.2350
5 7 1 26.7983 0.6161
5 7 2 39.5517 -0.2033
5 7 3 34.7601 -0.7120
5 7 4 17.3069 1.1945
5 7 5 23.8427 0.2121
5 7 6 19.7964 -0.0259
5 7 7 16.8427 -0.7999
5 7 8 -9.3879 -0.2459
5 7 9 48.2012 0.3550
5 7 10 1.6196 -0.2887
5 7 11 1.0072 0.0183
5 7 12 1.5823 -0.0472
5 7 13 -2.5983 -0.0264
5 7 14 -1.1833 0.1093
5 7 15 4.3569 0.2478
5 7 16 -5.1243 0.2315
5 7 17 10.2427 0.2310
5 7 18 -3.7522 0.0995
5 7 19 -4.4685 -0.3791
5 7 20 -5.0699 0.0840
5 7 21 -3.0032 -0.0005
5 7 22 -8.2201 0.0395
5 7 23 2.5710 -0.0979
5 7 24 -3.8109 0.0961
5 7 25 -1.0412 0.0726
5 7 26 -1.5154 -0.0582
5 7 27 4.0582 0.1685
5 7 28 1.2231 -0.1044
5 7 29 5.0046 0.0638
5 7 30 8.1449 -0.0052
5 7 31 10.5665 -0.0007
5 7 32 -1.8265 0.0603
5 7 33 -1.5209 -0.0337
5 7 34 6.0530 -0.0002
5 7 35 -0.2541 -0.0539
5 7 36 0.7827 0.0023
5 9 0 4.3919 -0.0900
5 9 1 6.8664 0.6045
5 9 2 3.8352 -0.1701
5 9 3 15.1342 -0.5454
5 9 4 17.2380 0.4072
5 9 5 28.6872 0.2588
5 9 6 1.2743 -0.2346
5 9 7 22.5176 -0.4557
5 9 8 -8.3280 0.1188
5 9 9 8.2735 0.0927
5 9 10 14.1596 0.0107
5 9 11 14.1121 -0.0667
5 9 12 1.8457 0.0948
5 9 13 6.2737 0.0886
5 9 14 -14.2806 0.1009
5 9 15 9.4984 0.0289
5 9 16 -5.7391 -0.1248
5 9 17 -2.4834 0.0029
5 9 18 -5.1771 0.0999
5 9 19 -12.3476 -0.1183
5 9 20 -1.7487 0.0850
5 9 21 -2.4649 -0.0193
5 9 22 0.9372 0.0420
5 9 23 2.1182 0.0313
5 9 24 1.0620 0.0669
5 9 25 6.0846 0.0828
5 9 26 -0.3526 0.0015
5 9 27 5.7300 0.1091
5 9 28 -0.5526 0.0225
5 9 29 3.1696 0.0114
5 9 30 -3.2561 -0.0180
5 9 31 2.2365 -0.0367
5 9 32 7.3312 0.0411
5 9 33 3.9316 -0.0178
5 9 34 5.2840 -0.0619
5 9 35 0.7872 0.0024
5 11 0 -24.0947 0.0490
5 11 1 -3.4042 0.1558
5 11 2 -4.0926 0.0451
5 11 3 7.2204 -0.7103
5 11 4 11.2711 0.0860
5 11 5 21.5814 0.1294
5 11 6 4.8033 -0.0464
5 11 7 14.4600 -0.2247
5 11 8 -5.7263 0.1450
5 11 9 1.0312 0.0610
5 11 10 -7.3285 -0.0636
5 11 11 4.9157 0.2283
5 11 12 -3.0863 -0.2367
5 11 13 13.2754 0.0360
5 11 14 -5.4174 0.1792
5 11 15 -0.7839 -0.0427
5 11 16 -0.4245 -0.0823
5 11 17 -4.6336 0.0541
5 11 18 5.5749 0.1497
5 11 19 -3.6373 -0.2268
5 11 20 -1.0395 -0.0458
5 11 21 -5.0847 0.1094
5 11 22 0.6976 0.0568
5 11 23 1.7758 -0.0586
5 11 24 -3.9177 0.1006
5 11 25 4.1835 -0.0347
5 11 26 4.1859 -0.0339
5 11 27 2.7208 0.1593
5 11 28 -0.2963 -0.0232
5 11 29 4.3279 -0.0262
5 11 30 3.6587 -0.0491
5 11 31 -3.6332 -0.0875
5 11 32 -4.1521 0.0439
5 11 33 -4.0251 0.0500
5 11 34 5.8206 0.0553
5 11 35 3.8331 -0.0126
5 13 0 -8.9641 0.1377
5 13 1 4.1155 0.3886
5 13 2 -3.8452 0.2634
5 13 3 -7.7776 -0.2988
5 13 4 -11.6402 0.0771
5 13 5 7.0658 0.1409
5 13 6 3.5396 0.0240
5 13 7 5.3264 -0.2514
5 13 8 0.4762 -0.0966
5 13 9 -2.3207 0.1235
5 13 10 -6.7540 0.0003
5 13 11 0.9155 0.0860
5 13 12 -4.8658 -0.1290
5 13 13 1.9997 -0.0168
5 13 14 -4.1761 0.0745
5 13 15 -0.1549 -0.1543
5 13 16 -5.0751 -0.1557
5 13 17 1.2913 -0.1210
5 13 18 5.9008 0.0042
5 13 19 -6.3059 -0.0573
5 13 20 2.1856 0.0798
5 13 21 1.6177 0.1014
5 13 22 5.3646 0.0459
5 13 23 -1.8963 0.0213
5 13 24 3.0923 0.0602
5 13 25 -4.1379 0.0490
5 13 26 -0.5200 -0.0860
5 13 27 -0.4731 0.0469
5 13 28 -4.9444 0.0564
5 13 29 -4.7779 -0.0461
5 13 30 7.3754 -0.0282
5 13 31 0.3976 -0.0169
5 13 32 -3.0194 0.0009
5 13 33 -2.4311 -0.0222
5 13 34 -2.6967 -0.0078
5 15 0 -8.2696 0.0664
5 15 1 -3.4120 0.2215
5 15 2 -5.9778 0.1425
5 15 3 -0.8562 -0.2060
5 15 4 -5.6276 0.0683
5 15 5 -2.8121 0.1069
5 15 6 -0.2932 0.1648
5 15 7 0.3535 -0.1459
5 15 8 3.9586 -0.0557
5 15 9 -4.5244 0.2236
5 15 10 -2.3167 -0.0132
5 15 11 -4.3661 0.0560
5 15 12 -9.6196 -0.0972
5 15 13 -0.1376 -0.2226
5 15 14 -10.9185 0.0922
5 15 15 -4.2853 -0.0359
5 15 16 -0.0744 -0.0958
5 15 17 -4.5925 0.0010
5 15 18 3.4470 0.1022
5 15 19 1.7330 -0.0871
5 15 20 6.1524 -0.0447
5 15 21 -6.8384 -0.0210
5 15 22 4.2260 -0.1091
5 15 23 0.8898 -0.0047
5 15 24 -1.6346 0.0282
5 15 25 -1.2737 -0.0272
5 15 26 4.6067 -0.1013
5 15 27 -6.5188 0.0934
5 15 28 -2.3044 0.0348
5 15 29 -8.7776 -0.0063
5 15 30 1.7930 0.0422
5 15 31 0.6812 -0.0091
5 15 32 -2.3873 0.0227
5 17 0 -9.6475 -0.0681
5 17 1 -2.9628 0.2291
5 17 2 -3.8895 0.1691
5 17 3 1.6716 -0.0918
5 17 4 -4.0938 -0.1044
5 17 5 -7.5577 0.1514
5 17 6 -1.0970 -0.0066
5 17 7 -7.8625 -0.1529
5 17 8 0.0454 -0.0675
5 17 9 -3.5904 -0.0040
5 17 10 -9.8359 -0.0024
5 17 11 -4.7817 0.1351
5 17 12 -3.0701 -0.0801
5 17 13 -1.2486 -0.1253
5 17 14 -1.6346 0.2401
5 17 15 -2.4642 0.0340
5 17 16 -0.2973 -0.0282
5 17 17 -3.3898 -0.1178
5 17 18 4.8534 0.0621
5 17 19 -4.7354 -0.0659
5 17 20 0.3429 -0.1066
5 17 21 4.8924 0.0946
5 17 22 2.4375 -0.0335
5 17 23 -2.4605 0.0305
5 17 24 -2.2151 0.0307
5 17 25 -12.1933 -0.0724
5 17 26 3.6255 -0.1053
5 17 27 -1.2248 0.0022
5 17 28 4.6911 -0.0276
5 17 29 -4.6920 -0.0298
5 17 30 -2.6519 -0.0278
5 17 31 3.4428 -0.0146
5 19 0 -2.4362 -0.1245
5 19 1 0.6468 0.2177
5 19 2 -9.1306 0.0526
5 19 3 -2.2596 -0.1215
5 19 4 -3.4606 -0.2138
5 19 5 -2.0069 -0.0233
5 19 6 -1.8091 -0.0228
5 19 7 -1.7757 0.0105
5 19 8 -1.0932 -0.0920
5 19 9 -0.9402 0.0280
5 19 10 -2.2343 0.1110
5 19 11 -4.1352 0.1078
5 19 12 -4.6234 -0.0939
5 19 13 0.1535 -0.0952
5 19 14 -0.8857 0.1899
5 19 15 -6.6683 0.0211
5 19 16 3.1475 -0.0439
5 19 17 0.7081 -0.0632
5 19 18 5.1351 0.0354
5 19 19 1.1213 -0.0055
5 19 20 -1.9774 -0.0267
5 19 21 -4.5931 0.0433
5 19 22 8.4179 -0.0816
5 19 23 2.4917 -0.0440
5 19 24 2.9801 0.0264
5 19 25 -1.4763 0.0013
5 19 26 2.0019 -0.0727
5 19 27 -2.8330 0.0815
5 19 28 -5.6942 0.0546
5 19 29 1.2996 -0.0536
5 19 30 1.1472 0.0030
5 21 0 -4.1326 -0.1586
5 21 1 7.6415 0.0968
5 21 2 1.0991 0.0865
5 21 3 -0.9779 0.0336
5 21 4 -4.1144 -0.1828
5 21 5 -2.8899 0.0185
5 21 6 -2.7942 0.1247
5 21 7 -1.4031 -0.0031
5 21 8 -2.7337 -0.1491
5 21 9 5.7507 -0.0014
5 21 10 -2.8731 0.0111
5 21 11 2.8829 0.1077
5 21 12 1.6427 -0.0762
5 21 13 3.0996 -0.1080
5 21 14 8.4957 0.1218
5 21 15 -2.2204 0.0383
5 21 16 1.6032 -0.0222
5 21 17 0.5206 -0.1078
5 21 18 6.6808 0.0085
5 21 19 1.3346 0.0438
5 21 20 3.4942 -0.0394
5 21 21 -6.3656 0.0866
5 21 22 -2.7927 -0.0148
5 21 23 0.7604 0.0831
5 21 24 4.9618 0.1014
5 21 25 1.7649 -0.0138
5 21 26 1.9517 -0.0368
5 21 27 6.8067 0.0216
5 21 28 1.0140 0.0089
5 23 0 -5.2725 -0.1749
5 23 1 -2.0410 -0.0071
5 23 2 2.9042 0.1926
5 23 3 7.7419 0.0071
5 23 4 -0.3366 -0.1941
5 23 5 0.1640 0.0357
5 23 6 -7.2836 0.0735
5 23 7 7.5744 -0.0057
5 23 8 -0.0642 -0.0113
5 23 9 7.4514 -0.0232
5 23 10 6.6192 0.0829
5 23 11 -0.1197 0.1604
5 23 12 4.3864 -0.0815
5 23 13 2.1437 -0.1845
5 23 14 2.0165 0.0300
5 23 15 1.5499 0.0708
5 23 16 -2.3017 -0.0608
5 23 17 4.8139 -0.0628
5 23 18 6.7189 0.0603
5 23 19 -0.8765 0.0715
5 23 20 6.1086 -0.0383
5 23 21 2.3428 0.0781
5 23 22 7.0690 -0.0331
5 23 23 -4.0409 0.0543
5 23 24 -1.4235 0.0559
5 23 25 -2.1132 -0.0638
5 23 26 -0.5194 -0.0025
5 25 0 0.0087 -0.0700
5 25 1 -2.3392 -0.0066
5 25 2 0.7579 0.1334
5 25 3 3.6330 0.0250
5 25 4 -1.8388 -0.0986
5 25 5 5.1268 -0.0527
5 25 6 0.6742 0.0907
5 25 7 0.8601 0.0117
5 25 8 0.7919 -0.0286
5 25 9 6.9343 -0.1046
5 25 10 4.1065 -0.0235
5 25 11 9.6361 0.0863
5 25 12 -0.7653 -0.1283
5 25 13 4.2877 -0.1571
5 25 14 3.3052 0.0767
5 25 15 2.3872 0.1209
5 25 16 -4.0251 0.0405
5 25 17 -6.4762 -0.0075
5 25 18 7.2700 0.0220
5 25 19 4.6277 0.0610
5 25 20 2.7648 -0.0329
5 25 21 -4.9256 0.0483
5 25 22 5.6499 -0.0063
5 25 23 1.8778 -0.0065
5 27 0 2.0872 -0.0167
5 27 1 -9.4422 -0.1133
5 27 2 -3.5226 0.0811
5 27 3 2.0417 0.0367
5 27 4 1.2206 -0.1246
5 27 5 -1.2664 -0.0901
5 27 6 -3.0101 0.0392
5 27 7 7.8105 0.0547
5 27 8 -3.2433 -0.0252
5 27 9 8.3170 -0.1122
5 27 10 -1.0792 -0.0010
5 27 11 5.5567 0.1074
5 27 12 4.8560 -0.0211
5 27 13 0.7002 -0.0841
5 27 14 4.3656 0.0216
5 27 15 3.1805 0.0647
5 27 16 -1.7626 -0.0297
5 27 17 -9.1648 -0.1067
5 27 18 -1.3649 -0.0233
5 27 19 3.1863 0.0146
5 27 20 0.5059 0.0251
5 29 0 9.4497 -0.0849
5 29 1 1.4258 -0.0860
5 29 2 -2.3424 0.0817
5 29 3 -5.4224 0.1003
5 29 4 7.0529 -0.1065
5 29 5 0.3296 -0.0434
5 29 6 -8.5503 0.0500
5 29 7 3.0349 0.0556
5 29 8 -2.5578 -0.0155
5 29 9 7.1559 -0.0849
5 29 10 -0.9562 -0.0260
5 29 11 2.6201 0.1158
5 29 12 1.0715 -0.0261
5 29 13 -0.5297 -0.0986
5 29 14 -1.9846 0.0176
5 29 15 1.4448 0.1001
5 29 16 8.0909 -0.0257
5 31 0 4.5913 -0.0655
5 31 1 -1.3245 -0.0504
5 31 2 2.7340 0.0633
5 31 3 -4.6619 0.0785
5 31 4 -4.8886 -0.0789
5 31 5 4.4602 0.0319
5 31 6 3.8018 0.0079
5 31 7 2.8792 0.0547
5 31 8 -4.1581 0.0669
5 31 9 2.5103 -0.0413
5 31 10 0.8335 0.0240
6 0 0 111.5289 -0.0598
6 0 2 104.7410 -0.6908
6 0 4 -92.2133 2.2469
6 0 6 -21.3823 4.1078
6 0 8 6.9113 -3.8203
6 0 10 11.3192 -0.9084
6 0 12 27.7267 2.1575
6 0 14 2.6568 -2.3738
6 0 16 6.2458 1.2961
6 0 18 8.8764 1.3084
6 0 20 -0.6166 -1.4245
6 0 22 -1.7045 -0.4624
6 0 24 0.5928 -0.0696
6 0 26 -1.6028 0.0161
6 0 28 9.8540 -0.2068
6 0 30 0.9065 0.0610
6 0 32 -1.6029 0.0128
6 0 34 4.3749 0.1285
6 0 36 -6.2808 0.0460
6 2 0 -33.6315 0.7811
6 2 1 -76.2991 0.1298
6 2 2 37.4682 0.9605
6 2 3 69.7080 -0.2726
6 2 4 -76.8719 -0.3580
6 2 5 -45.5165 0.0575
6 2 6 5.4900 0.5908
6 2 7 -33.9029 1.7985
6 2 8 27.0588 0.3525
6 2 9 16.9688 -0.3172
6 2 10 6.2829 0.3519
6 2 11 -3.3218 -0.7533
6 2 12 11.5983 -0.8198
6 2 13 9.9478 0.0858
6 2 14 16.9836 0.0935
6 2 15 -6.8727 -0.2766
6 2 16 -0.7506 0.2400
6 2 17 -2.4342 0.0963
6 2 18 -4.5458 -0.3369
6 2 19 -0.8669 0.7444
6 2 20 -3.0281 -0.2250
6 2 21 2.4696 -0.1078
6 2 22 8.9972 0.0075
6 2 23 4.4363 0.0235
6 2 24 9.5733 0.0193
6 2 25 1.5985 0.0099
6 2 26 -3.8930 0.0095
6 2 27 -4.7855 -0.1176
6 2 28 4.3643 -0.0638
6 2 29 8.2836 -0.0301
6 2 30 -3.6295 0.0500
6 2 31 4.3200 -0.0135
6 2 32 0.2481 -0.0731
6 2 33 5.6479 -0.0486
6 2 34 -2.2346 -0.0884
6 2 35 7.2269 -0.0283
6 2 36 -0.1701 -0.0312
6 4 0 20.5875 -0.7052
6 4 1 -74.4504 -0.2547
6 4 2 -28.2030 0.3564
6 4 3 2.7091 0.3565
6 4 4 20.5632 -0.5036
6 4 5 -66.6854 -0.0918
6 4 6 2.7122 0.9480
6 4 7 -11.4161 0.1691
6 4 8 -30.2972 0.0600
6 4 9 9.3712 -0.1322
6 4 10 18.6980 0.0065
6 4 11 0.7377 0.2972
6 4 12 9.3606 0.1173
6 4 13 -0.2461 0.2778
6 4 14 13.1723 -0.1874
6 4 15 7.1762 -0.1015
6 4 16 6.4212 0.2307
6 4 17 -1.9593 -0.2531
6 4 18 2.4851 -0.1296
6 4 19 0.9987 0.3058
6 4 20 -5.7880 -0.1728
6 4 21 -6.0773 -0.1811
6 4 22 -0.4282 0.1383
6 4 23 2.8377 -0.1906
6 4 24 5.5039 0.0395
6 4 25 6.3377 0.0300
6 4 26 5.5198 -0.0434
6 4 27 0.8112 0.2414
6 4 28 2.0390 0.0317
6 4 29 3.3977 0.0205
6 4 30 -6.2945 0.0435
6 4 31 10.0204 -0.0374
6 4 32 -0.4299 -0.1424
6 4 33 -0.1589 0.0503
6 4 34 -4.0566 -0.0184
6 4 35 5.6534 -0.0355
6 4 36 0.9454 0.0495
6 6 0 -33.1451 -0.4247
6 6 1 -84.3744 -0.4671
6 6 2 -65.1027 -0.4477
6 6 3 -33.2658 0.1698
6 6 4 19.5484 -0.6193
6 6 5 -32.0526 -0.2682
6 6 6 -0.3860 0.4366
6 6 7 5.4054 0.8330
6 6 8 17.3337 -0.0273
6 6 9 -12.8646 -0.4140
6 6 10 30.3871 0.3132
6 6 11 13.3463 -0.1247
6 6 12 2.2823 0.3044
6 6 13 5.4942 0.1487
6 6 14 1.3302 -0.3231
6 6 15 -1.8400 -0.0978
6 6 16 -1.7546 0.3059
6 6 17 -3.9373 0.1060
6 6 18 -1.0931 0.0126
6 6 19 4.0275 0.2807
6 6 20 0.5273 0.0344
6 6 21 0.9222 -0.1877
6 6 22 -0.0435 0.0414
6 6 23 -6.5640 0.0798
6 6 24 6.9209 -0.0720
6 6 25 1.3485 0.0516
6 6 26 1.4923 0.1643
6 6 27 3.5448 -0.0845
6 6 28 0.5106 0.0536
6 6 29 0.6015 -0.0259
6 6 30 -4.2124 -0.0456
6 6 31 0.3139 0.0173
6 6 32 2.7457 -0.0958
6 6 33 2.8227 -0.0562
6 6 34 -8.2196 0.0497
6 6 35 2.2848 0.0076
6 6 36 -2.8641 0.0392
6 8 0 -57.9357 -0.4708
6 8 1 -14.7909 -0.4112
6 8 2 -15.3262 -0.1070
6 8 3 -65.9383 0.4556
6 8 4 10.3143 -0.0778
6 8 5 -28.5821 -0.6291
6 8 6 17.4030 0.2167
6 8 7 -18.3862 -0.1209
6 8 8 25.0159 0.3472
6 8 9 -4.5140 -0.1751
6 8 10 -2.1949 0.0023
6 8 11 24.0771 0.3734
6 8 12 16.0704 -0.1209
6 8 13 10.8699 0.1688
6 8 14 13.2042 0.0140
6 8 15 -7.0241 0.2538
6 8 16 4.9986 0.1286
6 8 17 1.3483 -0.1192
6 8 18 -4.0819 -0.1232
6 8 19 -3.4635 0.0158
6 8 20 -4.1497 0.0881
6 8 21 -7.3816 -0.1381
6 8 22 -0.0709 0.1155
6 8 23 1.2383 0.0310
6 8 24 -2.4731 0.1117
6 8 25 -0.3524 0.0181
6 8 26 -0.6765 0.1296
6 8 27 -4.1523 -0.0306
6 8 28 5.0473 -0.0111
6 8 29 -1.5259 0.0470
6 8 30 0.5854 -0.0207
6 8 31 -8.0263 0.0396
6 8 32 -4.6421 -0.1179
6 8 33 3.8988 -0.0156
6 8 34 -3.6146 0.0271
6 8 35 1.9199 -0.0480
6 10 0 -22.6555 0.2688
6 10 1 -47.3170 -0.3055
6 10 2 -3.5905 0.1536
6 10 3 -34.0530 0.4323
6 10 4 3.5273 -0.0342
6 10 5 -26.1167 -0.4776
6 10 6 23.4965 0.1398
6 10 7 -7.9892 0.0283
6 10 8 25.8472 0.0807
6 10 9 8.1415 -0.1639
6 10 10 8.0479 -0.1947
6 10 11 -3.4578 0.1557
6 10 12 8.0510 0.0814
6 10 13 -3.4699 0.0707
6 10 14 12.4716 -0.1209
6 10 15 7.3052 -0.0244
6 10 16 -5.2728 0.2070
6 10 17 -4.1573 -0.1047
6 10 18 -6.4864 -0.0055
6 10 19 1.8604 0.1295
6 10 20 2.3691 -0.0363
6 10 21 -5.3579 -0.1618
6 10 22 -2.5221 0.1486
6 10 23 -3.6692 0.0963
6 10 24 2.9889 -0.0412
6 10 25 -4.9722 0.0728
6 10 26 -1.8787 0.0265
6 10 27 -2.1550 -0.0168
6 10 28 1.2452 -0.0345
6 10 29 -2.9667 0.0538
6 10 30 -1.3803 -0.0091
6 10 31 2.9472 0.0053
6 10 32 -2.6896 -0.0275
6 10 33 -5.7062 -0.0934
6 10 34 -4.0782 0.0202
6 10 35 -0.8986 0.0222
6 12 0 -8.1824 0.0699
6 12 1 -16.6056 -0.1892
6 12 2 6.6229 -0.0239
6 12 3 -14.5722 0.3622
6 12 4 14.9376 0.3653
6 12 5 -29.9400 -0.2912
6 12 6 15.4211 0.1498
6 12 7 -11.0941 0.1685
6 12 8 11.5991 -0.0212
6 12 9 -0.0854 -0.2821
6 12 10 9.0207 -0.0687
6 12 11 -3.3132 -0.0202
6 12 12 3.6360 0.1032
6 12 13 -0.1739 0.0559
6 12 14 -1.1163 -0.1580
6 12 15 3.9313 0.0283
6 12 16 -0.0269 0.0775
6 12 17 -2.5389 -0.1135
6 12 18 -0.0747 -0.1541
6 12 19 -3.0220 -0.0790
6 12 20 0.1431 0.0312
6 12 21 -5.0920 -0.1060
6 12 22 -0.6861 0.0070
6 12 23 -2.6277 0.1132
6 12 24 -1.2137 -0.0842
6 12 25 5.3036 0.0568
6 12 26 -6.5605 0.1224
6 12 27 -3.3053 -0.0144
6 12 28 1.0324 -0.0512
6 12 29 -0.3287 0.0341
6 12 30 -3.5641 -0.0169
6 12 31 6.5851 0.0306
6 12 32 5.5506 0.0415
6 12 33 0.9432 0.0081
6 12 34 -0.5538 0.0119
6 14 0 4.0860 0.1318
6 14 1 -12.7361 -0.2386
6 14 2 1.2701 -0.2010
6 14 3 -17.3767 0.1687
6 14 4 8.0381 0.0710
6 14 5 -15.8346 -0.2184
6 14 6 2.2251 -0.1178
6 14 7 -11.5556 0.2144
6 14 8 8.9319 -0.0264
6 14 9 -3.3039 -0.1432
6 14 10 10.4185 -0.0152
6 14 11 2.1462 0.0684
6 14 12 4.5319 0.0940
6 14 13 -2.7295 0.0709
6 14 14 3.4696 -0.2094
6 14 15 -3.7166 -0.0562
6 14 16 -3.6590 0.1269
6 14 17 5.2464 -0.1473
6 14 18 -10.4148 0.0743
6 14 19 -2.3635 0.0387
6 14 20 3.3916 0.0032
6 14 21 3.9968 -0.0912
6 14 22 -7.7800 -0.0365
6 14 23 -0.6503 0.0214
6 14 24 2.1584 -0.1159
6 14 25 -1.5019 0.0120
6 14 26 4.2281 0.0289
6 14 27 7.3768 -0.0601
6 14 28 -4.3403 -0.0656
6 14 29 2.6399 0.0023
6 14 30 -5.0461 0.0303
6 14 31 1.7203 0.0022
6 14 32 2.8782 0.0487
6 14 33 3.7656 -0.0097
6 16 0 2.0852 0.0121
6 16 1 -10.8453 -0.2486
6 16 2 2.7544 -0.1460
6 16 3 -8.8992 0.3075
6 16 4 7.3074 0.0764
6 16 5 -6.4937 0.0074
6 16 6 1.1938 -0.1148
6 16 7 -7.6789 0.1670
6 16 8 0.2362 0.0222
6 16 9 -5.9786 -0.0223
6 16 10 5.6347 -0.1647
6 16 11 -7.0653 0.0118
6 16 12 4.4533 0.0385
6 16 13 -0.7656 0.0391
6 16 14 1.3336 -0.1053
6 16 15 12.7254 -0.0400
6 16 16 1.9542 0.1683
6 16 17 2.6754 -0.0513
6 16 18 -0.0894 0.0060
6 16 19 3.9618 -0.0087
6 16 20 -7.4619 -0.0422
6 16 21 -3.2845 -0.0666
6 16 22 1.9585 0.0545
6 16 23 -1.3095 0.0695
6 16 24 -2.1431 -0.0458
6 16 25 3.8349 0.0491
6 16 26 -12.7519 0.0699
6 16 27 2.1112 -0.0381
6 16 28 9.0748 -0.0429
6 16 29 6.7453 -0.0006
6 16 30 0.2287 0.0119
6 16 31 0.2915 -0.1196
6 18 0 4.7248 0.1806
6 18 1 -3.6452 -0.1014
6 18 2 0.3750 -0.0703
6 18 3 -5.2709 0.1912
6 18 4 -5.0302 0.1255
6 18 5 -2.8023 0.0732
6 18 6 1.4664 -0.2032
6 18 7 -2.2668 0.2068
6 18 8 6.6056 0.0843
6 18 9 -1.9240 0.0004
6 18 10 5.3746 -0.0529
6 18 11 7.0538 0.0520
6 18 12 4.8424 0.0621
6 18 13 -1.7466 0.1261
6 18 14 3.3375 -0.0857
6 18 15 -0.2405 -0.0976
6 18 16 -1.9533 0.1351
6 18 17 0.7667 0.0084
6 18 18 -2.4878 -0.0041
6 18 19 -1.0470 -0.0200
6 18 20 3.9075 0.0223
6 18 21 -1.5214 0.0227
6 18 22 -10.7148 0.0177
6 18 23 2.3566 0.0518
6 18 24 -5.3788 -0.1395
6 18 25 5.4132 0.0380
6 18 26 4.3596 0.0529
6 18 27 -2.7896 -0.0927
6 18 28 1.0630 0.0352
6 18 29 -4.1617 0.0173
6 18 30 1.2742 0.0302
6 20 0 -2.2413 0.1396
6 20 1 -3.2875 -0.0338
6 20 2 1.7493 -0.2029
6 20 3 5.8000 0.1432
6 20 4 1.1055 0.2194
6 20 5 2.0181 0.0309
6 20 6 0.4715 -0.0871
6 20 7 -1.2153 0.1958
6 20 8 -0.7499 0.0606
6 20 9 1.2681 -0.0229
6 20 10 3.1227 -0.0032
6 20 11 -3.6634 -0.1031
6 20 12 3.2238 0.0966
6 20 13 -0.3513 0.1404
6 20 14 -0.6218 -0.0402
6 20 15 6.1282 -0.0918
6 20 16 4.6928 0.0848
6 20 17 -5.9655 0.0492
6 20 18 -1.4607 -0.0124
6 20 19 -4.4583 0.0251
6 20 20 -2.4678 -0.0137
6 20 21 0.7788 0.0123
6 20 22 -8.0381 -0.0282
6 20 23 -8.8362 0.0663
6 20 24 -5.2070 -0.0606
6 20 25 -4.1850 0.0703
6 20 26 -3.0222 0.0650
6 20 27 -2.2349 -0.0506
6 20 28 5.6265 -0.0427
6 22 0 -2.2872 0.0737
6 22 1 -2.0516 -0.0655
6 22 2 -10.2454 -0.1705
6 22 3 -1.3617 0.0443
6 22 4 2.9774 0.0399
6 22 5 3.0701 -0.0010
6 22 6 0.1938 -0.1434
6 22 7 -4.2866 -0.0867
6 22 8 0.8309 0.0359
6 22 9 -2.5027 -0.0182
6 22 10 3.9834 0.0203
6 22 11 6.9476 -0.0730
6 22 12 1.8804 0.1400
6 22 13 1.5610 0.0948
6 22 14 -5.5762 -0.0503
6 22 15 -8.7879 -0.0907
6 22 16 0.3015 0.0508
6 22 17 -8.4239 0.0542
6 22 18 -8.7907 0.0173
6 22 19 -5.8266 0.0219
6 22 20 -3.6640 -0.0291
6 22 21 -5.3837 0.0581
6 22 22 -0.7036 0.0190
6 22 23 1.7956 0.0116
6 22 24 -1.7832 -0.1147
6 22 25 -5.9062 0.0143
6 22 26 -3.8562 0.0288
6 24 0 -1.9266 0.0151
6 24 1 -2.8094 0.0044
6 24 2 0.1046 -0.1443
6 24 3 -4.8124 -0.1060
6 24 4 -4.8346 0.0676
6 24 5 -2.2037 0.0152
6 24 6 3.0755 -0.1871
6 24 7 1.8347 -0.0448
6 24 8 -3.9030 0.0349
6 24 9 -1.5307 -0.0001
6 24 10 -0.0061 0.0005
6 24 11 -3.4749 -0.1820
6 24 12 6.0065 -0.0096
6 24 13 -4.1360 0.0553
6 24 14 2.3365 -0.0610
6 24 15 -4.8434 -0.1393
6 24 16 -1.3848 0.0147
6 24 17 -0.2146 0.1259
6 24 18 -17.1396 0.0026
6 24 19 -6.8662 -0.0372
6 24 20 -4.7830 0.0184
6 24 21 -1.4473 0.0167
6 24 22 -6.4835 0.0535
6 24 23 -5.3210 0.0287
6 24 24 3.3605 -0.0705
6 26 0 6.9179 0.1337
6 26 1 -3.0504 0.0489
6 26 2 -5.3406 -0.1007
6 26 3 -7.4399 -0.0955
6 26 4 -2.6836 0.0913
6 26 5 1.6095 0.0279
6 26 6 -0.1406 -0.1457
6 26 7 -3.8979 -0.0439
6 26 8 1.6153 0.0004
6 26 9 -4.7912 0.0149
6 26 10 7.4370 -0.0213
6 26 11 -4.1995 -0.1208
6 26 12 4.9390 -0.0307
6 26 13 0.6897 0.1472
6 26 14 1.0264 -0.0321
6 26 15 -2.4908 -0.0872
6 26 16 -5.6703 -0.0044
6 26 17 2.3183 0.0873
6 26 18 -9.9753 -0.0518
6 26 19 -6.3854 -0.0819
6 26 20 -6.1792 0.0075
6 26 21 0.5391 -0.0046
6 28 0 -2.6547 0.1271
6 28 1 3.4357 0.0275
6 28 2 5.7059 0.0206
6 28 3 -6.1176 -0.0603
6 28 4 -2.7527 0.1144
6 28 5 -1.1135 0.0468
6 28 6 6.1663 0.0016
6 28 7 0.7744 -0.0242
6 28 8 1.9530 -0.0153
6 28 9 -4.5237 0.0855
6 28 10 0.2046 -0.0493
6 28 11 0.3591 -0.0789
6 28 12 2.4463 -0.0379
6 28 13 -2.3644 0.1302
6 28 14 4.6833 -0.0947
6 28 15 -6.0353 -0.0261
6 28 16 -0.4417 -0.0073
6 28 17 7.1733 0.1016
6 30 0 -4.5120 0.0722
6 30 1 -1.5674 0.1132
6 30 2 0.6113 0.0543
6 30 3 -0.0388 -0.0892
6 30 4 -2.4705 0.1061
6 30 5 -12.4991 0.0554
6 30 6 3.2194 -0.0161
6 30 7 0.9701 -0.0779
6 30 8 2.8613 -0.0580
6 30 9 2.9399 0.1028
6 30 10 0.7148 0.0212
6 30 11 -1.5632 -0.0721
6 30 12 3.8352 -0.0402
6 32 0 -1.8619 0.0785
6 32 1 -0.5115 0.1087
6 32 2 1.8890 -0.0201
6 32 3 -5.5130 -0.1212
7 1 0 -13.8286 -1.0621
7 1 1 -32.1619 -0.9633
7 1 2 -47.2835 0.1417
7 1 3 -56.1386 2.3429
7 1 4 36.6940 -0.8164
7 1 5 0.9527 -0.8797
7 1 6 -44.0318 -0.2020
7 1 7 -0.4757 -2.1623
7 1 8 -27.0020 2.6647
7 1 9 -3.6176 1.2104
7 1 10 18.8729 1.2189
7 1 11 9.0718 2.5917
7 1 12 9.0361 -1.0675
7 1 13 2.0888 -0.9771
7 1 14 9.8515 0.2267
7 1 15 8.1179 1.2129
7 1 16 -0.9841 -1.4748
7 1 17 -0.7135 0.4649
7 1 18 3.8368 -0.2791
7 1 19 -0.5269 -0.6488
7 1 20 3.8425 0.7313
7 1 21 -1.6065 0.1826
7 1 22 2.1462 -0.0085
7 1 23 -1.0237 0.0355
7 1 24 6.6408 0.2013
7 1 25 6.4424 -0.0091
7 1 26 4.1700 0.0304
7 1 27 3.5748 0.0231
7 1 28 -9.5216 0.0074
7 1 29 -1.6508 0.0264
7 1 30 2.7350 -0.1486
7 1 31 -2.1786 0.0997
7 1 32 0.0852 -0.0472
7 1 33 -0.6671 -0.0191
7 1 34 -0.1306 0.0300
7 1 35 -2.8704 -0.1137
7 1 36 5.1748 0.0164
7 3 0 -12.2724 -0.2686
7 3 1 -26.9053 -0.5418
7 3 2 3.5625 0.1596
7 3 3 -72.4561 -0.5047
7 3 4 -35.0457 0.2536
7 3 5 37.3694 -0.7614
7 3 6 -34.1956 0.3550
7 3 7 -1.3020 -0.1220
7 3 8 14.0778 0.0049
7 3 9 -21.7397 0.5860
7 3 10 4.8155 0.1030
7 3 11 6.8700 0.1699
7 3 12 9.1379 0.1465
7 3 13 2.1055 0.8525
7 3 14 5.8394 0.6288
7 3 15 8.0880 0.5648
7 3 16 13.2558 -0.4468
7 3 17 7.4767 0.2300
7 3 18 -0.6731 -0.0683
7 3 19 9.3771 -0.1874
7 3 20 6.9641 0.1040
7 3 21 8.7519 -0.1193
7 3 22 2.6665 -0.0872
7 3 23 -1.6714 0.0070
7 3 24 -3.6413 -0.0228
7 3 25 -2.6401 0.0064
7 3 26 2.3560 -0.1137
7 3 27 2.8511 -0.0527
7 3 28 2.5810 0.0764
7 3 29 -3.0784 0.0609
7 3 30 -5.1637 -0.0249
7 3 31 -1.7424 0.0471
7 3 32 5.7749 0.0329
7 3 33 3.3816 -0.1062
7 3 34 -3.3007 0.0590
7 3 35 1.0029 -0.0574
7 3 36 0.7724 0.0457
7 5 0 -8.0065 0.0504
7 5 1 -42.5162 0.5811
7 5 2 -20.4154 -0.2860
7 5 3 -62.7852 -0.6635
7 5 4 -48.8025 0.2540
7 5 5 -9.8365 -0.2441
7 5 6 2.3118 -0.2072
7 5 7 -20.2856 -0.7444
7 5 8 12.5210 0.3104
7 5 9 14.0737 0.2047
7 5 10 9.9363 0.4347
7 5 11 22.3076 0.2445
7 5 12 23.2148 -0.2725
7 5 13 6.1088 0.3400
7 5 14 5.5852 -0.0320
7 5 15 7.3879 0.2751
7 5 16 1.9101 -0.4105
7 5 17 8.1743 0.0700
7 5 18 4.6934 0.2248
7 5 19 2.3096 -0.2238
7 5 20 1.0604 0.2021
7 5 21 7.3704 0.2573
7 5 22 7.8250 -0.0486
7 5 23 0.2116 -0.1222
7 5 24 -3.9760 0.2248
7 5 25 -2.0025 -0.2273
7 5 26 -4.3192 0.0865
7 5 27 -1.4482 0.1245
7 5 28 -0.6808 -0.0725
7 5 29 1.3607 0.0820
7 5 30 2.3067 -0.1081
7 5 31 -2.1353 0.0172
7 5 32 -2.8880 0.0457
7 5 33 4.9492 -0.0432
7 5 34 3.1177 -0.0043
7 5 35 -2.7670 -0.0202
7 5 36 2.2990 -0.0283
7 7 0 6.1456 0.0121
7 7 1 -55.5876 0.0282
7 7 2 14.6063 0.0279
7 7 3 3.2837 -0.5067
7 7 4 -41.8927 0.0869
7 7 5 -11.1367 0.2142
7 7 6 4.6740 0.0769
7 7 7 2.6625 -0.4508
7 7 8 6.4948 -0.5761
7 7 9 10.7539 0.2592
7 7 10 8.6060 -0.0892
7 7 11 -8.8912 0.0223
7 7 12 20.1766 0.0533
7 7 13 15.0548 -0.1501
7 7 14 8.8471 0.0727
7 7 15 10.6412 0.2320
7 7 16 2.0870 -0.0618
7 7 17 6.4540 0.0486
7 7 18 5.6021 0.3218
7 7 19 7.8314 -0.2740
7 7 20 -0.4092 -0.0198
7 7 21 3.5771 -0.0392
7 7 22 -4.7766 -0.0116
7 7 23 1.4275 -0.1390
7 7 24 2.1537 0.1119
7 7 25 -6.5984 0.1205
7 7 26 -1.6041 -0.0223
7 7 27 -6.7316 0.1419
7 7 28 -7.6973 -0.0028
7 7 29 -0.2181 0.0683
7 7 30 3.2974 -0.0343
7 7 31 1.4002 0.0263
7 7 32 1.1929 0.0508
7 7 33 -0.5844 -0.0327
7 7 34 5.8820 0.0266
7 7 35 0.3305 -0.0673
7 9 0 26.4066 -0.2076
7 9 1 8.8676 0.5102
7 9 2 -35.6142 0.0599
7 9 3 4.3782 -0.1522
7 9 4 -1.1342 -0.2778
7 9 5 -12.2879 0.1829
7 9 6 5.1797 0.0030
7 9 7 -1.4014 -0.2082
7 9 8 15.0827 -0.1373
7 9 9 6.3176 0.0784
7 9 10 26.0369 0.1625
7 9 11 6.4570 -0.3691
7 9 12 3.3996 -0.2703
7 9 13 7.7708 0.0977
7 9 14 -5.3660 0.1699
7 9 15 6.3184 -0.0392
7 9 16 11.5675 -0.2756
7 9 17 4.0676 0.1235
7 9 18 -7.2150 0.0565
7 9 19 0.0352 -0.1309
7 9 20 -3.3627 0.1296
7 9 21 0.0299 0.0293
7 9 22 0.4996 -0.0172
7 9 23 -7.1776 -0.0730
7 9 24 -3.6580 0.1344
7 9 25 1.4934 0.0065
7 9 26 -1.3438 -0.0629
7 9 27 -1.6384 0.1086
7 9 28 -0.8306 0.0357
7 9 29 -0.0137 0.0075
7 9 30 3.5750 0.0373
7 9 31 -4.6874 -0.0477
7 9 32 9.7566 0.0111
7 9 33 -0.8828 0.0569
7 9 34 1.5431 -0.0397
7 11 0 -4.7210 -0.1591
7 11 1 8.1420 0.3067
7 11 2 -2.2682 0.1783
7 11 3 -1.4356 -0.5865
7 11 4 5.7914 -0.2364
7 11 5 4.4049 0.3095
7 11 6 4.8878 0.0191
7 11 7 1.9886 -0.1407
7 11 8 14.1268 0.0317
7 11 9 -2.1982 0.1119
7 11 10 13.2144 0.0784
7 11 11 2.3971 -0.1412
7 11 12 5.2187 -0.2250
7 11 13 3.7620 0.2386
7 11 14 5.5033 -0.0677
7 11 15 -2.6070 0.0681
7 11 16 -3.3801 -0.0685
7 11 17 4.4081 -0.0540
7 11 18 -1.6657 0.1207
7 11 19 4.2681 -0.2257
7 11 20 -8.7574 -0.0185
7 11 21 1.7005 0.0137
7 11 22 -3.0022 -0.0651
7 11 23 -4.1503 -0.1317
7 11 24 -4.8183 0.0745
7 11 25 -4.4053 0.0222
7 11 26 7.8439 -0.0888
7 11 27 -2.9413 0.1192
7 11 28 -0.3773 0.0623
7 11 29 -3.9699 0.0360
7 11 30 5.4133 -0.0436
7 11 31 -4.3129 -0.0235
7 11 32 7.2468 -0.0531
7 11 33 6.0200 -0.0398
7 11 34 5.4101 0.0883
7 13 0 -5.1097 0.0267
7 13 1 14.1740 0.3359
7 13 2 0.8053 0.2595
7 13 3 2.9856 -0.2224
7 13 4 -2.5079 -0.1433
7 13 5 -0.3342 0.1394
7 13 6 4.8700 0.0930
7 13 7 -9.4763 -0.2626
7 13 8 7.3964 -0.0761
7 13 9 -1.9731 0.1201
7 13 10 9.2910 0.0320
7 13 11 4.0752 0.0016
7 13 12 10.2307 -0.1221
7 13 13 5.8016 0.0206
7 13 14 4.2692 0.1295
7 13 15 4.6097 -0.0778
7 13 16 -5.5160 -0.1587
7 13 17 3.2181 -0.0552
7 13 18 -4.7972 -0.0341
7 13 19 -4.0484 -0.0602
7 13 20 -11.0364 0.0627
7 13 21 -0.7077 0.0336
7 13 22 2.0595 -0.0038
7 13 23 -3.1388 -0.0394
7 13 24 0.8621 0.0332
7 13 25 -2.5734 0.0742
7 13 26 -1.0983 -0.1093
7 13 27 9.3617 0.0728
7 13 28 10.6584 -0.0432
7 13 29 -2.8450 -0.0805
7 13 30 5.0846 -0.0117
7 13 31 -6.8597 -0.0533
7 13 32 -1.5140 -0.0300
7 13 33 -1.6229 -0.0282
7 15 0 -6.0700 -0.0347
7 15 1 -1.0294 0.0646
7 15 2 -2.0761 0.2435
7 15 3 1.7614 -0.1727
7 15 4 -0.7408 -0.0477
7 15 5 5.6846 0.1767
7 15 6 4.2120 0.3245
7 15 7 2.9822 -0.1269
7 15 8 2.5901 -0.0686
7 15 9 1.4102 0.2296
7 15 10 2.7908 0.1240
7 15 11 -0.6219 -0.0514
7 15 12 -1.7850 -0.1270
7 15 13 1.4228 -0.0676
7 15 14 -3.9243 0.0623
7 15 15 -5.2513 -0.0605
7 15 16 7.3523 -0.1410
7 15 17 2.5253 -0.0241
7 15 18 -5.1542 0.0338
7 15 19 8.9885 -0.1173
7 15 20 -1.7666 0.0230
7 15 21 -3.5320 -0.0383
7 15 22 -6.0788 -0.0442
7 15 23 8.1158 -0.0173
7 15 24 -0.6383 0.0174
7 15 25 1.9694 0.1017
7 15 26 4.4024 -0.0965
7 15 27 -12.4568 0.0578
7 15 28 -0.3290 0.0297
7 15 29 8.0772 -0.0216
7 15 30 7.4140 0.0380
7 15 31 -1.1508 0.0017
7 15 32 1.0306 -0.0429
7 17 0 -6.9730 -0.1388
7 17 1 4.5514 0.1398
7 17 2 -2.5037 0.2523
7 17 3 2.1734 -0.1664
7 17 4 -2.3523 -0.1795
7 17 5 -2.2286 0.1265
7 17 6 -5.1960 0.1683
7 17 7 2.3908 -0.1355
7 17 8 -4.7261 -0.0535
7 17 9 4.0740 0.1846
7 17 10 -2.2016 0.0238
7 17 11 2.1045 -0.0246
7 17 12 3.4765 -0.0392
7 17 13 2.7414 -0.0517
7 17 14 2.9968 0.1504
7 17 15 -0.4306 0.0034
7 17 16 -11.3614 -0.0576
7 17 17 -0.1394 -0.0223
7 17 18 -3.3754 0.0677
7 17 19 -2.8178 -0.1094
7 17 20 -5.8217 0.0757
7 17 21 7.1727 0.0380
7 17 22 0.3924 -0.0562
7 17 23 -2.7883 0.0360
7 17 24 4.6643 0.0037
7 17 25 -0.9360 -0.0102
7 17 26 1.4021 -0.0957
7 17 27 11.6558 -0.0038
7 17 28 -2.5427 -0.0162
7 17 29 -2.0355 -0.0399
7 17 30 -0.2338 -0.0219
7 19 0 -1.8062 -0.1626
7 19 1 -5.7542 0.0812
7 19 2 -0.6206 0.1127
7 19 3 -1.7924 -0.2342
7 19 4 -0.8334 -0.1742
7 19 5 5.0921 0.0559
7 19 6 -3.6989 0.0568
7 19 7 3.6019 0.0166
7 19 8 -4.8397 -0.0958
7 19 9 -3.1357 0.0650
7 19 10 -3.1846 -0.0136
7 19 11 0.0108 0.0220
7 19 12 -13.1694 -0.0446
7 19 13 -0.1577 -0.0838
7 19 14 -5.5968 0.1163
7 19 15 -2.4408 0.0908
7 19 16 -0.9003 0.0287
7 19 17 3.3798 -0.0794
7 19 18 -2.0231 0.0435
7 19 19 1.9284 0.0112
7 19 20 -0.6797 0.0665
7 19 21 -1.9619 0.0138
7 19 22 5.1338 -0.0706
7 19 23 -1.8097 -0.0116
7 19 24 -1.4833 0.0251
7 19 25 6.7558 0.0011
7 19 26 -6.6829 -0.0647
7 19 27 -1.5020 0.0821
7 19 28 -2.8052 0.0488
7 19 29 1.8114 -0.0798
7 21 0 5.0413 -0.1032
7 21 1 -2.2563 -0.0065
7 21 2 2.7579 0.0721
7 21 3 -8.2791 0.0142
7 21 4 -3.8622 -0.1771
7 21 5 0.9212 -0.0525
7 21 6 -4.5941 0.1037
7 21 7 -2.5830 -0.0376
7 21 8 -4.1980 -0.2409
7 21 9 -4.5524 0.0182
7 21 10 -12.0498 -0.0490
7 21 11 -2.6466 0.0288
7 21 12 -0.6386 0.0477
7 21 13 3.3700 -0.0936
7 21 14 2.7020 0.0567
7 21 15 1.7432 0.0842
7 21 16 -11.5163 -0.0080
7 21 17 2.0691 -0.0771
7 21 18 -0.8160 0.0370
7 21 19 -4.6142 0.0620
7 21 20 0.1689 0.0040
7 21 21 -3.5193 -0.0031
7 21 22 -0.0129 -0.0140
7 21 23 1.8509 0.0625
7 21 24 3.5903 0.0473
7 21 25 6.1096 -0.0012
7 21 26 2.1688 -0.0623
7 21 27 3.3542 0.0345
7 23 0 4.3618 -0.0783
7 23 1 -8.6819 -0.0591
7 23 2 3.5704 0.1582
7 23 3 0.6739 -0.0054
7 23 4 0.1459 -0.1301
7 23 5 -6.0296 0.0129
7 23 6 -3.9440 0.0856
7 23 7 -3.6155 0.0051
7 23 8 1.0250 -0.0740
7 23 9 -5.4621 0.0294
7 23 10 -2.4434 0.0166
7 23 11 -6.3128 0.0598
7 23 12 -9.0012 -0.0134
7 23 13 -3.0720 -0.1896
7 23 14 -3.7594 0.0340
7 23 15 10.8555 0.0503
7 23 16 -0.2648 -0.0644
7 23 17 2.0201 -0.0751
7 23 18 8.8092 -0.0012
7 23 19 0.5773 0.0374
7 23 20 -3.2456 -0.0196
7 23 21 -1.2827 0.0387
7 23 22 4.8418 -0.0631
7 23 23 -0.3902 0.0480
7 23 24 -3.6827 0.0840
7 23 25 3.9331 0.0444
7 25 0 8.4351 -0.0950
7 25 1 0.2641 0.0054
7 25 2 6.6577 0.1125
7 25 3 -9.0684 0.0342
7 25 4 -0.1204 -0.0094
7 25 5 -4.8701 -0.0360
7 25 6 3.1326 0.1038
7 25 7 -6.3396 0.0489
7 25 8 -2.2593 -0.0120
7 25 9 -3.5910 -0.0379
7 25 10 -5.8476 -0.0457
7 25 11 -1.4175 0.0304
7 25 12 -2.2976 0.0119
7 25 13 -0.1297 -0.1479
7 25 14 2.6346 0.0160
7 25 15 3.6413 0.0752
7 25 16 6.7337 0.0121
7 25 17 -3.1665 -0.0552
7 25 18 2.4434 -0.0031
7 25 19 7.5725 0.1145
7 25 20 0.3423 0.0056
7 25 21 1.4132 0.0211
7 25 22 -1.1812 -0.0386
7 27 0 -1.8919 -0.0072
7 27 1 -9.2610 -0.0885
7 27 2 10.1013 0.0425
7 27 3 -1.1661 0.0820
7 27 4 2.4057 -0.0001
7 27 5 -5.7163 -0.0938
7 27 6 -4.1201 0.1050
7 27 7 -4.1275 0.1204
7 27 8 5.3465 -0.0175
7 27 9 0.0374 -0.0189
7 27 10 -1.8142 -0.0290
7 27 11 -6.1194 0.0653
7 27 12 -0.9247 0.0051
7 27 13 -5.5716 -0.1268
7 27 14 0.8109 -0.0220
7 27 15 0.9727 0.0818
7 27 16 1.8603 0.0233
7 27 17 2.4362 -0.0779
7 27 18 4.6830 0.0059
7 27 19 9.5490 0.1663
7 29 0 10.4217 -0.0741
7 29 1 -2.4670 -0.1256
7 29 2 0.7815 0.0359
7 29 3 1.4274 0.0958
7 29 4 3.8909 -0.0327
7 29 5 -6.3497 -0.0189
7 29 6 -1.6049 0.0883
7 29 7 -8.6434 0.0750
7 29 8 -3.0915 -0.0309
7 29 9 -3.7303 -0.0751
7 29 10 5.8554 -0.0374
7 29 11 0.3866 0.1843
7 29 12 -2.2683 -0.0338
7 29 13 -0.4846 -0.1053
7 29 14 -1.7450 0.0504
7 31 0 1.6397 -0.0184
7 31 1 0.7504 -0.0621
7 31 2 0.3126 -0.0577
7 31 3 2.3432 0.0966
7 31 4 -1.1284 -0.0135
7 31 5 -0.3025 -0.0782
7 31 6 2.9505 0.0379
7 31 7 -5.3769 0.0784
7 31 8 1.7344 0.0452
8 0 0 17.8506 2.6239
8 0 2 10.7990 -3.0907
8 0 4 -22.5869 4.3782
8 0 6 13.9916 0.2142
8 0 8 -6.3178 -2.6052
8 0 10 -20.9043 -0.8801
8 0 12 9.9574 4.7772
8 0 14 11.7956 -1.1174
8 0 16 14.7804 0.8731
8 0 18 -0.3755 0.0356
8 0 20 0.1649 -1.1032
8 0 22 -7.5831 0.1496
8 0 24 -15.9207 -0.1247
8 0 26 -2.8355 0.1257
8 0 28 1.3559 -0.0881
8 0 30 -4.4866 -0.0202
8 0 32 -8.2859 0.1790
8 0 34 -2.9486 0.1194
8 0 36 -4.5116 -0.0163
8 2 0 -36.4172 0.3339
8 2 1 2.3031 0.4068
8 2 2 -8.1259 0.7496
8 2 3 25.6709 0.0099
8 2 4 -6.8551 -0.1776
8 2 5 -33.7799 0.7519
8 2 6 22.1157 -0.5822
8 2 7 -6.6474 0.5665
8 2 8 -2.2850 0.9575
8 2 9 15.1111 -0.8677
8 2 10 -2.6013 0.5811
8 2 11 -5.9937 -1.0590
8 2 12 3.1874 -0.1254
8 2 13 2.7571 0.3129
8 2 14 1.2624 0.3079
8 2 15 -0.8201 0.4068
8 2 16 8.0558 0.6703
8 2 17 11.6152 0.5297
8 2 18 3.9933 -0.2727
8 2 19 -2.7051 0.2715
8 2 20 -2.5570 -0.1761
8 2 21 -0.5535 -0.1102
8 2 22 -1.7394 0.0530
8 2 23 5.4535 -0.1520
8 2 24 -1.8427 -0.0149
8 2 25 -6.0502 -0.0848
8 2 26 -5.4189 0.0964
8 2 27 -5.5620 -0.0721
8 2 28 -4.8556 -0.0431
8 2 29 7.5125 -0.0087
8 2 30 -5.1954 0.0526
8 2 31 -3.3812 -0.0389
8 2 32 -5.0937 0.0267
8 2 33 2.1777 0.0720
8 2 34 3.0419 -0.0698
8 2 35 -0.2382 -0.0159
8 4 0 36.7632 -0.3544
8 4 1 45.9645 1.0363
8 4 2 -3.1015 0.2106
8 4 3 -5.2887 -0.1044
8 4 4 10.5410 0.3616
8 4 5 -36.2542 0.1334
8 4 6 -16.1398 0.1971
8 4 7 4.5594 0.1876
8 4 8 -13.6164 0.3689
8 4 9 -10.1211 -0.5887
8 4 10 2.9724 -0.1393
8 4 11 -2.4444 0.1817
8 4 12 9.6618 0.5132
8 4 13 15.8443 0.4387
8 4 14 12.1920 -0.2214
8 4 15 3.5995 -0.3122
8 4 16 3.7862 0.2361
8 4 17 -0.7649 -0.0742
8 4 18 6.9631 -0.3088
8 4 19 5.0670 0.2437
8 4 20 0.4436 -0.1796
8 4 21 -3.6295 -0.1865
8 4 22 -4.8067 0.4862
8 4 23 1.9102 -0.0995
8 4 24 -2.1237 0.0746
8 4 25 1.8529 0.0369
8 4 26 -0.6581 -0.0781
8 4 27 -0.4190 0.0775
8 4 28 -1.1975 0.0445
8 4 29 -4.9679 0.0685
8 4 30 4.7250 0.0188
8 4 31 4.2809 -0.0463
8 4 32 0.1175 -0.0266
8 4 33 -5.1694 -0.0272
8 4 34 6.5051 -0.0347
8 4 35 3.7243 0.0054
8 6 0 -23.2756 0.1138
8 6 1 32.2532 -0.1456
8 6 2 -31.5296 -0.6466
8 6 3 12.6484 0.5306
8 6 4 19.5939 0.1342
8 6 5 -14.0556 -0.2941
8 6 6 -13.8913 -0.0822
8 6 7 -15.7095 0.1681
8 6 8 3.5035 0.5999
[truncated: 2,508,596 more chars]
